# Supplementary material for: Leveraging single-cell foundation models for accurate survival outcome prediction
Source: Bioinform Adv. 2026 Mar 16;6(1):vbag076. doi: 10.1093/bioadv/vbag076 (PMC13032892; doi:10.1093/bioadv/vbag076)
Supplement: vbag076_Supplementary_Data [file vbag076_supplementary_data.zip]

Archive with 4 entries (4 files):
- Supplementary figures 20260308.docx
- Supplementary Tables 20260308.docx
- Table S8.xlsx
- Table S9.xlsx
