# Supplementary material for: Leveraging single-cell foundation models for accurate survival outcome prediction
Source: Bioinform Adv. 2026 Mar 16;6(1):vbag076. doi: 10.1093/bioadv/vbag076 (PMC13032892; doi:10.1093/bioadv/vbag076)
Supplement: vbag076_Supplementary_Data [file vbag076_supplementary_data.zip › Table S8.xlsx]

## Sheet: Sheet 1
Table S8. Gene set enrichment analysis (GSEA) results associated with Embed-638 in LGG.
ID	Description	setSize	enrichmentScore	NES	pvalue	p.adjust	qvalue	rank	leading_edge	core_enrichment
GO:0050804	modulation of chemical synaptic transmission	497	-0.559229	-2.98081	1e-10	3.11244e-09	2.12988e-09	3435	tags=50%, list=18%, signal=42%	GLRA2/CNTNAP4/NMU/MCTP1/CHRDL1/CHRNA3/FBXO2/NCDN/KCNK2/SYT11/APBA2/NF1/OTOF/CX3CL1/HOMER1/TMEM25/SYT12/CHRFAM7A/IQSEC2/ANAPC2/GRIN2C/PTPRA/NGDN/EIF4EBP2/PFN2/SCT/DCC/NRG3/SERPINE2/CD38/WNT7A/EFNB3/NPY5R/KCNQ3/CLSTN3/RAPGEF2/ADRA1A/KAT2A/AKAP7/CDKL5/RIMS3/KIT/CLSTN2/PPP3R1/ABHD6/SNCAIP/GRM3/CALB2/KCNJ10/SV2C/GRIN2D/LAMP5/ADGRB1/PTPRS/DGKE/BCR/GRID2/CALB1/FAAH/OPHN1/PLCL1/HTR1B/PCDH8/UCN/SYBU/CAMK2…
GO:0060078	regulation of postsynaptic membrane potential	148	-0.636428	-2.9758	1e-10	3.11244e-09	2.12988e-09	4259	tags=62%, list=22%, signal=49%	TMEM108/NPAS4/GABRA2/TRPV1/KCNA2/NLGN1/BEGAIN/P2RX7/DRD4/GSK3B/PTEN/GLRA2/CHRNA3/TMEM25/CHRFAM7A/GRIN2C/NTSR1/HTR3A/ADRB1/WNT7A/GRIN2D/GRID2/NETO1/NLGN3/INSYN2A/P2RX5/SYNE1/PPP3CA/CHRNB3/KCNK1/GRIK4/GABRB1/RGS4/GRM1/GRIA1/P2RX6/GABRG3/MPP2/KCNA1/HTR3B/GABRA6/SNCA/GRIA3/GABRG1/RGS7BP/GRM5/PRKAR1B/STX1A/ABAT/CHRNA2/HCN1/GABRA5/PRKCZ/NLGN2/GRIN2B/KCTD16/CHRNA7/SEZ6/INSYN1/TBC1D24/GABRB2/GABRA4/GRIA4…
GO:0099177	regulation of trans-synaptic signaling	498	-0.557778	-2.97464	1e-10	3.11244e-09	2.12988e-09	3435	tags=50%, list=18%, signal=42%	GLRA2/CNTNAP4/NMU/MCTP1/CHRDL1/CHRNA3/FBXO2/NCDN/KCNK2/SYT11/APBA2/NF1/OTOF/CX3CL1/HOMER1/TMEM25/SYT12/CHRFAM7A/IQSEC2/ANAPC2/GRIN2C/PTPRA/NGDN/EIF4EBP2/PFN2/SCT/DCC/NRG3/SERPINE2/CD38/WNT7A/EFNB3/NPY5R/KCNQ3/CLSTN3/RAPGEF2/ADRA1A/KAT2A/AKAP7/CDKL5/RIMS3/KIT/CLSTN2/PPP3R1/ABHD6/SNCAIP/GRM3/CALB2/KCNJ10/SV2C/GRIN2D/LAMP5/ADGRB1/PTPRS/DGKE/BCR/GRID2/CALB1/FAAH/OPHN1/PLCL1/HTR1B/PCDH8/UCN/SYBU/CAMK2…
GO:0002250	adaptive immune response	475	0.543739	2.96466	1e-10	3.11244e-09	2.12988e-09	3343	tags=47%, list=18%, signal=40%	ANXA1/PDCD1LG2/PDIA3/FCGR2A/C1R/HLA-DRB1/MICB/RAB27A/CD74/HLA-DRA/BCL10/FCGR3A/HLA-DMA/ADGRE1/HLA-DPB1/CLCF1/PRKD2/STAT5A/FCER1G/CTSC/HLA-DMB/HLA-DPA1/HLA-DQA1/SLC11A1/C3/ZBTB7B/HLA-DRB5/HLA-DOA/LAIR1/UNC93B1/STAT3/FCGR2C/C1RL/PIK3CG/CTSS/SIPA1/HLA-A/TREM1/SASH3/C1QB/IL18/CD69/INPP5D/C2/SWAP70/C1QA/HLA-B/SPN/B2M/CD40/RNF19B/CD80/C1QC/NECTIN2/LAT2/HLA-DQB1/ASCL2/DUSP10/ERCC1/TNFRSF1B/MR1/LYN/CD4/H…
GO:0048002	antigen processing and presentation of peptide antigen	68	0.701726	2.93806	1e-10	3.11244e-09	2.12988e-09	3439	tags=69%, list=18%, signal=57%	PDIA3/HLA-DRB1/CD74/HLA-DRA/HLA-DMA/HLA-DPB1/FCER1G/HLA-DMB/HLA-DPA1/HLA-DQA1/SLC11A1/HLA-DRB5/HLA-DOA/UNC93B1/CTSS/HLA-A/HLA-B/B2M/HLA-DQB1/MR1/HLA-E/TREM2/HFE/CALR/PYCARD/HLA-DQB2/HLA-C/IFI30/HLA-F/FCGR2B/HLA-DQA2/FCGR1A/HLA-G/CTSL/IKBKB/DNM2/TAP2/HLA-DOB/CTSD/TAPBPL/ULBP1/ERAP1/TAPBP/TAP1/CLEC4A/SAR1B/ULBP3
GO:0002460	adaptive immune response based on somatic recombination of immune receptors built from immunoglobulin superfamily domains	317	0.548177	2.89952	1e-10	3.11244e-09	2.12988e-09	4238	tags=52%, list=22%, signal=41%	ANXA1/FCGR2A/C1R/HLA-DRB1/RAB27A/CD74/HLA-DRA/BCL10/FCGR3A/CLCF1/STAT5A/FCER1G/CTSC/SLC11A1/C3/ZBTB7B/UNC93B1/STAT3/FCGR2C/C1RL/HLA-A/SASH3/C1QB/IL18/CD69/INPP5D/C2/SWAP70/C1QA/HLA-B/SPN/B2M/CD40/CD80/C1QC/NECTIN2/ASCL2/ERCC1/TNFRSF1B/MR1/CD4/HAVCR2/HLA-E/BCL3/CLEC7A/CD7/GATA3/TREM2/IL4I1/SERPING1/ARID5A/TCIRG1/PTPN6/CD226/PTPRC/BATF/LILRB1/TLR8/HFE/NCKAP1L/LOXL3/CSF2RB/RIPK3/BTK/LGALS1/PLA2G4A/I…
GO:0002449	lymphocyte mediated immunity	306	0.544164	2.86366	1e-10	3.11244e-09	2.12988e-09	4238	tags=53%, list=22%, signal=42%	FCGR2A/C1R/HLA-DRB1/RAB27A/CD74/HLA-DRA/BCL10/FCGR3A/CLCF1/CEBPG/FCER1G/CTSC/C3/UNC93B1/FCGR2C/C1RL/HLA-A/SASH3/C1QB/IL18/INPP5D/C2/SWAP70/C1QA/HLA-B/SPN/B2M/CD40/RNF19B/CD80/C1QC/NECTIN2/ERCC1/TNFRSF1B/MR1/HAVCR2/HLA-E/BCL3/CD7/GATA3/TREM2/IL4I1/SERPING1/ARID5A/TCIRG1/PTPN6/CD226/PIK3R6/PTPRC/BATF/LILRB1/TLR8/HFE/NCKAP1L/CSF2RB/RIPK3/BTK/CD2/IRF7/ICAM1/VAV1/TGFB1/LILRB4/LGALS9/FZD5/SH2D1A/PDCD1/…
GO:0002478	antigen processing and presentation of exogenous peptide antigen	39	0.757744	2.82154	1e-10	3.11244e-09	2.12988e-09	2645	tags=74%, list=14%, signal=64%	HLA-DRB1/CD74/HLA-DRA/HLA-DMA/HLA-DPB1/FCER1G/HLA-DMB/HLA-DPA1/HLA-DQA1/HLA-DRB5/HLA-DOA/UNC93B1/CTSS/HLA-A/B2M/HLA-DQB1/HLA-E/HLA-DQB2/IFI30/HLA-F/FCGR2B/HLA-DQA2/FCGR1A/CTSL/IKBKB/DNM2/TAP2/HLA-DOB/CTSD
GO:0019886	antigen processing and presentation of exogenous peptide antigen via MHC class II	29	0.804959	2.8183	1e-10	3.11244e-09	2.12988e-09	2645	tags=79%, list=14%, signal=68%	HLA-DRB1/CD74/HLA-DRA/HLA-DMA/HLA-DPB1/FCER1G/HLA-DMB/HLA-DPA1/HLA-DQA1/HLA-DRB5/HLA-DOA/UNC93B1/CTSS/B2M/HLA-DQB1/HLA-DQB2/IFI30/FCGR2B/HLA-DQA2/CTSL/DNM2/HLA-DOB/CTSD
GO:0048167	regulation of synaptic plasticity	206	-0.574534	-2.80965	1e-10	3.11244e-09	2.12988e-09	3387	tags=52%, list=18%, signal=44%	MCTP1/CHRDL1/NCDN/NF1/CX3CL1/SYT12/CHRFAM7A/IQSEC2/ANAPC2/GRIN2C/EIF4EBP2/SCT/SERPINE2/CD38/KCNQ3/RAPGEF2/KAT2A/KIT/ABHD6/CALB2/KCNJ10/GRIN2D/ADGRB1/GRID2/CALB1/CAMK2B/CYP46A1/SHISA9/NETO1/FMR1/ITPKA/DBN1/SHISA6/BRSK1/DRD1/SORCS3/CRHR2/GRIA1/RASGRF2/KMT2A/MPP2/FXR2/RASGRF1/GRID2IP/SNCA/GRIA3/CAMK2G/PRRT2/LRRTM2/NSG1/GRM5/PRKAR1B/MAPT/DRD5/MME/MAP1A/PRKCG/KCNB1/SLC38A1/SYT7/NSMF/CRH/PRKCZ/NEUROD2/…
GO:0002495	antigen processing and presentation of peptide antigen via MHC class II	33	0.775068	2.8001	1e-10	3.11244e-09	2.12988e-09	2645	tags=76%, list=14%, signal=65%	HLA-DRB1/CD74/HLA-DRA/HLA-DMA/HLA-DPB1/FCER1G/HLA-DMB/HLA-DPA1/HLA-DQA1/HLA-DRB5/HLA-DOA/UNC93B1/CTSS/B2M/HLA-DQB1/TREM2/PYCARD/HLA-DQB2/IFI30/FCGR2B/HLA-DQA2/CTSL/DNM2/HLA-DOB/CTSD
GO:0002504	antigen processing and presentation of peptide or polysaccharide antigen via MHC class II	35	0.761375	2.79348	1e-10	3.11244e-09	2.12988e-09	2645	tags=71%, list=14%, signal=62%	HLA-DRB1/CD74/HLA-DRA/HLA-DMA/HLA-DPB1/FCER1G/HLA-DMB/HLA-DPA1/HLA-DQA1/HLA-DRB5/HLA-DOA/UNC93B1/CTSS/B2M/HLA-DQB1/TREM2/PYCARD/HLA-DQB2/IFI30/FCGR2B/HLA-DQA2/CTSL/DNM2/HLA-DOB/CTSD
GO:0007269	neurotransmitter secretion	147	-0.594893	-2.77743	1e-10	3.11244e-09	2.12988e-09	4108	tags=60%, list=22%, signal=47%	NLGN1/BEST1/ATP2A2/BRAF/FBXO45/BGLAP/P2RX7/PREPL/BLOC1S6/MCTP1/CHRNA3/SYT11/NF1/OTOF/OSBPL2/SYT12/PFN2/SNAP47/DNAJC5/WNT7A/CADPS/RIMS3/SNCAIP/SNPH/SYT9/SV2C/HTR1B/SYNJ1/FMR1/SYT2/SEPTIN5/BRSK1/SV2A/GPR158/PCLO/RIMS4/SNCA/ERC2/PRRT2/FBXL20/CACNB4/STX1A/DOC2B/PRKCG/SLC32A1/SYT1/SYT7/SYT5/SYNGR3/SNCG/STXBP5/SV2B/PPFIA2/NAPB/RPH3A/GIT1/CAMK2A/UNC13C/DOC2A/PRKN/PTPRN2/CSPG5/PRKCB/SYN3/SYN2/VAMP2/MICU3…
GO:0099643	signal release from synapse	147	-0.594893	-2.77743	1e-10	3.11244e-09	2.12988e-09	4108	tags=60%, list=22%, signal=47%	NLGN1/BEST1/ATP2A2/BRAF/FBXO45/BGLAP/P2RX7/PREPL/BLOC1S6/MCTP1/CHRNA3/SYT11/NF1/OTOF/OSBPL2/SYT12/PFN2/SNAP47/DNAJC5/WNT7A/CADPS/RIMS3/SNCAIP/SNPH/SYT9/SV2C/HTR1B/SYNJ1/FMR1/SYT2/SEPTIN5/BRSK1/SV2A/GPR158/PCLO/RIMS4/SNCA/ERC2/PRRT2/FBXL20/CACNB4/STX1A/DOC2B/PRKCG/SLC32A1/SYT1/SYT7/SYT5/SYNGR3/SNCG/STXBP5/SV2B/PPFIA2/NAPB/RPH3A/GIT1/CAMK2A/UNC13C/DOC2A/PRKN/PTPRN2/CSPG5/PRKCB/SYN3/SYN2/VAMP2/MICU3…
GO:0006836	neurotransmitter transport	210	-0.561922	-2.75648	1e-10	3.11244e-09	2.12988e-09	3874	tags=54%, list=20%, signal=43%	BRAF/FBXO45/BGLAP/P2RX7/DRD4/PREPL/BLOC1S6/SLC6A12/MCTP1/CHRNA3/SLC29A2/SYT11/NF1/OTOF/OSBPL2/SYT12/PFN2/PER2/SNAP47/NOS1/DNAJC5/WNT7A/CADPS/SLC18A1/GABRQ/TH/RIMS3/ICA1/SNCAIP/SNPH/KCNJ10/SYT9/SV2C/HTR1B/SLC6A5/SLC28A2/SYNJ1/FMR1/SLC22A2/SYT2/SEPTIN5/GDNF/BRSK1/DRD1/SV2A/SLC6A13/SLC6A15/GPR158/SLC1A2/PCLO/RIMS4/SNCA/ERC2/PRRT2/FBXL20/CACNB4/STX1A/DOC2B/PRKCG/SLC32A1/SYT1/SLC38A1/SYT7/SYT5/SYNGR3/…
GO:0002443	leukocyte mediated immunity	402	0.509623	2.7492	1e-10	3.11244e-09	2.12988e-09	3970	tags=49%, list=21%, signal=39%	WDR1/FCGR2A/C1R/HLA-DRB1/RAB27A/CD74/HLA-DRA/BCL10/FCGR3A/CLCF1/CEBPG/FCER1G/CTSC/C3/UNC93B1/IRAK4/FCGR2C/C1RL/RAC2/PIK3CG/HLA-A/TREM1/FES/SASH3/STXBP3/VAMP8/ITGB2/TYROBP/C1QB/IL18/SCIMP/INPP5D/C2/SWAP70/BST2/C1QA/HLA-B/SPN/B2M/CD40/RNF19B/CD80/C1QC/NECTIN2/LAT2/ERCC1/TNFRSF1B/MR1/LYN/HAVCR2/SPI1/HLA-E/BCL3/CLEC7A/TLR3/CD7/GATA3/ADGRE2/TREM2/CD300A/IL4I1/SERPING1/ARID5A/TCIRG1/PTPN6/CD226/PIK3R6/…
GO:0035249	synaptic transmission, glutamatergic	109	-0.61737	-2.73723	1e-10	3.11244e-09	2.12988e-09	3228	tags=51%, list=17%, signal=43%	NF1/HOMER1/IQSEC2/GRIN2C/SERPINE2/CLSTN3/CNIH2/GRM3/GRIN2D/GRID2/OPHN1/HTR1B/UCN/NLGN3/DRD1/GRIK4/GRM7/GRM8/GRM1/GRIA1/CDH8/CACNG4/GRIA3/CACNG8/GRM5/CACNB4/SYT1/NAPB/NLGN2/ATAD1/SLC1A4/SLC17A7/GRIN2B/SLC17A8/UNC13C/PRKN/GRIA4/GRIK2/GRM2/CACNG3/TNR/GRID1/SLC17A6/GRIA2/NRXN1/FRRS1L/SHANK3/STXBP1/HTR2A/UNC13A/GRM4/GRIN1/ABCC8/GRIN3A/MAPK8IP2/CACNG2
GO:0019882	antigen processing and presentation	111	0.602401	2.73265	1e-10	3.11244e-09	2.12988e-09	3846	tags=59%, list=20%, signal=48%	RAB32/PDIA3/HLA-DRB1/RAB27A/CD74/HLA-DRA/HLA-DMA/HLA-DPB1/FCER1G/HLA-DMB/HLA-DPA1/HLA-DQA1/SLC11A1/HLA-DRB5/HLA-DOA/UNC93B1/CTSS/HLA-A/HLA-B/B2M/NOD1/HLA-DQB1/FGL2/MR1/HLA-E/TREM2/HFE/CALR/ICAM1/PYCARD/HLA-DQB2/RELB/PSMB8/WDFY4/HLA-C/RAB34/IFI30/WAS/LILRB2/HLA-F/FCGR2B/HLA-DQA2/RFTN1/FCGR1A/HLA-G/CTSL/CTSH/IKBKB/DNM2/TAP2/AP3B1/HLA-DOB/CTSD/TAPBPL/ULBP1/ERAP1/TAPBP/TAP1/CLEC4A/SAR1B/CD1E/ULBP3/PS…
GO:0032944	regulation of mononuclear cell proliferation	243	0.533654	2.72461	1e-10	3.11244e-09	2.12988e-09	4326	tags=51%, list=23%, signal=40%	ANXA1/BTN2A2/PDCD1LG2/HLA-DRB1/CD74/FCGR3A/HLA-DPB1/CLCF1/SLC4A2/HLA-DMB/NFATC2/HLA-DPA1/ZBTB7B/PTPN22/TWSG1/RAC2/BST1/HLA-A/SASH3/CD276/TYROBP/IL18/INPP5D/SPN/CD40/IGFBP2/CD80/TNFRSF1B/LYN/HAVCR2/HLA-E/IRF1/TGFBR2/CD86/CD300A/IL4I1/PTPN6/PTPRC/LILRB1/PLA2G2A/GPNMB/NCKAP1L/RIPK3/BTK/PYCARD/GPR183/TNFSF8/TGFB1/LILRB4/LGALS9/SYK/CCL5/IL12RB1/MYD88/CD274/RASAL3/IL10/BCL2L1/IDO1/EFNB1/IL15/FOXJ1/SLAM…
GO:0050777	negative regulation of immune response	205	0.54012	2.71451	1e-10	3.11244e-09	2.12988e-09	3621	tags=48%, list=19%, signal=39%	ANXA1/MUL1/HLA-DRB1/NMI/STAT5A/ZBTB7B/HLA-A/CD69/INPP5D/PARP14/HLA-B/SPN/NLRC5/CD80/NECTIN2/FGL2/ASCL2/DUSP10/LYN/HAVCR2/SPI1/HLA-E/GPX1/TREM2/CD300A/IL4I1/NR1H2/SERPING1/PTPN6/PTPRC/LILRB1/GRN/HFE/ZDHHC18/NCKAP1L/LOXL3/LGALS1/SMIM30/A2M/YTHDF2/TGFB1/IFI16/LILRB4/LGALS9/SYK/CLEC12A/PDCD1/RHBDF2/SLAMF8/CD96/CD274/HCK/SAMSN1/IL10/COL3A1/FOXJ1/SLAMF1/OAS1/PIM1/PTPN2/TNFRSF14/CCR2/TRIM21/TNFAIP3/HLA-…
GO:0019884	antigen processing and presentation of exogenous antigen	48	0.695807	2.71197	1e-10	3.11244e-09	2.12988e-09	2645	tags=65%, list=14%, signal=56%	HLA-DRB1/CD74/HLA-DRA/HLA-DMA/HLA-DPB1/FCER1G/HLA-DMB/HLA-DPA1/HLA-DQA1/HLA-DRB5/HLA-DOA/UNC93B1/CTSS/HLA-A/B2M/HLA-DQB1/MR1/HLA-E/HLA-DQB2/IFI30/HLA-F/FCGR2B/HLA-DQA2/FCGR1A/CTSL/IKBKB/DNM2/TAP2/AP3B1/HLA-DOB/CTSD
GO:0002819	regulation of adaptive immune response	216	0.538026	2.71135	1e-10	3.11244e-09	2.12988e-09	3331	tags=45%, list=18%, signal=37%	ANXA1/HLA-DRB1/HLA-DRA/CLCF1/STAT5A/SLC11A1/C3/ZBTB7B/HLA-A/SASH3/IL18/CD69/HLA-B/SPN/B2M/CD40/CD80/NECTIN2/ASCL2/DUSP10/TNFRSF1B/MR1/CD4/HAVCR2/HLA-E/IRF1/CLEC7A/CD7/GATA3/TREM2/IL4I1/ARID5A/PTPN6/CD226/PTPRC/BATF/LILRB1/HFE/NCKAP1L/LOXL3/RIPK3/BTK/LGALS1/PLA2G4A/IRF7/PYCARD/TGFB1/LILRB4/FZD5/PDCD1/IL12RB1/CD274/HLA-C/SAMSN1/IL10/CARD9/FOXJ1/SLAMF1/SLC15A4/TNFRSF14/CCR2/WAS/TNFAIP3/HLA-F/ZC3H12A…
GO:0034341	response to type II interferon	120	0.583088	2.71122	1e-10	3.11244e-09	2.12988e-09	2093	tags=42%, list=11%, signal=37%	VIM/SP100/CD58/CDC42/CASP1/IFNGR2/CD74/GBP1/GBP5/PARP9/VAMP3/GBP2/CIITA/HLA-DPA1/SLC11A1/KYNU/MYO1C/TLR2/STXBP3/PARP14/BST2/NLRC5/CD40/IRF1/TLR3/NR1H2/ACTR3/WNT5A/GBP3/LGALS9/CCL5/IL12RB1/HCK/ZYX/STAT1/AIF1/PIM1/CXCL16/PTPN2/STXBP4/TRIM21/WAS/GCH1/IFITM3/CCL2/NUB1/GSN/GAPDH/IFITM2/FASLG
GO:0050670	regulation of lymphocyte proliferation	238	0.532681	2.70237	1e-10	3.11244e-09	2.12988e-09	3780	tags=47%, list=20%, signal=38%	ANXA1/BTN2A2/PDCD1LG2/HLA-DRB1/CD74/FCGR3A/HLA-DPB1/CLCF1/SLC4A2/HLA-DMB/NFATC2/HLA-DPA1/ZBTB7B/PTPN22/TWSG1/RAC2/BST1/HLA-A/SASH3/CD276/TYROBP/IL18/INPP5D/SPN/CD40/IGFBP2/CD80/TNFRSF1B/LYN/HAVCR2/HLA-E/IRF1/TGFBR2/CD86/CD300A/IL4I1/PTPN6/PTPRC/LILRB1/PLA2G2A/GPNMB/NCKAP1L/RIPK3/BTK/PYCARD/GPR183/TNFSF8/TGFB1/LILRB4/LGALS9/SYK/CCL5/IL12RB1/MYD88/CD274/RASAL3/IL10/IDO1/EFNB1/IL15/FOXJ1/SLAMF1/CD3E…
GO:0042098	T cell proliferation	213	0.535018	2.70191	1e-10	3.11244e-09	2.12988e-09	3425	tags=46%, list=18%, signal=38%	MSN/ANXA1/BTN2A2/PDCD1LG2/ELF4/HLA-DRB1/HLA-DPB1/SLC4A2/HLA-DMB/HLA-DPA1/SLC11A1/ZBTB7B/TWSG1/RAC2/PIK3CG/TNFSF14/HLA-A/SASH3/CD276/IL18/SPN/SH2D2A/IGFBP2/CD80/TNFRSF1B/HAVCR2/HLA-E/IRF1/TGFBR2/BAX/CD86/IL4I1/PTPN6/PTPRC/LILRB1/PLA2G2A/GPNMB/NCKAP1L/RIPK3/PYCARD/TNFSF8/TGFB1/NCSTN/LILRB4/LGALS9/SYK/CCL5/IL12RB1/CD274/DOCK2/RASAL3/CD151/IL10/IDO1/EFNB1/IL15/FOXJ1/SLAMF1/CD3E/CEBPB/AIF1/TNFRSF14/CC…
GO:0070663	regulation of leukocyte proliferation	267	0.52019	2.69424	1e-10	3.11244e-09	2.12988e-09	3780	tags=46%, list=20%, signal=38%	ANXA1/BTN2A2/PDCD1LG2/HLA-DRB1/CD74/FCGR3A/HLA-DPB1/CLCF1/SLC4A2/HLA-DMB/NFATC2/HLA-DPA1/ZBTB7B/PTPN22/TWSG1/RAC2/BST1/HLA-A/SASH3/CD276/TYROBP/IL18/INPP5D/BST2/SPN/CD40/IGFBP2/CD80/TNFRSF1B/LYN/HAVCR2/HLA-E/IRF1/TGFBR2/CD86/CD300A/IL4I1/PTPN6/PTPRC/LILRB1/PLA2G2A/GPNMB/NCKAP1L/CSF2RB/RIPK3/BTK/HHEX/PYCARD/GPR183/TNFSF8/TGFB1/LILRB4/LGALS9/SYK/CCL5/IL12RB1/MYD88/CD274/RASAL3/IL10/BCL2L1/IDO1/EFNB…
GO:0046634	regulation of alpha-beta T cell activation	121	0.574587	2.68494	1e-10	3.11244e-09	2.12988e-09	3329	tags=55%, list=18%, signal=45%	ANXA1/HLA-DRB1/HLA-DRA/RUNX1/SLC4A2/STAT5A/ZBTB7B/TWSG1/HLA-A/SASH3/IL18/CD69/CD80/ASCL2/HLA-E/IRF1/TGFBR2/GATA3/CD86/CD300A/PTPRC/BATF/RHOA/LILRB1/RUNX3/HFE/NCKAP1L/LOXL3/LGALS1/LILRB4/LGALS9/IL2RG/SYK/IL12RB1/CD274/RASAL3/CD3E/TNFRSF14/CCR2/GLI3/ZC3H12A/IL4R/IL2RA/HLX/ZNF683/PRDM1/CARD11/NLRP3/ITPKB/JUNB/JAK3/EBI3/PNP/ZAP70/AP3B1/NFKBIZ/SOCS1/CBFB/XCL1/CD160/IL27/IFNG/CD28/TBX21/TNFSF4/LGALS3
GO:0099565	chemical synaptic transmission, postsynaptic	116	-0.594939	-2.68198	1e-10	3.11244e-09	2.12988e-09	4259	tags=56%, list=22%, signal=44%	TMEM108/NPAS4/TRPV1/NLGN1/BEGAIN/P2RX7/DRD4/GSK3B/PTEN/GLRA2/CHRNA3/KCNK2/TMEM25/CHRFAM7A/GRIN2C/NTSR1/HTR3A/WNT7A/NOTCH1/GRIN2D/GRID2/NETO1/NLGN3/INSYN2A/P2RX5/SYNE1/PPP3CA/CHRNB3/RGS4/GRIA1/P2RX6/MPP2/HTR3B/SNCA/PRKAR1B/STX1A/ABAT/CHRNA2/PRKCZ/NLGN2/GRIN2B/CHRNA7/SEZ6/INSYN1/TBC1D24/GRIK2/GLRB/RIMS1/GLRA3/SLC8A3/NRXN1/DLG4/GLRA1/SHANK3/CHRNB2/CUX2/CELF4/SHANK1/SLC8A2/GRIN1/RIMS2/CBLN1/CHRNA4/ST…
GO:0042129	regulation of T cell proliferation	180	0.542429	2.68107	1e-10	3.11244e-09	2.12988e-09	3594	tags=47%, list=19%, signal=39%	ANXA1/BTN2A2/PDCD1LG2/HLA-DRB1/HLA-DPB1/SLC4A2/HLA-DMB/HLA-DPA1/ZBTB7B/TWSG1/RAC2/HLA-A/SASH3/CD276/IL18/SPN/IGFBP2/CD80/TNFRSF1B/HAVCR2/HLA-E/IRF1/TGFBR2/CD86/IL4I1/PTPN6/PTPRC/LILRB1/PLA2G2A/GPNMB/NCKAP1L/RIPK3/PYCARD/TNFSF8/TGFB1/LILRB4/LGALS9/SYK/CCL5/IL12RB1/CD274/RASAL3/IL10/IDO1/EFNB1/IL15/FOXJ1/SLAMF1/CD3E/CEBPB/AIF1/TNFRSF14/CCR2/CD40LG/LILRB2/HES1/IL2RA/CORO1A/VSIG4/IL6/VCAM1/TFRC/HLA-G…
GO:0002697	regulation of immune effector process	403	0.496244	2.6767	1e-10	3.11244e-09	2.12988e-09	3752	tags=45%, list=20%, signal=37%	ANXA1/HLA-DRB1/CD74/HLA-DRA/BCL10/CLCF1/STAT5A/HLA-DMB/MAPKAPK2/C3/ZBTB7B/CGAS/NCF1/TGFB2/RAC2/IL13RA1/HLA-A/FES/SASH3/VAMP8/ITGB2/TYROBP/IL18/SCIMP/CD69/INPP5D/BST2/HLA-B/SPN/B2M/NOD1/CD40/LAPTM5/CD80/NECTIN2/FGL2/ASCL2/DUSP10/TNFRSF1B/MR1/LYN/HAVCR2/SPI1/HLA-E/CLEC7A/TLR3/CD7/GATA3/CD86/ADGRE2/TREM2/CD300A/IL4I1/SERPING1/ARID5A/PTPN6/CD226/PIK3R6/PTPRC/BATF/PRAM1/LILRB1/WNT5A/GRN/HFE/NCKAP1L/LO…
GO:0051250	negative regulation of lymphocyte activation	168	0.545344	2.67483	1e-10	3.11244e-09	2.12988e-09	3594	tags=48%, list=19%, signal=39%	ANXA1/BTN2A2/PDCD1LG2/HLA-DRB1/CD74/RUNX1/SLC4A2/STAT5A/ZBTB7B/PTPN22/TWSG1/TYROBP/CD69/INPP5D/SPN/LAPTM5/CD80/FGL2/ASCL2/LYN/HAVCR2/HLA-E/IRF1/CD86/CD300A/IL4I1/PTPN6/LILRB1/PLA2G2A/RUNX3/GPNMB/HFE/LOXL3/BTK/LGALS1/TGFB1/LILRB4/LGALS9/CLEC12A/PDCD1/TNFAIP8L2/CD274/SAMSN1/IL10/IDO1/FOXJ1/CEBPB/LST1/PTPN2/TNFRSF14/TNFAIP3/LILRB2/GLI3/ZC3H12A/FCGR2B/IL4R/IL2RA/VSIG4/HLX/HLA-G/RASSF5/MNDA/JAK3/CLNK/…
GO:0042102	positive regulation of T cell proliferation	102	0.589482	2.67278	1e-10	3.11244e-09	2.12988e-09	3780	tags=54%, list=20%, signal=43%	ANXA1/PDCD1LG2/HLA-DPB1/HLA-DMB/HLA-DPA1/HLA-A/SASH3/CD276/IL18/SPN/IGFBP2/CD80/HAVCR2/HLA-E/TGFBR2/CD86/PTPRC/NCKAP1L/PYCARD/LGALS9/SYK/CCL5/IL12RB1/CD274/RASAL3/EFNB1/IL15/SLAMF1/CD3E/AIF1/CCR2/CD40LG/LILRB2/HES1/IL2RA/CORO1A/IL6/VCAM1/TFRC/CARD11/IL1A/EBI3/PNP/ZAP70/NCK2/CCDC88B/XCL1/CD70/CD28/CD6/TNFSF4/IL21/TNFSF13B/IL6ST/IGF1
GO:0046631	alpha-beta T cell activation	196	0.534379	2.67091	1e-10	3.11244e-09	2.12988e-09	3361	tags=52%, list=18%, signal=43%	ANXA1/ELF4/HLA-DRB1/HLA-DRA/RUNX1/SLC4A2/STAT5A/ZBTB7B/STAT3/TWSG1/HLA-A/SASH3/IL18/CD69/SPN/CD80/ASCL2/CLEC2B/HLA-E/IRF1/BCL3/TGFBR2/PTGER4/GATA3/CD86/CD300A/TCIRG1/PTPRC/BATF/RHOA/LILRB1/RUNX3/HFE/NCKAP1L/LOXL3/LGALS1/GPR183/TNFSF8/RELB/LILRB4/LGALS9/IL2RG/SYK/SOCS3/WDFY4/SLAMF6/IL12RB1/CD274/DOCK2/RASAL3/IL15/CD3E/CD3D/EOMES/CEBPB/ITK/TNFRSF14/CD3G/CCR2/ICOS/GLI3/ZC3H12A/NKG7/IL4R/IL2RA/GPR18/…
GO:0019724	B cell mediated immunity	135	0.566482	2.66883	1e-10	3.11244e-09	2.12988e-09	4238	tags=54%, list=22%, signal=42%	FCGR2A/C1R/CD74/BCL10/FCGR3A/CLCF1/FCER1G/C3/FCGR2C/C1RL/C1QB/INPP5D/C2/SWAP70/C1QA/CD40/C1QC/NECTIN2/ERCC1/HLA-E/BCL3/TREM2/SERPING1/TCIRG1/PTPN6/CD226/PTPRC/BATF/TLR8/CSF2RB/BTK/IRF7/TGFB1/C1S/MYD88/CFI/IL10/UNG/IL2RB/CARD9/FOXJ1/CD19/SLC15A4/CD40LG/C4B/FCGR2B/IL4R/FCGR1A/TFRC/HLA-G/C4A/PCYT1A/PRKCD/C6/NFKBIZ/CLU/MAD2L2/XCL1/SLA2/STAT6/CD70/CD28/TBX21/TNFSF4/IL13RA2/IL9R/EXO1/FCER1A/FCGR3B/FCMR…
GO:1903557	positive regulation of tumor necrosis factor superfamily cytokine production	108	0.588335	2.66781	1e-10	3.11244e-09	2.12988e-09	1897	tags=44%, list=10%, signal=39%	FCGR2A/BCL10/FCGR3A/LY96/MAPKAPK2/STAT3/FCGR2C/TLR2/SASH3/TYROBP/CYBA/TLR1/SPN/NOD1/HAVCR2/HLA-E/CLEC7A/TLR3/FRMD8/CD86/LILRA2/ARID5A/PTPRC/CYBB/WNT5A/BTK/HSPB1/CD2/PYCARD/RIPK1/TGFB1/PLCG2/PTAFR/LGALS9/SYK/FZD5/CD14/OAS2/MYD88/TMEM106A/IFIH1/CARD9/OAS1/CCR2/FCGR2B/FCGR1A/IL6
GO:0007612	learning	160	-0.56605	-2.66396	1e-10	3.11244e-09	2.12988e-09	2103	tags=41%, list=11%, signal=37%	UCN/SYNJ1/PDE1B/NETO1/NLGN3/LRRN4/BRSK1/DRD1/SORCS3/PRKAR2B/GRIA1/PLCB1/KMT2A/VDAC3/TTC36/NRXN3/GRM5/DRD5/MAP1A/TACR1/NDRG4/TBR1/GABRA5/CRH/PIANP/PPP1R9B/ELAVL4/GIT1/TSC1/NEUROD2/ATAD1/OPRK1/HMGCR/SYNGAP1/PRKN/B3GAT1/FGF13/SLC1A1/SLC6A1/NRXN2/TNR/ATP8A1/SLC12A5/CSMD1/SLC8A3/PPP3CB/NRXN1/DLG4/SNAP25/CNTNAP2/SHANK3/ADGRB3/CHRNB2/SHANK1/TAFA2/ASIC1/HTR2A/SLC8A2/NOG/GRIN1/PAK5/SHANK2/ABCC8/JPH4/JPH3/…
GO:0042119	neutrophil activation	47	0.684047	2.66388	1e-10	3.11244e-09	2.12988e-09	2246	tags=57%, list=12%, signal=51%	ANXA1/FCER1G/STXBP3/ITGB2/TYROBP/IL18/SPI1/CD300A/LILRA2/PTPN6/PRAM1/GRN/PLA2G2A/IL16/PTAFR/SYK/CLEC12A/CCL5/MYD88/STXBP2/ITGAM/IL15/F2RL1/FCGR2B/CXCR2/PREX1/PRKCD
GO:0002698	negative regulation of immune effector process	133	0.56676	2.66173	1e-10	3.11244e-09	2.12988e-09	3845	tags=54%, list=20%, signal=43%	ANXA1/STAT5A/ZBTB7B/TGFB2/HLA-A/CD69/INPP5D/BST2/HLA-B/SPN/CD80/NECTIN2/FGL2/ASCL2/DUSP10/HAVCR2/SPI1/HLA-E/CD300A/IL4I1/SERPING1/PTPN6/PTPRC/LILRB1/GRN/HFE/NCKAP1L/LOXL3/LGALS1/A2M/TGFB1/LILRB4/LGALS9/PDCD1/SLAMF8/CD96/CD274/IL10/FOXJ1/SLAMF1/CCR2/HLA-F/ZC3H12A/CD84/FCGR2B/IL4R/VSIG4/CEACAM1/HLX/AHR/HLA-G/JAK3/IL7R/ACP5/SERPINB9/KIR2DL4/XCL1/AXL/RPS19/MICA/ANGPT1/IRAK3/TMBIM6/TBX21/TNFSF4/LGALS3…
GO:0032760	positive regulation of tumor necrosis factor production	104	0.587405	2.6577	1e-10	3.11244e-09	2.12988e-09	1897	tags=43%, list=10%, signal=39%	FCGR2A/FCGR3A/LY96/MAPKAPK2/STAT3/FCGR2C/TLR2/SASH3/TYROBP/CYBA/TLR1/SPN/NOD1/HAVCR2/HLA-E/CLEC7A/TLR3/FRMD8/LILRA2/ARID5A/PTPRC/CYBB/WNT5A/BTK/HSPB1/CD2/PYCARD/RIPK1/TGFB1/PLCG2/PTAFR/LGALS9/SYK/FZD5/CD14/OAS2/MYD88/TMEM106A/IFIH1/CARD9/OAS1/CCR2/FCGR2B/FCGR1A/IL6
GO:0002822	regulation of adaptive immune response based on somatic recombination of immune receptors built from immunoglobulin superfamily domains	201	0.530237	2.65649	1e-10	3.11244e-09	2.12988e-09	3331	tags=44%, list=18%, signal=36%	ANXA1/HLA-DRB1/HLA-DRA/CLCF1/STAT5A/SLC11A1/C3/ZBTB7B/HLA-A/SASH3/IL18/CD69/HLA-B/SPN/B2M/CD40/CD80/NECTIN2/ASCL2/TNFRSF1B/MR1/CD4/HAVCR2/HLA-E/CLEC7A/CD7/GATA3/TREM2/IL4I1/ARID5A/PTPN6/CD226/PTPRC/BATF/LILRB1/HFE/NCKAP1L/LOXL3/RIPK3/BTK/LGALS1/PLA2G4A/TGFB1/LILRB4/FZD5/PDCD1/IL12RB1/CD274/HLA-C/IL10/CARD9/FOXJ1/SLAMF1/SLC15A4/CCR2/WAS/TNFAIP3/HLA-F/ZC3H12A/FCGR2B/IL4R/SECTM1/CEACAM1/FCGR1A/IL6/T…
GO:0016079	synaptic vesicle exocytosis	101	-0.611203	-2.6558	1e-10	3.11244e-09	2.12988e-09	4108	tags=65%, list=22%, signal=51%	NLGN1/ATP2A2/BRAF/FBXO45/P2RX7/PREPL/BLOC1S6/SYT11/OTOF/OSBPL2/SYT12/PFN2/SNAP47/DNAJC5/WNT7A/CADPS/RIMS3/SNPH/SYT9/SV2C/HTR1B/SYNJ1/FMR1/SYT2/SEPTIN5/BRSK1/SV2A/PCLO/RIMS4/SNCA/ERC2/PRRT2/FBXL20/CACNB4/STX1A/DOC2B/PRKCG/SYT1/SYT7/SYT5/SYNGR3/STXBP5/SV2B/PPFIA2/NAPB/RPH3A/GIT1/UNC13C/DOC2A/CSPG5/PRKCB/VAMP2/SYT13/RIMS1/RAB3A/PPFIA3/SNAP25/SYT4/SYN1/STXBP1/SYP/CPLX2/UNC13A/RIMS2/CPLX1/STX1B
GO:0098815	modulation of excitatory postsynaptic potential	49	-0.695571	-2.65244	1e-10	3.11244e-09	2.12988e-09	3181	tags=61%, list=17%, signal=51%	TMEM25/CHRFAM7A/GRIN2C/WNT7A/GRIN2D/NETO1/NLGN3/SYNE1/RGS4/GRIA1/PRKAR1B/STX1A/PRKCZ/NLGN2/GRIN2B/CHRNA7/TBC1D24/RIMS1/SLC8A3/NRXN1/DLG4/SHANK3/CUX2/CELF4/SHANK1/SLC8A2/GRIN1/RIMS2/CBLN1/STX1B
GO:0046651	lymphocyte proliferation	294	0.506124	2.65229	1e-10	3.11244e-09	2.12988e-09	3594	tags=45%, list=19%, signal=37%	MSN/ANXA1/BTN2A2/PDCD1LG2/ELF4/HLA-DRB1/CD74/FCGR3A/HLA-DPB1/CLCF1/SLC4A2/GAPT/HLA-DMB/NFATC2/HLA-DPA1/SLC11A1/ZBTB7B/PTPN22/TWSG1/RAC2/PIK3CG/BST1/TNFSF14/HLA-A/SASH3/CD276/TYROBP/IL18/INPP5D/SPN/SH2D2A/CD40/IGFBP2/CD80/TNFRSF1B/LYN/HAVCR2/HLA-E/IRF1/TGFBR2/BAX/CD86/CD300A/IL4I1/PTPN6/PTPRC/LILRB1/PLA2G2A/GPNMB/NCKAP1L/RIPK3/BTK/PYCARD/GPR183/TNFSF8/TGFB1/NCSTN/LILRB4/LGALS9/SYK/CCL5/IL12RB1/CD1…
GO:0001819	positive regulation of cytokine production	494	0.48387	2.65081	1e-10	3.11244e-09	2.12988e-09	3441	tags=41%, list=18%, signal=35%	ANXA1/CD58/FCGR2A/CASP1/RNF135/CD74/CASP8/BCL10/FCGR3A/GBP5/RUNX1/HLA-DPB1/CLEC5A/PRKD2/RBM47/LY96/CEBPG/FCER1G/MAPKAPK2/HLA-DPA1/SLC11A1/C3/ZBTB7B/CGAS/PTPN22/UNC93B1/STAT3/FCGR2C/PIK3CG/SERPINE1/IRF3/TLR2/LAMTOR5/CARD8/HLA-A/SASH3/CD276/TYROBP/CYBA/TLR1/IL18/SCIMP/HMOX1/SPN/B2M/NOD1/NFAM1/ZC3HAV1/CD40/HGF/LAPTM5/TRIM56/CD80/BRCA1/GPSM3/CD4/HAVCR2/HLA-E/IRF1/BCL3/CLEC7A/TLR3/CD7/PTGER4/FRMD8/GAT…
GO:0099504	synaptic vesicle cycle	220	-0.538444	-2.64489	1e-10	3.11244e-09	2.12988e-09	3260	tags=49%, list=17%, signal=41%	SYT11/OTOF/OSBPL2/SYT12/ATP6V1B2/PFN2/SGIP1/SNAP47/DNAJC5/WNT7A/CADPS/SLC18A1/TH/CLTB/RIMS3/PPP3R1/AP2B1/SNPH/SYT9/SV2C/DGKQ/OPHN1/HTR1B/SYNJ1/FMR1/AP3S2/NLGN3/SYT2/ATP6V1C1/SEPTIN5/RAB27B/BRSK1/ATP6V1H/SV2A/ATP6V1A/PCLO/DNAJC6/RIMS4/SH3GL2/BTBD9/DNM1/SNCA/ERC2/PRRT2/BTBD8/VAMP4/FBXL20/SH3GL3/PRKAR1B/CACNB4/STX1A/DOC2B/PRKCG/SLC32A1/SYT1/SYT7/SYT5/SYNGR3/SNCG/STXBP5/SV2B/PPFIA2/NAPB/AMPH/RPH3A/GI…
GO:0002367	cytokine production involved in immune response	125	0.56626	2.6439	1e-10	3.11244e-09	2.12988e-09	3410	tags=51%, list=18%, signal=42%	CD74/BCL10/MAPKAPK2/TGFB2/HLA-A/TREM1/SASH3/IL18/SCIMP/BST2/B2M/NOD1/LAPTM5/TNFRSF1B/HLA-E/CLEC7A/TLR3/CD7/GATA3/ARID5A/CD226/LILRB1/WNT5A/HFE/BTK/IRF5/PYCARD/TGFB1/PLCG2/LILRB4/SYK/FZD5/CD96/MYD88/IL10/TLR7/CARD9/CALHM6/SLAMF1/F2RL1/TNFRSF14/CCR2/HLA-F/TRIM6/SECTM1/LITAF/IL6/HLA-G/NLRP3/JAK3/CLNK/ACP5/KIR2DL4/XCL1/CD160/NR4A3/AXL/TRPM4/ANGPT1/IRAK3/TBX21/TNFSF4/IL1R1/SPON2
GO:0032943	mononuclear cell proliferation	302	0.504236	2.64315	1e-10	3.11244e-09	2.12988e-09	3594	tags=45%, list=19%, signal=37%	MSN/ANXA1/BTN2A2/PDCD1LG2/ELF4/HLA-DRB1/CD74/FCGR3A/HLA-DPB1/CLCF1/SLC4A2/GAPT/HLA-DMB/NFATC2/HLA-DPA1/SLC11A1/ZBTB7B/PTPN22/TWSG1/RAC2/PIK3CG/BST1/TNFSF14/HLA-A/SASH3/CD276/TYROBP/IL18/INPP5D/SPN/SH2D2A/CD40/IGFBP2/CD80/TNFRSF1B/LYN/HAVCR2/HLA-E/IRF1/TGFBR2/BAX/CD86/CD300A/IL4I1/PTPN6/PTPRC/LILRB1/PLA2G2A/GPNMB/NCKAP1L/RIPK3/BTK/PYCARD/GPR183/TNFSF8/TGFB1/NCSTN/LILRB4/LGALS9/SYK/CCL5/IL12RB1/CD1…
GO:0032757	positive regulation of interleukin-8 production	64	0.636158	2.64227	1e-10	3.11244e-09	2.12988e-09	2291	tags=47%, list=12%, signal=41%	CD58/CD74/BCL10/PRKD2/STAT3/SERPINE1/TLR2/LAMTOR5/TLR1/NOD1/CLEC7A/TLR3/LILRA2/WNT5A/TLR8/CHI3L1/CD2/PYCARD/RIPK1/LGALS9/SYK/CD14/MYD88/TLR7/TLR5/F2RL1/IL6/F2R/F3/HYAL2
GO:0070661	leukocyte proliferation	336	0.496281	2.64099	1e-10	3.11244e-09	2.12988e-09	3425	tags=43%, list=18%, signal=36%	MSN/ANXA1/BTN2A2/PDCD1LG2/ELF4/HLA-DRB1/CD74/FCGR3A/HLA-DPB1/CLCF1/SLC4A2/GAPT/HLA-DMB/NFATC2/HLA-DPA1/SLC11A1/ZBTB7B/PTPN22/TWSG1/RAC2/PIK3CG/BST1/TNFSF14/HLA-A/SASH3/CD276/TYROBP/IL18/INPP5D/BST2/SPN/SH2D2A/CD40/IGFBP2/CD80/TNFRSF1B/LYN/HAVCR2/HLA-E/IRF1/TGFBR2/BAX/CD86/TREM2/CD300A/IL4I1/TCIRG1/PTPN6/PTPRC/LILRB1/PLA2G2A/GPNMB/NCKAP1L/CSF2RB/RIPK3/BTK/HHEX/PYCARD/GPR183/TNFSF8/TGFB1/NCSTN/LILR…
GO:0016064	immunoglobulin mediated immune response	132	0.56106	2.63804	1e-10	3.11244e-09	2.12988e-09	4238	tags=53%, list=22%, signal=41%	FCGR2A/C1R/CD74/BCL10/FCGR3A/CLCF1/FCER1G/C3/FCGR2C/C1RL/C1QB/INPP5D/C2/SWAP70/C1QA/CD40/C1QC/NECTIN2/ERCC1/HLA-E/BCL3/TREM2/SERPING1/TCIRG1/PTPN6/CD226/PTPRC/BATF/TLR8/CSF2RB/BTK/IRF7/TGFB1/C1S/MYD88/CFI/IL10/UNG/IL2RB/CARD9/FOXJ1/CD19/SLC15A4/CD40LG/C4B/FCGR2B/IL4R/FCGR1A/TFRC/C4A/PCYT1A/PRKCD/C6/NFKBIZ/CLU/MAD2L2/XCL1/STAT6/CD28/TBX21/TNFSF4/IL13RA2/IL9R/EXO1/FCER1A/FCGR3B/FCMR/TNFSF13/CR1L/IG…
GO:0032755	positive regulation of interleukin-6 production	98	0.5862	2.63743	1e-10	3.11244e-09	2.12988e-09	2582	tags=44%, list=14%, signal=38%	CD74/BCL10/UNC93B1/STAT3/TLR2/TYROBP/CYBA/TLR1/SCIMP/NOD1/CLEC7A/TLR3/LILRA2/ARID5A/WNT5A/TLR8/IL16/BTK/PYCARD/TGFB1/PLCG2/PTAFR/XBP1/TLR6/LGALS9/SYK/MYD88/TMEM106A/TLR7/IFIH1/CARD9/AIF1/F2RL1/LILRB2/IL6/F2R/IL17RA/IL1A/HYAL2/IL6R/TRPV4/IL1RAP/SIGLEC16
GO:0032729	positive regulation of type II interferon production	77	0.618285	2.63244	1e-10	3.11244e-09	2.12988e-09	3337	tags=52%, list=18%, signal=43%	HLA-DPB1/CEBPG/HLA-DPA1/SLC11A1/PTPN22/HLA-A/SASH3/CD276/IL18/HAVCR2/BCL3/CLEC7A/TLR3/ARID5A/CD226/LILRB1/WNT5A/TLR8/CD2/PYCARD/LGALS9/FZD5/SLAMF6/CD14/IL12RB1/TLR7/SLAMF1/CD3E/F2RL1/CCR2/ISG15/BTN3A2/EBI3/TXK/CD160/IL27/IRF8/TNFSF4/IL1R1/IL21
GO:0001909	leukocyte mediated cytotoxicity	146	0.551744	2.62635	1e-10	3.11244e-09	2.12988e-09	4109	tags=55%, list=22%, signal=44%	FCGR2A/HLA-DRB1/RAB27A/HLA-DRA/FCGR3A/CEBPG/CTSC/FCGR2C/HLA-A/TREM1/TYROBP/IL18/INPP5D/HLA-B/B2M/RNF19B/NECTIN2/MR1/HAVCR2/SPI1/HLA-E/PTPN6/CD226/PIK3R6/PTPRC/LILRB1/NCKAP1L/RIPK3/CD2/ICAM1/VAV1/TGFB1/LGALS9/SH2D1A/SLAMF6/LAMP1/IL12RB1/MYD88/HLA-C/STXBP2/ITGAM/F2RL1/HLA-F/FCGR2B/NKG7/PRF1/CORO1A/PRDX1/HCST/CEACAM1/FCGR1A/HLA-G/CTSH/IL7R/TAP2/TUBB4B/SLAMF7/STAP1/SERPINB9/KIR2DL4/XCL1/LYST/KLRB1/CD…
GO:0002718	regulation of cytokine production involved in immune response	124	0.562475	2.62537	1e-10	3.11244e-09	2.12988e-09	3410	tags=51%, list=18%, signal=42%	CD74/BCL10/MAPKAPK2/TGFB2/HLA-A/SASH3/IL18/SCIMP/BST2/B2M/NOD1/LAPTM5/TNFRSF1B/HLA-E/CLEC7A/TLR3/CD7/GATA3/ARID5A/CD226/LILRB1/WNT5A/HFE/BTK/IRF5/PYCARD/TGFB1/PLCG2/LILRB4/SYK/FZD5/CD96/MYD88/IL10/TLR7/CARD9/CALHM6/SLAMF1/F2RL1/TNFRSF14/CCR2/HLA-F/TRIM6/SECTM1/LITAF/IL6/HLA-G/NLRP3/JAK3/CLNK/ACP5/KIR2DL4/XCL1/CD160/NR4A3/AXL/TRPM4/ANGPT1/IRAK3/TBX21/TNFSF4/IL1R1/SPON2
GO:0002274	myeloid leukocyte activation	241	0.514215	2.62081	1e-10	3.11244e-09	2.12988e-09	2453	tags=42%, list=13%, signal=37%	ANXA1/IFNGR2/PLSCR1/CD74/FCGR3A/NMI/LTBR/FCER1G/MCUB/CTSC/SLC11A1/RHOH/RAC2/PIK3CG/TLR2/FES/STXBP3/VAMP8/ITGB2/TYROBP/TLR1/IL18/C1QA/NECTIN2/LAT2/CD93/LYN/HAVCR2/SPI1/TGFBR2/TLR3/ADGRE2/TREM2/CD300A/LILRA2/PTPN6/CD226/ADAM9/PTPRC/CD300LF/BATF/PRAM1/WNT5A/GRN/PLA2G2A/IL16/BTK/CD2/LCP2/C5AR1/PLA2G4A/MILR1/CD33/PYCARD/TGFB1/PLCG2/RELB/LILRB4/PTAFR/TLR6/LGALS9/SYK/CEBPA/CLEC12A/HAMP/CCL5/MYD88/DOCK2/…
GO:1903039	positive regulation of leukocyte cell-cell adhesion	278	0.503155	2.6138	1e-10	3.11244e-09	2.12988e-09	3593	tags=47%, list=19%, signal=39%	ANXA1/BTN2A2/PDCD1LG2/HLA-DRB1/CD74/HLA-DRA/BCL10/HLA-DMA/RUNX1/HLA-DPB1/HLA-DMB/HLA-DPA1/CD44/HLA-DQA1/ZBTB7B/HLA-DRB5/HLA-DOA/RHOH/TNFSF14/HLA-A/SASH3/ITGB2/CD276/ALOX5/IL18/SPN/B2M/IGFBP2/CD80/HLA-DQB1/DUSP10/CAV1/LYN/CD4/HAVCR2/HLA-E/TGFBR2/ACTB/GATA3/CD86/IL4I1/PTPN6/PIK3R6/PTPRC/RHOA/LILRB1/RUNX3/NCKAP1L/LGALS1/PYCARD/VAV1/TGFB1/HLA-DQB2/LILRB4/PTAFR/XBP1/LGALS9/IL2RG/SYK/CCL5/IL12RB1/CD274…
GO:0032481	positive regulation of type I interferon production	74	0.613787	2.61322	1e-10	3.11244e-09	2.12988e-09	2057	tags=45%, list=11%, signal=40%	RNF135/CGAS/PTPN22/IRF3/TLR2/ZC3HAV1/TRIM56/IRF1/TLR3/TRAF3IP3/TLR8/STING1/IRF5/IRF7/PLCG2/SYK/CLEC12A/CD14/OAS2/MYD88/RIOK3/TLR7/IFIH1/STAT1/OAS1/KPNA2/IKBKE/HMGB2/TANK/FLOT1/ISG15/GAPDH/IRAK1
GO:0032637	interleukin-8 production	84	0.596647	2.61203	1e-10	3.11244e-09	2.12988e-09	2829	tags=48%, list=15%, signal=41%	ANXA1/CD58/CD74/BCL10/PRKD2/PTPN22/STAT3/SERPINE1/TLR2/LAMTOR5/TLR1/NOD1/BCL3/CLEC7A/TLR3/LILRA2/PTPRC/WNT5A/TLR8/CHI3L1/CD2/CD33/PYCARD/RIPK1/TLR6/LGALS9/SYK/CD14/MYD88/IL10/TLR7/TLR5/F2RL1/IL6/F2R/F3/HYAL2/IL6R/OTUD7B/SSC5D
GO:0032677	regulation of interleukin-8 production	84	0.596647	2.61203	1e-10	3.11244e-09	2.12988e-09	2829	tags=48%, list=15%, signal=41%	ANXA1/CD58/CD74/BCL10/PRKD2/PTPN22/STAT3/SERPINE1/TLR2/LAMTOR5/TLR1/NOD1/BCL3/CLEC7A/TLR3/LILRA2/PTPRC/WNT5A/TLR8/CHI3L1/CD2/CD33/PYCARD/RIPK1/TLR6/LGALS9/SYK/CD14/MYD88/IL10/TLR7/TLR5/F2RL1/IL6/F2R/F3/HYAL2/IL6R/OTUD7B/SSC5D
GO:0050868	negative regulation of T cell activation	132	0.555331	2.6111	1e-10	3.11244e-09	2.12988e-09	3425	tags=48%, list=18%, signal=40%	ANXA1/BTN2A2/PDCD1LG2/HLA-DRB1/CD74/RUNX1/SLC4A2/STAT5A/ZBTB7B/PTPN22/TWSG1/CD69/SPN/LAPTM5/CD80/FGL2/ASCL2/HAVCR2/HLA-E/IRF1/CD86/CD300A/IL4I1/PTPN6/LILRB1/PLA2G2A/RUNX3/GPNMB/HFE/LOXL3/LGALS1/TGFB1/LILRB4/LGALS9/PDCD1/TNFAIP8L2/CD274/IL10/IDO1/FOXJ1/CEBPB/PTPN2/TNFRSF14/LILRB2/GLI3/ZC3H12A/IL4R/IL2RA/VSIG4/HLX/HLA-G/JAK3/LAX1/CASP3/SDC4/SOCS1/CBFB/XCL1/TBX21/SOCS6/TNFSF4/LGALS3/CTLA4/LRRC32
GO:0050729	positive regulation of inflammatory response	153	0.543377	2.60746	1e-10	3.11244e-09	2.12988e-09	3441	tags=48%, list=18%, signal=40%	CASP4/TNFRSF1A/CASP1/ALOX5AP/GBP1/NMI/GBP5/MGST2/CTSC/GBP2/C3/PIK3CG/SERPINE1/TLR2/VAMP8/IL18/OSMR/CASP5/GPSM3/HLA-E/TLR3/PTGER4/TREM2/GSDMD/WNT5A/GRN/PLA2G2A/GBP3/IL16/BTK/LGALS1/NLRC4/PYCARD/RIPK1/TGFB1/PLCG2/ABCC1/CEBPA/IDO1/TLR7/IL15/CEBPB/CCR2/NKG7/TRADD/FCGR1A/IL6/TNIP1/ZDHHC5/SNX4/IL17RA/ZBP1/NLRP3/HYAL2/CCN4/TAFA3/CASP3/TRPV4/IFI35/NLRP12/STAP1/NFKBIZ/GPR4/S100A9/NINJ1/RPS19/IFNG/PARK7/CD…
GO:0060079	excitatory postsynaptic potential	107	-0.588562	-2.5965	1e-10	3.11244e-09	2.12988e-09	4259	tags=54%, list=22%, signal=42%	TMEM108/NPAS4/TRPV1/NLGN1/BEGAIN/P2RX7/GSK3B/PTEN/GLRA2/CHRNA3/TMEM25/CHRFAM7A/GRIN2C/HTR3A/WNT7A/GRIN2D/GRID2/NETO1/NLGN3/P2RX5/SYNE1/PPP3CA/CHRNB3/RGS4/GRIA1/P2RX6/MPP2/HTR3B/SNCA/PRKAR1B/STX1A/CHRNA2/PRKCZ/NLGN2/GRIN2B/CHRNA7/SEZ6/TBC1D24/GRIK2/GLRB/RIMS1/GLRA3/SLC8A3/NRXN1/DLG4/GLRA1/SHANK3/CHRNB2/CUX2/CELF4/SHANK1/SLC8A2/GRIN1/RIMS2/CBLN1/CHRNA4/STX1B/MAPK8IP2
GO:0002703	regulation of leukocyte mediated immunity	255	0.503825	2.59359	1e-10	3.11244e-09	2.12988e-09	3752	tags=46%, list=20%, signal=37%	HLA-DRB1/HLA-DRA/CLCF1/C3/RAC2/HLA-A/FES/SASH3/VAMP8/ITGB2/TYROBP/IL18/SCIMP/INPP5D/BST2/HLA-B/SPN/B2M/CD40/CD80/NECTIN2/TNFRSF1B/MR1/LYN/HAVCR2/SPI1/HLA-E/CLEC7A/TLR3/CD7/GATA3/ADGRE2/TREM2/CD300A/IL4I1/ARID5A/PTPN6/CD226/PIK3R6/PTPRC/PRAM1/LILRB1/HFE/NCKAP1L/RIPK3/BTK/ICAM1/VAV1/TGFB1/PLCG2/LILRB4/PTAFR/LGALS9/SYK/FZD5/SH2D1A/PDCD1/SLAMF6/LAMP1/CD96/IL12RB1/CD274/HLA-C/STXBP2/IL10/ITGAM/CALHM6/…
GO:0050867	positive regulation of cell activation	380	0.483941	2.59142	1e-10	3.11244e-09	2.12988e-09	3363	tags=42%, list=18%, signal=36%	ANXA1/BTN2A2/FLNA/PDCD1LG2/HLA-DRB1/CD74/HLA-DRA/BCL10/FCGR3A/HLA-DMA/RUNX1/HLA-DPB1/CLCF1/CTSC/HLA-DMB/NFATC2/HLA-DPA1/HLA-DQA1/MMP14/ZBTB7B/HLA-DRB5/HLA-DOA/RPS6KA1/RHOH/BST1/TNFSF14/HLA-A/SASH3/CD276/TYROBP/IL18/INPP5D/SPN/B2M/CD40/IGFBP2/CD80/NECTIN2/HLA-DQB1/DUSP10/CAV1/LYN/CD4/HAVCR2/SPI1/HLA-E/TGFBR2/CLEC7A/ACTB/GATA3/CD86/TREM2/IL4I1/LILRA2/PTPN6/CD226/PIK3R6/PTPRC/RHOA/LILRB1/WNT5A/RUNX3…
GO:0048168	regulation of neuronal synaptic plasticity	60	-0.655481	-2.5909	1e-10	3.11244e-09	2.12988e-09	3387	tags=63%, list=18%, signal=52%	MCTP1/NCDN/NF1/GRIN2C/KIT/KCNJ10/GRIN2D/CAMK2B/SHISA9/NETO1/FMR1/DBN1/SHISA6/KMT2A/FXR2/RASGRF1/SNCA/CAMK2G/GRM5/NSMF/GRIN2B/CAMK2A/SYNGAP1/NEURL1/SLC4A10/SHISA8/GRIK2/RAB3A/PPFIA3/DLG4/SHANK3/SYNGR1/SYT4/SYP/SLC8A2/NOG/GRIN1/JPH3
GO:0046637	regulation of alpha-beta T cell differentiation	80	0.601597	2.58987	1e-10	3.11244e-09	2.12988e-09	3258	tags=57%, list=17%, signal=48%	ANXA1/HLA-DRB1/HLA-DRA/RUNX1/SLC4A2/STAT5A/ZBTB7B/SASH3/IL18/CD69/CD80/ASCL2/TGFBR2/GATA3/CD86/BATF/RHOA/RUNX3/NCKAP1L/LOXL3/LGALS1/LILRB4/LGALS9/IL2RG/SYK/IL12RB1/GLI3/ZC3H12A/IL4R/HLX/ZNF683/PRDM1/NLRP3/ITPKB/JUNB/JAK3/PNP/ZAP70/AP3B1/NFKBIZ/SOCS1/CBFB/IL27/IFNG/TBX21/TNFSF4
GO:0002695	negative regulation of leukocyte activation	197	0.518513	2.58766	1e-10	3.11244e-09	2.12988e-09	3594	tags=46%, list=19%, signal=37%	ANXA1/BTN2A2/PDCD1LG2/HLA-DRB1/CD74/RUNX1/SLC4A2/STAT5A/ZBTB7B/PTPN22/TWSG1/TYROBP/CD69/INPP5D/SPN/LAPTM5/CD80/FGL2/ASCL2/LYN/HAVCR2/HLA-E/IRF1/CD86/CD300A/IL4I1/PTPN6/PTPRC/CD300LF/LILRB1/GRN/PLA2G2A/RUNX3/GPNMB/HFE/LOXL3/BTK/LGALS1/MILR1/CD33/TGFB1/LILRB4/LGALS9/CLEC12A/PDCD1/TNFAIP8L2/CD274/SAMSN1/IL10/IDO1/FOXJ1/FN1/CEBPB/LST1/PTPN2/TNFRSF14/TNFAIP3/LILRB2/GLI3/ZC3H12A/CD84/FCGR2B/CST7/IL4R/I…
GO:0099003	vesicle-mediated transport in synapse	256	-0.51756	-2.58557	1e-10	3.11244e-09	2.12988e-09	3811	tags=50%, list=20%, signal=41%	FBXO45/ATP6V1E1/P2RX7/NRG1/DRD4/PTEN/PREPL/BLOC1S6/ATP6V0D1/NCDN/SYT11/OTOF/OSBPL2/SYT12/TAMALIN/ATP6V1B2/PFN2/SGIP1/SNAP47/DNAJC5/WNT7A/CADPS/SLC18A1/TH/CLTB/RIMS3/CALM1/PPP3R1/AP2B1/SNPH/SYT9/SV2C/DGKQ/OPHN1/HTR1B/SYNJ1/FMR1/AP3S2/NLGN3/SYT2/ATP6V1C1/SEPTIN5/RAB27B/SYNE1/BRSK1/ATP6V1H/CALM3/SV2A/ATP6V1A/PCLO/DNAJC6/RIMS4/SYT17/SH3GL2/BTBD9/DNM1/SNCA/ERC2/PRRT2/BTBD8/VAMP4/FBXL20/NSG1/SH3GL3/PRK…
GO:0002696	positive regulation of leukocyte activation	362	0.48443	2.58397	1e-10	3.11244e-09	2.12988e-09	3363	tags=43%, list=18%, signal=36%	ANXA1/BTN2A2/PDCD1LG2/HLA-DRB1/CD74/HLA-DRA/BCL10/FCGR3A/HLA-DMA/RUNX1/HLA-DPB1/CLCF1/CTSC/HLA-DMB/NFATC2/HLA-DPA1/HLA-DQA1/MMP14/ZBTB7B/HLA-DRB5/HLA-DOA/RHOH/BST1/TNFSF14/HLA-A/SASH3/CD276/TYROBP/IL18/INPP5D/SPN/B2M/CD40/IGFBP2/CD80/NECTIN2/HLA-DQB1/DUSP10/CAV1/LYN/CD4/HAVCR2/SPI1/HLA-E/TGFBR2/CLEC7A/ACTB/GATA3/CD86/TREM2/IL4I1/PTPN6/CD226/PIK3R6/PTPRC/RHOA/LILRB1/WNT5A/RUNX3/NCKAP1L/IL16/BTK/CD…
GO:0050672	negative regulation of lymphocyte proliferation	89	0.582565	2.57652	1e-10	3.11244e-09	2.12988e-09	2718	tags=46%, list=14%, signal=40%	BTN2A2/PDCD1LG2/HLA-DRB1/SLC4A2/ZBTB7B/TWSG1/TYROBP/INPP5D/SPN/CD80/LYN/HAVCR2/HLA-E/CD86/CD300A/IL4I1/PTPN6/LILRB1/PLA2G2A/GPNMB/BTK/TGFB1/LILRB4/LGALS9/CD274/IL10/IDO1/FOXJ1/CEBPB/LST1/TNFRSF14/LILRB2/FCGR2B/IL2RA/VSIG4/HLA-G/RASSF5/MNDA/CASP3/SDC4/XCL1
GO:0032946	positive regulation of mononuclear cell proliferation	147	0.539509	2.57559	1e-10	3.11244e-09	2.12988e-09	3780	tags=49%, list=20%, signal=40%	ANXA1/PDCD1LG2/CD74/FCGR3A/HLA-DPB1/CLCF1/HLA-DMB/NFATC2/HLA-DPA1/BST1/HLA-A/SASH3/CD276/IL18/SPN/CD40/IGFBP2/CD80/HAVCR2/HLA-E/TGFBR2/CD86/PTPRC/NCKAP1L/BTK/PYCARD/GPR183/LGALS9/SYK/CCL5/IL12RB1/MYD88/CD274/RASAL3/BCL2L1/EFNB1/IL15/SLAMF1/CD3E/VAV3/AIF1/CCR2/CD40LG/LILRB2/HES1/IL2RA/CORO1A/IL6/VCAM1/TFRC/CARD11/IL1A/EBI3/PNP/ZAP70/NCK2/CCDC88B/XCL1/CSF1/TNFRSF4/ST6GAL1/CD70/CD28/CD6/EPHB2/TNFSF4…
GO:0032609	type II interferon production	121	0.551145	2.57539	1e-10	3.11244e-09	2.12988e-09	4686	tags=54%, list=25%, signal=41%	PDCD1LG2/HLA-DRB1/HLA-DPB1/CEBPG/HLA-DPA1/SLC11A1/PTPN22/HLA-A/SASH3/CD276/IL18/LAPTM5/HAVCR2/BCL3/CLEC7A/TLR3/GATA3/ARID5A/CD226/LILRB1/WNT5A/TLR8/RIPK3/CD2/PYCARD/LILRB4/LGALS9/FZD5/SLAMF6/CD14/CD96/IL12RB1/CD274/IL10/TLR7/SLAMF1/CD3E/F2RL1/CCR2/ZC3H12A/ISG15/BTN3A2/ZNF683/EBI3/TXK/XCL1/CD160/IL27/AXL/IRF8/TNFSF4/IL1R1/IL21/LGALS9C/GAS6/DDIT3/JAK2/IRGM/CRTAM/CCR7/LGALS9B/BTN3A1/VSIR/IL23R/FADD
GO:0032649	regulation of type II interferon production	121	0.551145	2.57539	1e-10	3.11244e-09	2.12988e-09	4686	tags=54%, list=25%, signal=41%	PDCD1LG2/HLA-DRB1/HLA-DPB1/CEBPG/HLA-DPA1/SLC11A1/PTPN22/HLA-A/SASH3/CD276/IL18/LAPTM5/HAVCR2/BCL3/CLEC7A/TLR3/GATA3/ARID5A/CD226/LILRB1/WNT5A/TLR8/RIPK3/CD2/PYCARD/LILRB4/LGALS9/FZD5/SLAMF6/CD14/CD96/IL12RB1/CD274/IL10/TLR7/SLAMF1/CD3E/F2RL1/CCR2/ZC3H12A/ISG15/BTN3A2/ZNF683/EBI3/TXK/XCL1/CD160/IL27/AXL/IRF8/TNFSF4/IL1R1/IL21/LGALS9C/GAS6/DDIT3/JAK2/IRGM/CRTAM/CCR7/LGALS9B/BTN3A1/VSIR/IL23R/FADD
GO:0032635	interleukin-6 production	151	0.536641	2.57485	1e-10	3.11244e-09	2.12988e-09	3730	tags=48%, list=20%, signal=39%	ELF4/CD74/BCL10/MAPKAPK2/PTPN22/UNC93B1/STAT3/TLR2/TYROBP/CYBA/TLR1/SCIMP/INPP5D/HLA-B/NOD1/HGF/HAVCR2/CLEC7A/TLR3/TREM2/LILRA2/ARID5A/PTPN6/WNT5A/TLR8/NCKAP1L/IL16/BTK/PYCARD/TGFB1/PLCG2/LILRB4/PTAFR/XBP1/TLR6/LGALS9/SYK/MYD88/TMEM106A/IL10/TLR7/IFIH1/CARD9/FOXJ1/SLAMF1/CEBPB/AIF1/F2RL1/TNFAIP3/LILRB2/ZC3H12A/IL6/F2R/IL17RA/IL1A/HYAL2/CD200R1/IL6R/TRPV4/NLRP12/IL1RAP/SIGLEC16/IFNG/IRAK3/TNFSF4/S…
GO:0032675	regulation of interleukin-6 production	151	0.536641	2.57485	1e-10	3.11244e-09	2.12988e-09	3730	tags=48%, list=20%, signal=39%	ELF4/CD74/BCL10/MAPKAPK2/PTPN22/UNC93B1/STAT3/TLR2/TYROBP/CYBA/TLR1/SCIMP/INPP5D/HLA-B/NOD1/HGF/HAVCR2/CLEC7A/TLR3/TREM2/LILRA2/ARID5A/PTPN6/WNT5A/TLR8/NCKAP1L/IL16/BTK/PYCARD/TGFB1/PLCG2/LILRB4/PTAFR/XBP1/TLR6/LGALS9/SYK/MYD88/TMEM106A/IL10/TLR7/IFIH1/CARD9/FOXJ1/SLAMF1/CEBPB/AIF1/F2RL1/TNFAIP3/LILRB2/ZC3H12A/IL6/F2R/IL17RA/IL1A/HYAL2/CD200R1/IL6R/TRPV4/NLRP12/IL1RAP/SIGLEC16/IFNG/IRAK3/TNFSF4/S…
GO:0070665	positive regulation of leukocyte proliferation	164	0.527655	2.57483	1e-10	3.11244e-09	2.12988e-09	3780	tags=48%, list=20%, signal=39%	ANXA1/PDCD1LG2/CD74/FCGR3A/HLA-DPB1/CLCF1/HLA-DMB/NFATC2/HLA-DPA1/RAC2/BST1/HLA-A/SASH3/CD276/IL18/BST2/SPN/CD40/IGFBP2/CD80/LYN/HAVCR2/HLA-E/TGFBR2/CD86/PTPRC/NCKAP1L/CSF2RB/BTK/PYCARD/GPR183/LGALS9/SYK/CCL5/IL12RB1/MYD88/CD274/RASAL3/BCL2L1/EFNB1/IL15/SLAMF1/CD3E/VAV3/AIF1/CCR2/CD40LG/LILRB2/HES1/IL2RA/CORO1A/IL6/VCAM1/TFRC/CSF2RA/CARD11/IL1A/EBI3/PNP/CSF1R/ZAP70/NCK2/CCDC88B/XCL1/CSF1/TNFRSF4/…
GO:0071706	tumor necrosis factor superfamily cytokine production	172	0.521405	2.56568	1e-10	3.11244e-09	2.12988e-09	4075	tags=51%, list=22%, signal=40%	FCGR2A/ELF4/BCL10/FCGR3A/LY96/MAPKAPK2/PTPN22/STAT3/FCGR2C/TLR2/TSPO/SASH3/TYROBP/CYBA/TLR1/SPN/NOD1/HAVCR2/HLA-E/BCL3/CLEC7A/TLR3/FRMD8/CD86/TREM2/LILRA2/ARID5A/PTPN6/PTPRC/CYBB/LILRB1/WNT5A/GPNMB/BTK/HSPB1/CD2/CD33/PYCARD/RIPK1/TGFB1/PLCG2/LILRB4/PTAFR/LGALS9/SYK/FZD5/CD14/OAS2/MYD88/CD274/LTF/TMEM106A/IL10/IFIH1/CARD9/SLAMF1/OAS1/CCR2/TNFAIP3/ZC3H12A/FCGR2B/ZFP36/GPR18/FCGR1A/IL6/IL1A/ACP5/CLU…
GO:1903555	regulation of tumor necrosis factor superfamily cytokine production	172	0.521405	2.56568	1e-10	3.11244e-09	2.12988e-09	4075	tags=51%, list=22%, signal=40%	FCGR2A/ELF4/BCL10/FCGR3A/LY96/MAPKAPK2/PTPN22/STAT3/FCGR2C/TLR2/TSPO/SASH3/TYROBP/CYBA/TLR1/SPN/NOD1/HAVCR2/HLA-E/BCL3/CLEC7A/TLR3/FRMD8/CD86/TREM2/LILRA2/ARID5A/PTPN6/PTPRC/CYBB/LILRB1/WNT5A/GPNMB/BTK/HSPB1/CD2/CD33/PYCARD/RIPK1/TGFB1/PLCG2/LILRB4/PTAFR/LGALS9/SYK/FZD5/CD14/OAS2/MYD88/CD274/LTF/TMEM106A/IL10/IFIH1/CARD9/SLAMF1/OAS1/CCR2/TNFAIP3/ZC3H12A/FCGR2B/ZFP36/GPR18/FCGR1A/IL6/IL1A/ACP5/CLU…
GO:0050866	negative regulation of cell activation	219	0.507864	2.56507	1e-10	3.11244e-09	2.12988e-09	3791	tags=47%, list=20%, signal=38%	ANXA1/BTN2A2/PDCD1LG2/HLA-DRB1/CD74/RUNX1/SLC4A2/STAT5A/ZBTB7B/EMILIN1/PTPN22/TWSG1/TYROBP/CD69/INPP5D/SPN/LAPTM5/CD80/FGL2/ASCL2/LYN/HAVCR2/HLA-E/IRF1/TMX1/CD86/TREM2/CD300A/IL4I1/PTPN6/PTPRC/CD300LF/LILRB1/GRN/PLA2G2A/RUNX3/GPNMB/HFE/LOXL3/BTK/LGALS1/MILR1/CD33/TGFB1/LILRB4/LGALS9/CLEC12A/PDCD1/TNFAIP8L2/CD274/SAMSN1/IL10/IDO1/FOXJ1/FN1/PDGFB/CEBPB/LST1/PTPN2/TNFRSF14/TNFAIP3/LILRB2/SH2B3/GLI3/…
GO:0050870	positive regulation of T cell activation	255	0.497561	2.56134	1e-10	3.11244e-09	2.12988e-09	3363	tags=46%, list=18%, signal=39%	ANXA1/BTN2A2/PDCD1LG2/HLA-DRB1/CD74/HLA-DRA/BCL10/HLA-DMA/RUNX1/HLA-DPB1/HLA-DMB/HLA-DPA1/HLA-DQA1/ZBTB7B/HLA-DRB5/HLA-DOA/RHOH/TNFSF14/HLA-A/SASH3/CD276/IL18/SPN/B2M/IGFBP2/CD80/HLA-DQB1/DUSP10/CAV1/LYN/CD4/HAVCR2/HLA-E/TGFBR2/ACTB/GATA3/CD86/IL4I1/PTPN6/PIK3R6/PTPRC/RHOA/LILRB1/RUNX3/NCKAP1L/LGALS1/PYCARD/VAV1/TGFB1/HLA-DQB2/LILRB4/XBP1/LGALS9/IL2RG/SYK/CCL5/IL12RB1/CD274/RASAL3/EFNB1/IL15/SLAM…
GO:0002456	T cell mediated immunity	132	0.544659	2.56092	1e-10	3.11244e-09	2.12988e-09	3439	tags=48%, list=18%, signal=39%	HLA-DRB1/RAB27A/HLA-DRA/CTSC/UNC93B1/HLA-A/SASH3/IL18/HLA-B/SPN/B2M/CD80/NECTIN2/TNFRSF1B/MR1/HLA-E/CD7/GATA3/IL4I1/ARID5A/PTPRC/LILRB1/HFE/NCKAP1L/RIPK3/ICAM1/LILRB4/FZD5/PDCD1/IL12RB1/CD274/HLA-C/JAG1/MYO1G/SLAMF1/CCR2/WAS/HLA-F/FCGR2B/PRF1/RFTN1/SECTM1/CEACAM1/IL6/BTN3A2/AHR/HLA-G/CTSH/NLRP3/IL7R/PRKAA1/TAP2/NFKBIZ/XCL1/MICA/TRPM4/ULBP1/CD70/TBX21/TNFSF4/CD1E/IL1R1/ULBP3
GO:0007159	leukocyte cell-cell adhesion	416	0.475233	2.55903	1e-10	3.11244e-09	2.12988e-09	3618	tags=44%, list=19%, signal=37%	MSN/ANXA1/BTN2A2/PDCD1LG2/ITGA5/HLA-DRB1/CD74/HLA-DRA/BCL10/HLA-DMA/RUNX1/HLA-DPB1/SLC4A2/STAT5A/HLA-DMB/HLA-DPA1/CD44/HLA-DQA1/ZBTB7B/HLA-DRB5/HLA-DOA/PTPN22/TWSG1/F11R/RHOH/RAC2/TNFSF14/HLA-A/SASH3/ITGB2/CD276/ALOX5/IL18/CD69/SPN/B2M/FERMT3/ITGAL/LAPTM5/IGFBP2/CD80/HLA-DQB1/FGL2/ITGB1/ASCL2/DUSP10/CAV1/LYN/CD4/HAVCR2/HLA-E/IRF1/TGFBR2/ACTB/GATA3/CD86/CD300A/IL4I1/PTPN6/PIK3R6/PTPRC/RHOA/LILRB1/…
GO:0032945	negative regulation of mononuclear cell proliferation	91	0.57948	2.55864	1e-10	3.11244e-09	2.12988e-09	2718	tags=45%, list=14%, signal=39%	BTN2A2/PDCD1LG2/HLA-DRB1/SLC4A2/ZBTB7B/TWSG1/TYROBP/INPP5D/SPN/CD80/LYN/HAVCR2/HLA-E/CD86/CD300A/IL4I1/PTPN6/LILRB1/PLA2G2A/GPNMB/BTK/TGFB1/LILRB4/LGALS9/CD274/IL10/IDO1/FOXJ1/CEBPB/LST1/TNFRSF14/LILRB2/FCGR2B/IL2RA/VSIG4/HLA-G/RASSF5/MNDA/CASP3/SDC4/XCL1
GO:0001906	cell killing	251	0.49896	2.55569	1e-10	3.11244e-09	2.12988e-09	3970	tags=43%, list=21%, signal=34%	FCGR2A/HLA-DRB1/MICB/RAB27A/HLA-DRA/H2BC12/GBP1/FCGR3A/GBP5/CEBPG/CTSC/GBP2/C3/FCGR2C/HLA-A/TREM1/TYROBP/IL18/INPP5D/HLA-B/B2M/H2BC11/RNF19B/NECTIN2/MR1/HAVCR2/SPI1/HLA-E/PTPN6/CD226/PIK3R6/PTPRC/LILRB1/PLA2G2A/NCKAP1L/GBP3/RIPK3/CD2/CXCL10/ICAM1/APOL1/VAV1/TGFB1/LGALS9/SH2D1A/CXCL9/HAMP/CFH/SLAMF6/LAMP1/IL12RB1/MYD88/HLA-C/LTF/STXBP2/ITGAM/GNLY/GZMA/F2RL1/HMGN2/HLA-F/CXCL11/LYZ/FCGR2B/NKG7/PRF1/…
GO:0071346	cellular response to type II interferon	97	0.567223	2.55528	1e-10	3.11244e-09	2.12988e-09	4047	tags=52%, list=21%, signal=41%	VIM/SP100/CD58/CDC42/CASP1/IFNGR2/GBP1/GBP5/PARP9/VAMP3/GBP2/HLA-DPA1/MYO1C/TLR2/STXBP3/PARP14/NLRC5/IRF1/TLR3/NR1H2/ACTR3/WNT5A/GBP3/LGALS9/CCL5/IL12RB1/HCK/ZYX/STAT1/AIF1/PIM1/PTPN2/STXBP4/WAS/CCL2/GSN/GAPDH/FASLG/ACTG1/TXK/GBP4/IFNG/IRF8/GBP6/FCAR/IFNGR1/ACTR2/JAK2/RAB20/IRGM
GO:1903037	regulation of leukocyte cell-cell adhesion	378	0.475714	2.54717	1e-10	3.11244e-09	2.12988e-09	3594	tags=44%, list=19%, signal=36%	ANXA1/BTN2A2/PDCD1LG2/HLA-DRB1/CD74/HLA-DRA/BCL10/HLA-DMA/RUNX1/HLA-DPB1/SLC4A2/STAT5A/HLA-DMB/HLA-DPA1/CD44/HLA-DQA1/ZBTB7B/HLA-DRB5/HLA-DOA/PTPN22/TWSG1/RHOH/TNFSF14/HLA-A/SASH3/ITGB2/CD276/ALOX5/IL18/CD69/SPN/B2M/LAPTM5/IGFBP2/CD80/HLA-DQB1/FGL2/ASCL2/DUSP10/CAV1/LYN/CD4/HAVCR2/HLA-E/IRF1/TGFBR2/ACTB/GATA3/CD86/CD300A/IL4I1/PTPN6/PIK3R6/PTPRC/RHOA/LILRB1/PLA2G2A/RUNX3/GPNMB/HFE/NCKAP1L/LOXL3/L…
GO:0002720	positive regulation of cytokine production involved in immune response	84	0.581738	2.54676	1e-10	3.11244e-09	2.12988e-09	3410	tags=54%, list=18%, signal=44%	CD74/BCL10/MAPKAPK2/HLA-A/SASH3/IL18/SCIMP/B2M/NOD1/LAPTM5/HLA-E/CLEC7A/TLR3/CD7/GATA3/ARID5A/CD226/LILRB1/WNT5A/IRF5/PYCARD/PLCG2/SYK/FZD5/MYD88/TLR7/CARD9/SLAMF1/F2RL1/TNFRSF14/HLA-F/TRIM6/SECTM1/IL6/HLA-G/NLRP3/CLNK/KIR2DL4/XCL1/CD160/NR4A3/TBX21/TNFSF4/IL1R1/SPON2
GO:0002228	natural killer cell mediated immunity	87	0.577354	2.54655	1e-10	3.11244e-09	2.12988e-09	4109	tags=61%, list=22%, signal=48%	RAB27A/FCGR3A/CEBPG/HLA-A/IL18/INPP5D/HLA-B/RNF19B/NECTIN2/HAVCR2/HLA-E/PTPN6/CD226/PIK3R6/LILRB1/CD2/VAV1/TGFB1/LGALS9/SH2D1A/SLAMF6/LAMP1/CD96/CALHM6/RASGRP4/HLA-F/NKG7/CORO1A/PRDX1/HCST/CEACAM1/HLA-G/CLNK/TUBB4B/SLAMF7/SERPINB9/KIR2DL4/LYST/KLRB1/CD160/MICA/ULBP1/IL21/TUBB/ULBP3/CRK/IL18RAP/PVR/KLRD1/ARRB2/KLRF2/CRTAM/GRB2
GO:0032640	tumor necrosis factor production	167	0.519824	2.54608	1e-10	3.11244e-09	2.12988e-09	4075	tags=50%, list=22%, signal=40%	FCGR2A/ELF4/FCGR3A/LY96/MAPKAPK2/PTPN22/STAT3/FCGR2C/TLR2/TSPO/SASH3/TYROBP/CYBA/TLR1/SPN/NOD1/HAVCR2/HLA-E/BCL3/CLEC7A/TLR3/FRMD8/TREM2/LILRA2/ARID5A/PTPN6/PTPRC/CYBB/LILRB1/WNT5A/GPNMB/BTK/HSPB1/CD2/CD33/PYCARD/RIPK1/TGFB1/PLCG2/LILRB4/PTAFR/LGALS9/SYK/FZD5/CD14/OAS2/MYD88/LTF/TMEM106A/IL10/IFIH1/CARD9/SLAMF1/OAS1/CCR2/TNFAIP3/ZC3H12A/FCGR2B/ZFP36/GPR18/FCGR1A/IL6/IL1A/ACP5/CLU/AXL/IFNG/ANGPT1/…
GO:0032680	regulation of tumor necrosis factor production	167	0.519824	2.54608	1e-10	3.11244e-09	2.12988e-09	4075	tags=50%, list=22%, signal=40%	FCGR2A/ELF4/FCGR3A/LY96/MAPKAPK2/PTPN22/STAT3/FCGR2C/TLR2/TSPO/SASH3/TYROBP/CYBA/TLR1/SPN/NOD1/HAVCR2/HLA-E/BCL3/CLEC7A/TLR3/FRMD8/TREM2/LILRA2/ARID5A/PTPN6/PTPRC/CYBB/LILRB1/WNT5A/GPNMB/BTK/HSPB1/CD2/CD33/PYCARD/RIPK1/TGFB1/PLCG2/LILRB4/PTAFR/LGALS9/SYK/FZD5/CD14/OAS2/MYD88/LTF/TMEM106A/IL10/IFIH1/CARD9/SLAMF1/OAS1/CCR2/TNFAIP3/ZC3H12A/FCGR2B/ZFP36/GPR18/FCGR1A/IL6/IL1A/ACP5/CLU/AXL/IFNG/ANGPT1/…
GO:1903038	negative regulation of leukocyte cell-cell adhesion	143	0.534615	2.54539	1e-10	3.11244e-09	2.12988e-09	3425	tags=45%, list=18%, signal=37%	ANXA1/BTN2A2/PDCD1LG2/HLA-DRB1/CD74/RUNX1/SLC4A2/STAT5A/ZBTB7B/PTPN22/TWSG1/CD69/SPN/LAPTM5/CD80/FGL2/ASCL2/HAVCR2/HLA-E/IRF1/CD86/CD300A/IL4I1/PTPN6/LILRB1/PLA2G2A/RUNX3/GPNMB/HFE/LOXL3/LGALS1/TGFB1/LILRB4/LGALS9/PDCD1/TNFAIP8L2/CD274/IL10/IDO1/FOXJ1/CEBPB/PTPN2/TNFRSF14/LILRB2/GLI3/ZC3H12A/IL4R/IL2RA/VSIG4/HLX/HLA-G/JAK3/LAX1/CASP3/SDC4/SOCS1/CBFB/XCL1/TBX21/SOCS6/TNFSF4/LGALS3/CTLA4/LRRC32
GO:0002366	leukocyte activation involved in immune response	313	0.480566	2.54499	1e-10	3.11244e-09	2.12988e-09	3361	tags=42%, list=18%, signal=35%	ANXA1/HLA-DRB1/RAB27A/CD74/HLA-DRA/FCGR3A/NMI/CLCF1/GAPT/STAT5A/FCER1G/HLA-DMB/SLC11A1/ZBTB7B/STAT3/RAC2/PIK3CG/FES/STXBP3/VAMP8/ITGB2/TYROBP/IL18/CD69/SWAP70/SPN/ITGAL/CD40/CD80/LAT2/FGL2/ASCL2/ERCC1/LYN/HAVCR2/SPI1/BCL3/PTGER4/GATA3/CD86/ADGRE2/TREM2/CD300A/LILRA2/PTPN6/PTPRC/BATF/PRAM1/LILRB1/GRN/MFNG/NCKAP1L/LOXL3/BTK/LGALS1/MILR1/ICAM1/PYCARD/GPR183/TGFB1/PLCG2/RELB/PTAFR/XBP1/LGALS9/SYK/SOC…
GO:0002286	T cell activation involved in immune response	139	0.536162	2.54311	1e-10	3.11244e-09	2.12988e-09	3361	tags=46%, list=18%, signal=38%	ANXA1/HLA-DRB1/RAB27A/CD74/HLA-DRA/STAT5A/FCER1G/HLA-DMB/SLC11A1/ZBTB7B/STAT3/TYROBP/IL18/CD69/SPN/ITGAL/CD80/FGL2/ASCL2/HAVCR2/BCL3/PTGER4/GATA3/CD86/TREM2/BATF/LILRB1/NCKAP1L/LOXL3/LGALS1/ICAM1/GPR183/RELB/LGALS9/SOCS3/LCP1/SLAMF6/IL12RB1/APBB1IP/EOMES/F2RL1/ICOS/ZC3H12A/FCGR2B/IL4R/CEACAM1/IL6/HLX/NLRP3/JUNB/EIF2AK4/JAK3/IL6R/NFKBIZ/IL27/STAT6/IFNG/MTOR/LY9/TBX21/TNFSF4/LGALS3/IL21/ATP7A
GO:0070664	negative regulation of leukocyte proliferation	98	0.565076	2.54239	1e-10	3.11244e-09	2.12988e-09	2718	tags=43%, list=14%, signal=37%	BTN2A2/PDCD1LG2/HLA-DRB1/SLC4A2/ZBTB7B/TWSG1/TYROBP/INPP5D/SPN/CD80/LYN/HAVCR2/HLA-E/CD86/CD300A/IL4I1/PTPN6/LILRB1/PLA2G2A/GPNMB/BTK/TGFB1/LILRB4/LGALS9/CD274/IL10/IDO1/FOXJ1/CEBPB/LST1/TNFRSF14/TNFAIP3/LILRB2/FCGR2B/IL2RA/VSIG4/HLA-G/RASSF5/MNDA/CASP3/SDC4/XCL1
GO:0042391	regulation of membrane potential	451	-0.480483	-2.54108	1e-10	3.11244e-09	2.12988e-09	3798	tags=44%, list=20%, signal=36%	KCNA3/P2RX7/KCNC4/DRD4/GSK3B/PTEN/SLC8A1/PIP5KL1/PPIF/TAFA4/KCNK9/UCN3/NOS1AP/GLRA2/TMEM161B/OPRD1/CHRNA3/SLC25A36/SRI/KCNK2/PKP2/RNF207/CTNNA3/TMEM25/CHRFAM7A/ATP1A4/KCNN2/AKAP9/NTSR2/GRIN2C/KCNA5/KCNF1/GCLC/NTSR1/HTR3A/CACNB2/NOS1/KCNMA1/ADRB1/KCNS1/WNT7A/KCNQ3/ADRA1A/NDUFC2/AKAP7/TRPC5/CACNA1G/CNGB1/RIMS3/CALM1/KCNJ10/KCNG3/GRIN2D/ALB/SRC/GRID2/GPD1L/BNIP3/WWP2/KCNH1/SLC24A4/RTL10/NETO1/FMR1/N…
GO:0050671	positive regulation of lymphocyte proliferation	144	0.532671	2.53568	1e-10	3.11244e-09	2.12988e-09	3780	tags=48%, list=20%, signal=39%	ANXA1/PDCD1LG2/CD74/FCGR3A/HLA-DPB1/CLCF1/HLA-DMB/NFATC2/HLA-DPA1/BST1/HLA-A/SASH3/CD276/IL18/SPN/CD40/IGFBP2/CD80/HAVCR2/HLA-E/TGFBR2/CD86/PTPRC/NCKAP1L/BTK/PYCARD/GPR183/LGALS9/SYK/CCL5/IL12RB1/MYD88/CD274/RASAL3/EFNB1/IL15/SLAMF1/CD3E/VAV3/AIF1/CCR2/CD40LG/LILRB2/HES1/IL2RA/CORO1A/IL6/VCAM1/TFRC/CARD11/IL1A/EBI3/PNP/ZAP70/NCK2/CCDC88B/XCL1/TNFRSF4/CD70/CD28/CD6/EPHB2/TNFSF4/IL21/TNFSF13B/IL7/I…
GO:0002263	cell activation involved in immune response	317	0.478405	2.53047	1e-10	3.11244e-09	2.12988e-09	3361	tags=41%, list=18%, signal=35%	ANXA1/HLA-DRB1/RAB27A/CD74/HLA-DRA/FCGR3A/NMI/CLCF1/GAPT/STAT5A/FCER1G/HLA-DMB/SLC11A1/ZBTB7B/STAT3/RAC2/PIK3CG/FES/STXBP3/VAMP8/ITGB2/TYROBP/IL18/CD69/SWAP70/SPN/ITGAL/CD40/CD80/LAT2/FGL2/ASCL2/ERCC1/LYN/HAVCR2/SPI1/BCL3/PTGER4/GATA3/CD86/ADGRE2/TREM2/CD300A/LILRA2/PTPN6/PTPRC/BATF/PRAM1/LILRB1/GRN/TCIM/MFNG/NCKAP1L/LOXL3/BTK/LGALS1/MILR1/ICAM1/PYCARD/GPR183/TGFB1/PLCG2/RELB/PTAFR/XBP1/LGALS9/SY…
GO:0051251	positive regulation of lymphocyte activation	330	0.477393	2.52828	1e-10	3.11244e-09	2.12988e-09	3363	tags=43%, list=18%, signal=36%	ANXA1/BTN2A2/PDCD1LG2/HLA-DRB1/CD74/HLA-DRA/BCL10/FCGR3A/HLA-DMA/RUNX1/HLA-DPB1/CLCF1/HLA-DMB/NFATC2/HLA-DPA1/HLA-DQA1/MMP14/ZBTB7B/HLA-DRB5/HLA-DOA/RHOH/BST1/TNFSF14/HLA-A/SASH3/CD276/TYROBP/IL18/INPP5D/SPN/B2M/CD40/IGFBP2/CD80/HLA-DQB1/DUSP10/CAV1/LYN/CD4/HAVCR2/SPI1/HLA-E/TGFBR2/CLEC7A/ACTB/GATA3/CD86/IL4I1/PTPN6/PIK3R6/PTPRC/RHOA/LILRB1/RUNX3/NCKAP1L/BTK/LGALS1/PYCARD/VAV1/GPR183/TGFB1/HLA-DQ…
GO:0007229	integrin-mediated signaling pathway	110	0.556378	2.52795	1e-10	3.11244e-09	2.12988e-09	3629	tags=58%, list=19%, signal=47%	LAMB2/FLNA/CDC42/ITGA5/CD63/ITGB3/TLN1/CTNNA1/TIMP1/LAMC1/ITGB4/BST1/ITGB2/FERMT3/ITGAL/PHACTR4/ITGB1/MYH9/LIMS1/ADAM9/PRAM1/ERBIN/LOXL3/FYB1/PLEK/LAMA2/VAV1/SLC2A10/SYK/HCK/ZYX/COL3A1/ITGAM/FN1/VAV3/ITGA3/CD40LG/ITGA2/LAMB1/ISG15/CEACAM1/ITGB5/RCC2/ITGAV/TEC/ITGA1/ITGAX/ITGB8/ITGB7/ZNF304/CCN2/ADAMTS1/CDH17/ADAM15/ITGBL1/ITGA11/DIAPH3/NRP1/ITGA6/FERMT2/ITGA4/FGR/ITGA7/MPIG6B
GO:0071674	mononuclear cell migration	220	0.500613	2.52664	1e-10	3.11244e-09	2.12988e-09	4224	tags=49%, list=22%, signal=38%	MSN/ANXA1/ANO6/CDC42/ITGB3/MMP14/HSD3B7/EMILIN1/F11R/PIK3CG/SERPINE1/TNFSF14/CCR5/ALOX5/CD69/SPN/ITGAL/AKIRIN1/ASCL2/LYN/GATA3/TREM2/RHOA/WNT5A/SLC8B1/PECAM1/RIPK3/C5AR1/CALR/CXCL10/ICAM1/PYCARD/GPR183/TGFB1/LGALS9/SLAMF8/CCL5/CCR1/B4GALT1/MYO1G/C3AR1/SLAMF1/PDGFB/AIF1/CXCL16/TNFRSF14/CCR2/FUT4/P2RX4/DOCK8/CXCL11/CCL2/CXCR4/CORO1A/SAA1/ROR2/CD99/IL6/CYP19A1/PDGFD/TMEM102/CXCR2/CCL20/GCSAM/CD200R1…
GO:0002285	lymphocyte activation involved in immune response	229	0.500796	2.52392	1e-10	3.11244e-09	2.12988e-09	3361	tags=41%, list=18%, signal=35%	ANXA1/HLA-DRB1/RAB27A/CD74/HLA-DRA/FCGR3A/CLCF1/GAPT/STAT5A/FCER1G/HLA-DMB/SLC11A1/ZBTB7B/STAT3/TYROBP/IL18/CD69/SWAP70/SPN/ITGAL/CD40/CD80/FGL2/ASCL2/ERCC1/HAVCR2/BCL3/PTGER4/GATA3/CD86/TREM2/PTPRC/BATF/LILRB1/MFNG/NCKAP1L/LOXL3/LGALS1/ICAM1/GPR183/TGFB1/PLCG2/RELB/XBP1/LGALS9/SOCS3/LCP1/SLAMF6/LAMP1/IL12RB1/CD180/APBB1IP/IL10/UNG/CD19/EOMES/F2RL1/SLC15A4/CD40LG/HLA-F/ICOS/ZC3H12A/FCGR2B/NKG7/IL…
GO:0045824	negative regulation of innate immune response	96	0.564007	2.52251	1e-10	3.11244e-09	2.12988e-09	4219	tags=54%, list=22%, signal=42%	MUL1/NMI/HLA-A/INPP5D/PARP14/HLA-B/NLRC5/NECTIN2/DUSP10/HAVCR2/HLA-E/NR1H2/SERPING1/PTPN6/LILRB1/GRN/ZDHHC18/SMIM30/A2M/YTHDF2/TGFB1/IFI16/LGALS9/SLAMF8/CD96/OAS1/PIM1/PTPN2/TRIM21/TNFAIP3/HLA-F/ISG15/VSIG4/CEACAM1/SFN/HLA-G/SAMHD1/SERPINB9/KIR2DL4/LYAR/RPS19/MICA/IRAK3/AURKB/DHX58/NLRP4/CRK/PVR/KLRD1/ARRB2/GRB2/OAS3
GO:0046928	regulation of neurotransmitter secretion	84	-0.598337	-2.51391	1e-10	3.11244e-09	2.12988e-09	4108	tags=58%, list=22%, signal=46%	NLGN1/ATP2A2/BRAF/FBXO45/BGLAP/PREPL/MCTP1/CHRNA3/SYT11/NF1/OTOF/PFN2/WNT7A/RIMS3/SNCAIP/SV2C/HTR1B/FMR1/SYT2/SEPTIN5/GPR158/RIMS4/SNCA/FBXL20/CACNB4/STX1A/PRKCG/SYT1/SYT5/SNCG/STXBP5/SV2B/PPFIA2/GIT1/CAMK2A/PRKN/CSPG5/PRKCB/MICU3/SYT13/RIMS1/RAB3A/SYT4/SYN1/STXBP1/ASIC1/RIMS2/TSPOAP1/STX1B
GO:0050851	antigen receptor-mediated signaling pathway	187	0.504416	2.5118	1e-10	3.11244e-09	2.12988e-09	3343	tags=47%, list=18%, signal=39%	BTN2A2/HLA-DRB1/BCL10/GBP1/HLA-DPB1/PRKD2/NFATC2/PTPN22/CMTM3/HLA-A/CD276/INPP5D/NFAM1/ITPRIPL1/CD2AP/LAPTM5/NECTIN2/LAT2/HLA-DQB1/LYN/BAX/GATA3/CD300A/PTPN6/CD226/PTPRC/PRAM1/NCKAP1L/NFKB1/FYB1/BTK/SPG21/LCP2/ERMAP/PLCG2/LPXN/LILRB4/EIF2B3/SYK/SH2D1A/THEMIS2/UBASH3A/CD3E/CD3D/TRAT1/CD19/VAV3/ITK/KLHL6/PTPN2/CD3G/ZC3H12A/FCGR2B/BLNK/RFTN1/CD79B/CEACAM1/BTN3A2/FOSL2/CD72/ZNF683/RAB29/CARD11/TEC/LC…
GO:2000514	regulation of CD4-positive, alpha-beta T cell activation	83	0.57505	2.50924	1e-10	3.11244e-09	2.12988e-09	3258	tags=52%, list=17%, signal=43%	ANXA1/HLA-DRB1/HLA-DRA/RUNX1/STAT5A/ZBTB7B/TWSG1/SASH3/IL18/CD69/CD80/ASCL2/TGFBR2/GATA3/CD86/BATF/RUNX3/NCKAP1L/LOXL3/LGALS1/LGALS9/IL2RG/IL12RB1/CD274/CD3E/ZC3H12A/IL4R/IL2RA/HLX/CARD11/NLRP3/JUNB/JAK3/NFKBIZ/SOCS1/CBFB/XCL1/CD160/IL27/IFNG/CD28/TBX21/TNFSF4
GO:0002700	regulation of production of molecular mediator of immune response	193	0.500128	2.50334	1e-10	3.11244e-09	2.12988e-09	3410	tags=44%, list=18%, signal=36%	CD74/BCL10/CLCF1/MAPKAPK2/CGAS/TGFB2/IL13RA1/HLA-A/SASH3/IL18/SCIMP/BST2/B2M/NOD1/CD40/LAPTM5/TNFRSF1B/HLA-E/CLEC7A/TLR3/CD7/GATA3/CD86/ARID5A/CD226/PTPRC/LILRB1/WNT5A/HFE/BTK/IRF5/PYCARD/TGFB1/PLCG2/LILRB4/XBP1/IL2RG/SYK/FZD5/CD96/MYD88/IL10/TLR7/CARD9/CALHM6/SLAMF1/F2RL1/SLC15A4/TNFRSF14/CCR2/CD40LG/HLA-F/TRIM6/FCGR2B/IL4R/SECTM1/LITAF/IL6/TFRC/HLA-G/NLRP3/JAK3/CLNK/ACP5/KIR2DL4/MAD2L2/XCL1/CD1…
GO:0022409	positive regulation of cell-cell adhesion	330	0.471157	2.49525	1e-10	3.11244e-09	2.12988e-09	3633	tags=45%, list=19%, signal=37%	ANXA1/BTN2A2/PDCD1LG2/PDPN/HLA-DRB1/CD74/HLA-DRA/PLAUR/BCL10/HLA-DMA/RUNX1/HLA-DPB1/HLA-DMB/HLA-DPA1/CD44/HLA-DQA1/ZBTB7B/HLA-DRB5/HLA-DOA/EMILIN1/F11R/RHOH/TNFSF14/HLA-A/SASH3/ITGB2/CD276/ALOX5/IL18/SPN/B2M/IGFBP2/CD80/HLA-DQB1/DUSP10/CAV1/EMILIN2/LYN/CD4/HAVCR2/HLA-E/TGFBR2/ACTB/GATA3/CD86/IL4I1/PTPN6/PIK3R6/PTPRC/RHOA/LILRB1/WNT5A/RUNX3/NCKAP1L/LGALS1/PYCARD/VAV1/TGFB1/HLA-DQB2/LILRB4/PTAFR/XB…
GO:0002702	positive regulation of production of molecular mediator of immune response	139	0.524298	2.48683	1e-10	3.11244e-09	2.12988e-09	3410	tags=46%, list=18%, signal=38%	CD74/BCL10/CLCF1/MAPKAPK2/IL13RA1/HLA-A/SASH3/IL18/SCIMP/B2M/NOD1/CD40/LAPTM5/HLA-E/CLEC7A/TLR3/CD7/GATA3/CD86/ARID5A/CD226/PTPRC/LILRB1/WNT5A/BTK/IRF5/PYCARD/TGFB1/PLCG2/XBP1/IL2RG/SYK/FZD5/MYD88/IL10/TLR7/CARD9/SLAMF1/F2RL1/TNFRSF14/HLA-F/TRIM6/IL4R/SECTM1/IL6/TFRC/HLA-G/NLRP3/CLNK/KIR2DL4/MAD2L2/XCL1/CD160/TNFRSF4/NR4A3/STAT6/CD28/TBX21/EPHB2/TNFSF4/IL1R1/IL21/MZB1/SPON2
GO:0050863	regulation of T cell activation	386	0.462757	2.48346	1e-10	3.11244e-09	2.12988e-09	3363	tags=42%, list=18%, signal=35%	ANXA1/BTN2A2/PDCD1LG2/HLA-DRB1/CD74/HLA-DRA/BCL10/TCF7/HLA-DMA/RUNX1/HLA-DPB1/SLC4A2/STAT5A/HLA-DMB/HLA-DPA1/HLA-DQA1/ZBTB7B/HLA-DRB5/HLA-DOA/CGAS/PTPN22/TWSG1/RHOH/RAC2/TNFSF14/HLA-A/SASH3/CD276/IL18/CD69/SPN/B2M/LAPTM5/IGFBP2/CD80/HLA-DQB1/FGL2/ASCL2/DUSP10/CAV1/TNFRSF1B/LYN/CD4/HAVCR2/HLA-E/IRF1/TGFBR2/ACTB/GATA3/CD86/CD300A/IL4I1/PTPN6/SIT1/PIK3R6/PTPRC/BATF/RHOA/LILRB1/PLA2G2A/RUNX3/GPNMB/HF…
GO:0002440	production of molecular mediator of immune response	226	0.491736	2.4815	1e-10	3.11244e-09	2.12988e-09	3410	tags=42%, list=18%, signal=35%	CD74/BCL10/CLCF1/MAPKAPK2/CGAS/TGFB2/IL13RA1/HLA-A/TREM1/SASH3/IL18/SCIMP/SWAP70/BST2/B2M/NOD1/CD40/LAPTM5/ERCC1/TNFRSF1B/HLA-E/CLEC7A/TLR3/CD7/GATA3/CD86/ARID5A/CD226/PTPRC/BATF/LILRB1/WNT5A/HFE/BTK/IRF5/PYCARD/TGFB1/PLCG2/LILRB4/XBP1/IL2RG/SYK/FZD5/CD96/MYD88/IL10/TLR7/UNG/CYREN/CARD9/CALHM6/SLAMF1/F2RL1/SLC15A4/TNFRSF14/CCR2/CD40LG/HLA-F/TRIM6/FCGR2B/IL4R/SECTM1/LITAF/IL6/TFRC/HLA-G/PCYT1A/NLR…
GO:0002832	negative regulation of response to biotic stimulus	130	0.527302	2.47884	1e-10	3.11244e-09	2.12988e-09	4321	tags=51%, list=23%, signal=39%	CARD16/MUL1/MICB/NMI/TRIM38/CARD8/HLA-A/INPP5D/PARP14/HLA-B/NLRC5/NECTIN2/FGL2/DUSP10/HAVCR2/HLA-E/IL4I1/NR1H2/LILRA2/SERPING1/PTPN6/LILRB1/GRN/ZDHHC18/SMIM30/A2M/YTHDF2/TGFB1/IFI16/LGALS9/PDCD1/SLAMF8/CD96/CD274/LTF/OAS1/PIM1/PTPN2/TRIM21/TNFAIP3/HLA-F/ISG15/VSIG4/CEACAM1/SFN/AHR/HLA-G/SAMHD1/SERPINB9/KIR2DL4/TRIB1/LYAR/RPS19/MICA/IRAK3/AURKB/DHX58/NLRP4/CRK/PVR/KLRD1/ARRB2/IRGM/GRB2/OAS3/ITCH
GO:0045088	regulation of innate immune response	461	0.455221	2.47339	1e-10	3.11244e-09	2.12988e-09	2905	tags=37%, list=15%, signal=32%	ZDHHC12/MUL1/CASP1/RNF135/PLSCR1/CASP8/BCL10/CASP6/NMI/GBP5/PARP9/RBM47/LY96/GBP2/MAPKAPK3/MAPKAPK2/CGAS/LSM14A/NCF1/PTPN22/UNC93B1/IRAK4/SLC15A3/IRF3/CTSS/TLR2/LATS2/CARD8/HLA-A/TYROBP/CYBA/TLR1/SCIMP/INPP5D/PARP14/HLA-B/NOD1/FOSL1/ZC3HAV1/NLRC5/TRIM56/NECTIN2/DUSP10/CAV1/LYN/HAVCR2/SPI1/HLA-E/IRF1/CLEC7A/TLR3/PPT1/TREM2/CD300A/NR1H2/LILRA2/SERPING1/PTPN6/CD226/PIK3R6/TRAF3IP3/CD300LF/LILRB1/ERB…
GO:0002706	regulation of lymphocyte mediated immunity	197	0.495518	2.4729	1e-10	3.11244e-09	2.12988e-09	4225	tags=48%, list=22%, signal=38%	HLA-DRB1/HLA-DRA/CLCF1/C3/HLA-A/SASH3/IL18/INPP5D/HLA-B/SPN/B2M/CD40/CD80/NECTIN2/TNFRSF1B/MR1/HAVCR2/HLA-E/CD7/GATA3/TREM2/IL4I1/ARID5A/PTPN6/CD226/PIK3R6/PTPRC/LILRB1/HFE/NCKAP1L/RIPK3/BTK/VAV1/TGFB1/LILRB4/LGALS9/FZD5/SH2D1A/PDCD1/SLAMF6/LAMP1/CD96/IL12RB1/CD274/HLA-C/IL10/CALHM6/FOXJ1/SLAMF1/RASGRP4/SLC15A4/CCR2/WAS/HLA-F/FCGR2B/SECTM1/CEACAM1/FCGR1A/IL6/TFRC/AHR/HLA-G/NLRP3/CLNK/IL7R/PRKAA1/…
GO:0007611	learning or memory	279	-0.488849	-2.47066	1e-10	3.11244e-09	2.12988e-09	2651	tags=38%, list=14%, signal=33%	TH/KAT2A/KIT/CLSTN2/RAPGEF3/SRC/POMK/CALB1/UCN/SYNJ1/CRHBP/PDE1B/NETO1/NLGN3/LRRN4/BRSK1/DRD1/SORCS3/PRKAR2B/GRIA1/PLCB1/KMT2A/FOXO6/VDAC3/GALR3/PAFAH1B1/RASGRF1/BTBD9/TTC36/NRXN3/TTBK1/KCNK10/GRM5/PRKAR1B/MAPT/DRD5/MME/THRA/MAP1A/TACR1/EHMT2/PRKCG/NDRG4/TBR1/GABRA5/TMOD2/CRH/PIANP/PPP1R9B/ELAVL4/CAMK4/PRKCZ/GIT1/TSC1/NEUROD2/ATAD1/OPRK1/AFF2/GRIN2B/KCNK4/HMGCR/LARGE1/SYNGAP1/CHRNA7/PRKN/B3GAT1/S…
GO:0002709	regulation of T cell mediated immunity	104	0.544873	2.46527	1e-10	3.11244e-09	2.12988e-09	3845	tags=51%, list=20%, signal=41%	HLA-DRB1/HLA-DRA/HLA-A/SASH3/IL18/HLA-B/SPN/B2M/CD80/NECTIN2/TNFRSF1B/MR1/HLA-E/CD7/GATA3/IL4I1/ARID5A/PTPRC/LILRB1/HFE/NCKAP1L/RIPK3/LILRB4/FZD5/PDCD1/IL12RB1/CD274/HLA-C/SLAMF1/CCR2/WAS/HLA-F/FCGR2B/SECTM1/CEACAM1/IL6/AHR/HLA-G/NLRP3/IL7R/PRKAA1/TAP2/XCL1/TRPM4/ULBP1/TBX21/TNFSF4/CD1E/IL1R1/ULBP3/PVR/CD1C/KLRD1
GO:0043123	positive regulation of canonical NF-kappaB signal transduction	214	0.487887	2.46431	1e-10	3.11244e-09	2.12988e-09	3748	tags=44%, list=20%, signal=36%	RHOC/FLNA/CARD16/TNFRSF1A/MUL1/CASP1/HLA-DRB1/CD74/CASP8/BCL10/LTBR/S100A4/TRIM38/IRAK4/STAT3/NEK6/IRF3/WLS/LAMTOR5/TNFSF14/BST2/HMOX1/NOD1/ZC3HAV1/CD40/AJUBA/CAV1/CD4/LIMS1/CLEC7A/TLR3/SHISA5/RHOA/TLR8/LGALS1/NUP62/PYCARD/RIPK1/TGFB1/ALPK1/MIER1/TLR6/LGALS9/TIFA/MYD88/LTF/TMEM106A/CASP10/TLR7/CARD9/ROR1/F2RL1/IKBKE/CD40LG/CANT1/TRADD/TRIM22/FLOT1/SECTM1/LITAF/TRIM5/F2R/TFRC/GAPDH/IRAK1/FASLG/CAR…
GO:0002757	immune response-activating signaling pathway	495	0.448557	2.45711	1e-10	3.11244e-09	2.12988e-09	3599	tags=42%, list=19%, signal=35%	BTN2A2/ZDHHC12/CASP1/RNF135/HLA-DRB1/MICB/PLSCR1/BCL10/GBP1/NMI/GBP5/HLA-DPB1/PRKD2/LY96/FCER1G/GBP2/NFATC2/MAPKAPK3/MAPKAPK2/C3/CGAS/LSM14A/PTPN22/UNC93B1/IRAK4/SLC15A3/IRF3/CTSS/CMTM3/TLR2/LATS2/CARD8/HLA-A/CD276/TYROBP/CYBA/TLR1/SCIMP/INPP5D/NOD1/NFAM1/FOSL1/ZC3HAV1/ITPRIPL1/CD2AP/LAPTM5/NECTIN2/LAT2/HLA-DQB1/CAV1/LYN/HAVCR2/IRF1/CLEC7A/TLR3/BAX/GATA3/PPT1/TREM2/CD300A/LILRA2/PTPN6/CD226/PTPRC…
GO:0046632	alpha-beta T cell differentiation	137	0.518446	2.44783	1e-10	3.11244e-09	2.12988e-09	3361	tags=50%, list=18%, signal=42%	ANXA1/HLA-DRB1/HLA-DRA/RUNX1/SLC4A2/STAT5A/ZBTB7B/STAT3/SASH3/IL18/CD69/SPN/CD80/ASCL2/IRF1/BCL3/TGFBR2/PTGER4/GATA3/CD86/BATF/RHOA/RUNX3/NCKAP1L/LOXL3/LGALS1/GPR183/TNFSF8/RELB/LILRB4/LGALS9/IL2RG/SYK/SOCS3/SLAMF6/IL12RB1/EOMES/ITK/ICOS/GLI3/ZC3H12A/IL4R/GPR18/IL6/FOSL2/HLX/ZNF683/PRDM1/CTSL/NLRP3/ITPKB/JUNB/JAK3/PNP/IL6R/ZAP70/AP3B1/NFKBIZ/SOCS1/CBFB/IL27/STAT6/IFNG/MTOR/LY9/TBX21/TNFSF4/IL21/A…
GO:0008306	associative learning	91	-0.571909	-2.44408	1e-10	3.11244e-09	2.12988e-09	2526	tags=44%, list=13%, signal=38%	KIT/CLSTN2/RAPGEF3/UCN/PDE1B/NETO1/LRRN4/BRSK1/DRD1/GRIA1/KMT2A/TTC36/DRD5/MAP1A/TACR1/NDRG4/TBR1/GABRA5/CRH/PIANP/ELAVL4/TSC1/NEUROD2/OPRK1/HMGCR/SYNGAP1/B3GAT1/SLC1A1/SLC6A1/TNR/CSMD1/SNAP25/CHRNB2/SHANK1/TAFA2/ASIC1/NOG/GRIN1/SHANK2/ABCC8
GO:0050864	regulation of B cell activation	132	0.517016	2.43095	1e-10	3.11244e-09	2.12988e-09	3730	tags=44%, list=20%, signal=36%	CD74/CLCF1/NFATC2/MMP14/BST1/SASH3/TYROBP/INPP5D/NFAM1/CD40/LAPTM5/LYN/SPI1/CD300A/IL4I1/PTPN6/PTPRC/NCKAP1L/BTK/GPR183/TGFB1/XBP1/IL2RG/SYK/SLAMF8/SAMSN1/THEMIS2/IL10/ZFP36L2/FOXJ1/CD19/VAV3/SLC15A4/TNFAIP3/FCGR2B/IL6/TFRC/IKZF3/AHR/CARD11/MNDA/ZFP36L1/CASP3/MAD2L2/TNFRSF4/STAT6/SH3KBP1/CD28/TBX21/EPHB2/TNFSF4/IL21/CTLA4/MZB1/TNFSF13B/IL7/IRS2/BANK1
GO:0002429	immune response-activating cell surface receptor signaling pathway	304	0.462185	2.42809	1e-10	3.11244e-09	2.12988e-09	2913	tags=41%, list=15%, signal=35%	BTN2A2/HLA-DRB1/MICB/PLSCR1/BCL10/GBP1/NMI/HLA-DPB1/PRKD2/LY96/FCER1G/NFATC2/C3/PTPN22/IRAK4/IRF3/CMTM3/TLR2/HLA-A/CD276/TYROBP/CYBA/TLR1/SCIMP/INPP5D/NFAM1/ITPRIPL1/CD2AP/LAPTM5/NECTIN2/LAT2/HLA-DQB1/LYN/CLEC7A/BAX/GATA3/TREM2/CD300A/LILRA2/PTPN6/CD226/PTPRC/PRAM1/NCKAP1L/NFKB1/FYB1/BTK/SPG21/LCP2/C5AR1/ERMAP/VAV1/FPR1/PLCG2/LPXN/LILRB4/EIF2B3/TLR6/SYK/SH2D1A/CD14/MYD88/HCK/THEMIS2/LTF/UBASH3A/I…
GO:0001959	regulation of cytokine-mediated signaling pathway	167	0.492752	2.41348	1e-10	3.11244e-09	2.12988e-09	4601	tags=53%, list=24%, signal=41%	CASP4/CARD16/CISH/TNFRSF11B/TNFRSF1A/MUL1/CASP1/CD74/CASP8/PARP9/RBM47/MAPKAPK2/LSM14A/IRF3/CARD8/PARP14/NLRC5/H2BC11/CD40/LAPTM5/TRIM56/CAV1/TREM2/NR1H2/PTPN6/PTPRC/CD300LF/WNT5A/SPPL2A/STING1/SMIM30/IRF7/YTHDF2/PYCARD/RIPK1/SYK/CCL5/GFI1/OAS1/F2RL1/IKBKE/PTPN2/TNFAIP3/SH2B3/OTULIN/TRIM6/CXCR4/TANK/AGPAT2/ISG15/HIPK1/IL6/TMC8/IRAK1/ZBP1/SAMHD1/IL1RN/VRK2/IKBKB/CLDN18/IRAK2/PALM3/STAP1/TXK/CSF1/A…
GO:0060759	regulation of response to cytokine stimulus	177	0.487725	2.40906	1e-10	3.11244e-09	2.12988e-09	4601	tags=51%, list=24%, signal=39%	CASP4/CARD16/CISH/TNFRSF11B/TNFRSF1A/MUL1/CASP1/CD74/CASP8/PARP9/RBM47/MAPKAPK2/LSM14A/IRF3/TLR2/CARD8/PARP14/NLRC5/H2BC11/CD40/LAPTM5/TRIM56/CAV1/TREM2/NR1H2/PTPN6/PTPRC/CD300LF/WNT5A/SPPL2A/STING1/SMIM30/IRF7/YTHDF2/PYCARD/RIPK1/SYK/CCL5/GFI1/IFIH1/OAS1/F2RL1/IKBKE/PTPN2/TNFAIP3/SH2B3/OTULIN/TRIM6/CXCR4/TANK/AGPAT2/ISG15/HIPK1/IL6/TMC8/IRAK1/ZBP1/SAMHD1/IL1RN/VRK2/IKBKB/CLDN18/IRAK2/PALM3/STAP1…
GO:0002768	immune response-regulating cell surface receptor signaling pathway	335	0.452828	2.40612	1e-10	3.11244e-09	2.12988e-09	2913	tags=41%, list=15%, signal=35%	BTN2A2/FCGR2A/HLA-DRB1/MICB/PLSCR1/BCL10/GBP1/FCGR3A/NMI/HLA-DPB1/PRKD2/LY96/FCER1G/NFATC2/C3/PTPN22/IRAK4/FCGR2C/IRF3/CMTM3/TLR2/HLA-A/CD276/TYROBP/CYBA/TLR1/SCIMP/INPP5D/NFAM1/ITPRIPL1/CD2AP/CD40/LAPTM5/NECTIN2/LAT2/HLA-DQB1/LYN/CLEC7A/BAX/GATA3/TREM2/CD300A/LILRA2/PTPN6/CD226/PTPRC/PRAM1/LILRB1/NCKAP1L/NFKB1/FYB1/BTK/SPG21/LCP2/C5AR1/ERMAP/CD33/VAV1/FPR1/PLCG2/LPXN/LILRB4/EIF2B3/TLR6/SYK/SH2D1…
GO:0050890	cognition	326	-0.467109	-2.40252	1e-10	3.11244e-09	2.12988e-09	2580	tags=39%, list=14%, signal=34%	KCNK2/SYT11/NF1/SETD5/CHRFAM7A/DDHD2/EIF4EBP2/CAMK2N1/ITGA8/NTSR1/CHD7/TH/KAT2A/KIT/CLSTN2/TUSC3/RAPGEF3/SRC/JAKMIP1/POMK/CALB1/UCN/SYNJ1/CRHBP/PDE1B/NETO1/NLGN3/LRRN4/BRSK1/DRD1/SORCS3/PRKAR2B/GRIA1/GPR155/PLCB1/KMT2A/FOXO6/VDAC3/GALR3/GPR158/PAFAH1B1/RASGRF1/BTBD9/TTC36/NRXN3/TTBK1/KCNK10/GRM5/PRKAR1B/MAPT/DRD5/MME/THRA/MAP1A/TACR1/EHMT2/PRKCG/NDRG4/TBR1/GABRA5/TMOD2/CRH/PIANP/PPP1R9B/ELAVL4/CA…
GO:0071219	cellular response to molecule of bacterial origin	225	0.47605	2.40044	1e-10	3.11244e-09	2.12988e-09	3599	tags=42%, list=19%, signal=35%	VIM/PDCD1LG2/CARD16/CASP1/BCL10/GBP5/LY96/GBP2/PTPN22/IRAK4/NFKBIB/SERPINE1/IRF3/TLR2/CARD8/TSPO/CCR5/TLR1/IL18/MAP2K3/SCIMP/B2M/CD40/CD80/CASP7/TNFRSF1B/LYN/HAVCR2/CD86/TREM2/LILRA2/ARID5A/PTPN6/ADAM9/RHOA/LILRB1/WNT5A/NFKB1/GBP3/CXCL10/PYCARD/PLCG2/PTAFR/XBP1/TLR6/FZD5/CXCL9/CD14/CD180/MYD88/CD274/HCK/LTF/GFI1/IL10/TLR5/LY86/TNFAIP3/LILRB2/HMGB2/ZC3H12A/FCGR2B/ZFP36/CCL2/PAF1/LITAF/TRIM5/IL6/TN…
GO:0035710	CD4-positive, alpha-beta T cell activation	132	0.509896	2.39747	1e-10	3.11244e-09	2.12988e-09	3361	tags=48%, list=18%, signal=40%	ANXA1/HLA-DRB1/HLA-DRA/RUNX1/STAT5A/ZBTB7B/STAT3/TWSG1/SASH3/IL18/CD69/SPN/CD80/ASCL2/BCL3/TGFBR2/PTGER4/GATA3/CD86/TCIRG1/BATF/RUNX3/NCKAP1L/LOXL3/LGALS1/GPR183/RELB/LGALS9/IL2RG/SOCS3/SLAMF6/IL12RB1/CD274/CD3E/CEBPB/ICOS/ZC3H12A/NKG7/IL4R/IL2RA/IL6/HLX/CARD11/CTSL/NLRP3/JUNB/JAK3/IL6R/NFKBIZ/SOCS1/CBFB/XCL1/CD160/IL27/STAT6/IFNG/CD28/MTOR/STOML2/LY9/TBX21/TNFSF4/IL21/ATP7A
GO:0050852	T cell receptor signaling pathway	142	0.503592	2.39616	1e-10	3.11244e-09	2.12988e-09	3343	tags=45%, list=18%, signal=37%	BTN2A2/HLA-DRB1/BCL10/GBP1/HLA-DPB1/PRKD2/PTPN22/HLA-A/CD276/INPP5D/ITPRIPL1/CD2AP/LAPTM5/NECTIN2/HLA-DQB1/GATA3/CD300A/PTPN6/CD226/PTPRC/PRAM1/FYB1/BTK/LCP2/ERMAP/PLCG2/LILRB4/EIF2B3/SH2D1A/THEMIS2/UBASH3A/CD3E/CD3D/TRAT1/ITK/PTPN2/CD3G/ZC3H12A/RFTN1/CEACAM1/BTN3A2/FOSL2/ZNF683/RAB29/CARD11/TEC/LCK/SKAP1/CD8B/ELF1/ZAP70/IKBKB/PIK3CD/CD247/KHDRBS1/NFKBIZ/TXK/CD160/SLA2/KCNN4/CD28/STOML2/LGALS3/CT…
GO:0007613	memory	129	-0.521868	-2.39011	1e-10	3.11244e-09	2.12988e-09	3614	tags=45%, list=19%, signal=37%	SLC24A2/BLOC1S6/PAK6/ROGDI/KCNK2/SYT11/CHRFAM7A/EIF4EBP2/CAMK2N1/ITGA8/TH/KAT2A/CALB1/NETO1/LRRN4/DRD1/SORCS3/GRIA1/PLCB1/FOXO6/RASGRF1/BTBD9/TTC36/KCNK10/MAPT/MAP1A/TACR1/EHMT2/CAMK4/PRKCZ/ATAD1/KCNK4/LARGE1/CHRNA7/SCN2A/FGF13/BRINP1/SLC1A1/SLC6A1/CSMD1/SLC8A3/CRTC1/SHISA7/PPP3CB/SNAP25/SHANK3/CPEB3/SYT4/CHRNB2/CUX2/SHANK1/TAFA2/ASIC1/HTR2A/SLC8A2/PAK5/ABCC8/JPH3
GO:0002699	positive regulation of immune effector process	262	0.462207	2.38783	1e-10	3.11244e-09	2.12988e-09	3752	tags=42%, list=20%, signal=34%	ANXA1/HLA-DRB1/CD74/HLA-DRA/BCL10/CLCF1/HLA-DMB/MAPKAPK2/C3/IL13RA1/HLA-A/SASH3/VAMP8/ITGB2/TYROBP/IL18/SCIMP/HLA-B/B2M/NOD1/CD40/LAPTM5/CD80/NECTIN2/MR1/SPI1/HLA-E/CLEC7A/TLR3/CD7/GATA3/CD86/TREM2/CD300A/ARID5A/PTPN6/CD226/PTPRC/LILRB1/WNT5A/BTK/IRF5/PYCARD/VAV1/TGFB1/PLCG2/PTAFR/XBP1/LGALS9/IL2RG/SYK/FZD5/SH2D1A/SLAMF6/LAMP1/IL12RB1/MYD88/HLA-C/IL10/TLR7/ITGAM/CARD9/SLAMF1/RASGRP4/F2RL1/TNFRSF1…
GO:0045785	positive regulation of cell adhesion	489	0.436722	2.38745	1e-10	3.11244e-09	2.12988e-09	3633	tags=42%, list=19%, signal=35%	LAMB2/ANXA1/ECM2/BTN2A2/FLNA/PDCD1LG2/PDPN/CDC42/ITGA5/HLA-DRB1/ITGB3/CD74/HLA-DRA/PLAUR/BCL10/HLA-DMA/RUNX1/HLA-DPB1/PRKD2/HLA-DMB/HLA-DPA1/CD44/HLA-DQA1/ZBTB7B/HLA-DRB5/HLA-DOA/EMILIN1/LAMC1/TGFB2/COL8A1/F11R/RHOH/TNFSF14/HLA-A/SASH3/ITGB2/CD276/ALOX5/IL18/SPN/RRAS/B2M/IGFBP2/CD80/HLA-DQB1/DUSP10/CAV1/EMILIN2/LYN/CD4/HAVCR2/HLA-E/TGFBR2/LIMS1/ACTB/GATA3/CD86/RREB1/IL4I1/PTPN6/PIK3R6/ADAM9/PTPRC…
GO:0002237	response to molecule of bacterial origin	356	0.447789	2.38446	1e-10	3.11244e-09	2.12988e-09	3605	tags=41%, list=19%, signal=34%	VIM/PDCD1LG2/CARD16/CASP1/SOD2/CASP8/BCL10/GBP5/MGST2/LY96/GBP2/MAPKAPK3/MAPKAPK2/SLC11A1/PTPN22/IRAK4/NFKBIB/SERPINE1/IRF3/TLR2/CARD8/TSPO/CCR5/TLR1/IL18/MAP2K3/SCIMP/C2/B2M/CD40/CD80/DUSP10/CASP7/TNFRSF1B/LYN/HAVCR2/GPX1/PTGER4/CD86/TREM2/LILRA2/ARID5A/PTPN6/ADAM9/RHOA/LILRB1/ERBIN/WNT5A/NFKB1/CSF2RB/GBP3/BTK/IRF5/C5AR1/CXCL10/PYCARD/PLCG2/PTAFR/XBP1/TLR6/LGALS9/FZD5/IL10RA/CXCL9/CD14/CD96/CD18…
GO:0071216	cellular response to biotic stimulus	252	0.465055	2.38233	1e-10	3.11244e-09	2.12988e-09	3599	tags=41%, list=19%, signal=34%	VIM/PDCD1LG2/CARD16/CASP1/ZMPSTE24/BCL10/GBP5/LY96/GBP2/PTPN22/IRAK4/NFKBIB/SERPINE1/IRF3/TLR2/CARD8/TSPO/CCR5/TLR1/IL18/MAP2K3/SCIMP/B2M/CD40/CD80/CASP7/TNFRSF1B/LYN/HAVCR2/CLEC7A/HSPA5/CD86/TREM2/LILRA2/ARID5A/PTPN6/ADAM9/RHOA/LILRB1/WNT5A/NFKB1/GBP3/BTK/CXCL10/PYCARD/PLCG2/PTAFR/XBP1/TLR6/TIGAR/SYK/FZD5/CXCL9/CD14/CD180/MYD88/CD274/HCK/LTF/GFI1/IL10/TLR5/LY86/TNFAIP3/LILRB2/HMGB2/ZC3H12A/FCGR2…
GO:0007218	neuropeptide signaling pathway	108	-0.537019	-2.37199	1e-10	3.11244e-09	2.12988e-09	3522	tags=45%, list=19%, signal=37%	MCHR1/GLRA2/NPY1R/NMU/OPRD1/CARTPT/NTSR2/NTSR1/UTS2R/SCG5/NPY5R/PNOC/PCSK1N/RAPGEF2/NPY/PDYN/NXPH2/TAC3/RXFP3/GRP/UCN/NPBWR1/GPR149/NPFFR2/BRS3/CPE/NPBWR2/SORCS3/SSTR5/TAC1/GALR3/SSTR4/HCRTR2/NMUR2/PTGDR2/HCRTR1/OPRM1/GPR83/NPPA/SSTR3/PROKR2/OPRK1/MCHR2/CCKBR/GLRB/SSTR1/PRLHR/GLRA1/SSTR2
GO:0032612	interleukin-1 production	111	0.522412	2.36979	1e-10	3.11244e-09	2.12988e-09	3999	tags=50%, list=21%, signal=40%	ANXA1/CARD16/ELF4/CASP1/CASP8/GBP5/S1PR3/STAT3/SERPINB1/CARD8/TYROBP/NOD1/HAVCR2/CLEC7A/TREM2/LILRA2/GSDMD/WNT5A/TLR8/IL16/HSPB1/NLRC4/CD33/PYCARD/STMP1/IFI16/LILRB4/TLR6/LGALS9/FZD5/MYD88/TMEM106A/IL10/TMED10/F2RL1/TNFAIP3/ZC3H12A/SAA1/CEACAM1/IL6/F2R/NLRP3/CPTP/NLRP12/EGR1/ACP5/IFNG/FFAR4/NAIP/GAS6/CX3CR1/IGF1/LILRA5/NLRP1/ARRB2/JAK2
GO:0032652	regulation of interleukin-1 production	111	0.522412	2.36979	1e-10	3.11244e-09	2.12988e-09	3999	tags=50%, list=21%, signal=40%	ANXA1/CARD16/ELF4/CASP1/CASP8/GBP5/S1PR3/STAT3/SERPINB1/CARD8/TYROBP/NOD1/HAVCR2/CLEC7A/TREM2/LILRA2/GSDMD/WNT5A/TLR8/IL16/HSPB1/NLRC4/CD33/PYCARD/STMP1/IFI16/LILRB4/TLR6/LGALS9/FZD5/MYD88/TMEM106A/IL10/TMED10/F2RL1/TNFAIP3/ZC3H12A/SAA1/CEACAM1/IL6/F2R/NLRP3/CPTP/NLRP12/EGR1/ACP5/IFNG/FFAR4/NAIP/GAS6/CX3CR1/IGF1/LILRA5/NLRP1/ARRB2/JAK2
GO:0022408	negative regulation of cell-cell adhesion	197	0.474719	2.3691	1e-10	3.11244e-09	2.12988e-09	3425	tags=41%, list=18%, signal=34%	ANXA1/BTN2A2/PDCD1LG2/HLA-DRB1/CD74/RUNX1/SLC4A2/STAT5A/ZBTB7B/PTPN22/TWSG1/FXYD5/CD69/SWAP70/SPN/LAPTM5/CD80/FGL2/ASCL2/HAVCR2/SPI1/HLA-E/IRF1/TMX1/CD86/CD300A/IL4I1/PTPN6/LILRB1/PLA2G2A/RUNX3/GPNMB/HFE/LOXL3/LGALS1/YTHDF2/TGFB1/LILRB4/LGALS9/RDX/PDCD1/TNFAIP8L2/CD274/IL10/IDO1/JAG1/FOXJ1/CEBPB/PTPN2/TNFRSF14/LILRB2/SH2B3/GLI3/ZC3H12A/IL4R/IL2RA/VSIG4/CEACAM1/HLX/HLA-G/PRKCD/JAK3/LAX1/IL1RN/CASP…
GO:0007249	canonical NF-kappaB signal transduction	308	0.449204	2.3686	1e-10	3.11244e-09	2.12988e-09	4061	tags=44%, list=21%, signal=35%	TMSB4X/RHOC/FLNA/CARD16/HDAC1/TNFRSF1A/MUL1/CASP1/HLA-DRB1/CD74/CASP8/BCL10/LTBR/S100A4/TRIM38/IRAK4/STAT3/NEK6/RHOH/NFKBIB/IRF3/WLS/TLR2/LAMTOR5/CARD8/TNFSF14/BST2/HMOX1/NOD1/ZC3HAV1/ZFAND6/CD40/AJUBA/CAV1/CD4/BCL3/LIMS1/CLEC7A/TLR3/TREM2/SHISA5/RHOA/WNT5A/TLR8/NFKB1/HSPB1/LGALS1/NUP62/PYCARD/RIPK1/TGFB1/PLCG2/ALPK1/MIER1/RELB/LILRB4/TLR6/LGALS9/SNIP1/TIFA/MYD88/LTF/TMEM106A/RIOK3/CASP10/TLR7/CA…
GO:0022407	regulation of cell-cell adhesion	496	0.43105	2.36384	1e-10	3.11244e-09	2.12988e-09	3647	tags=40%, list=19%, signal=33%	ANXA1/BTN2A2/PDCD1LG2/PDPN/HLA-DRB1/CD74/HLA-DRA/PLAUR/BCL10/HLA-DMA/RUNX1/HLA-DPB1/SLC4A2/STAT5A/HLA-DMB/HLA-DPA1/CD44/HLA-DQA1/ZBTB7B/HLA-DRB5/HLA-DOA/EMILIN1/PTPN22/TWSG1/F11R/RHOH/FXYD5/TNFSF14/HLA-A/SASH3/ITGB2/CD276/ALOX5/IL18/CD69/SWAP70/SPN/B2M/FERMT3/LAPTM5/IGFBP2/CD80/HLA-DQB1/FGL2/ASCL2/DUSP10/CAV1/EMILIN2/LYN/CD4/HAVCR2/SPI1/HLA-E/IRF1/TGFBR2/ACTB/TMX1/GATA3/CD86/CD300A/IL4I1/PTPN6/PI…
GO:1902105	regulation of leukocyte differentiation	332	0.445795	2.36347	1e-10	3.11244e-09	2.12988e-09	2749	tags=36%, list=15%, signal=32%	ANXA1/BTN2A2/TNFRSF11B/HLA-DRB1/CD74/HLA-DRA/CASP8/TCF7/RUNX1/SLC4A2/STAT5A/MMP14/ZBTB7B/HLA-DOA/HCLS1/RHOH/FES/SASH3/TYROBP/IL18/CD69/INPP5D/HLA-B/NFAM1/EVI2B/CD80/C1QC/FGL2/ASCL2/DUSP10/LYN/CD4/SPI1/IRF1/TGFBR2/TLR3/ACTB/GATA3/CD86/TREM2/IL4I1/PTPN6/PIK3R6/PTPRC/BATF/RHOA/LILRB1/TMEM64/LILRB3/RUNX3/NCKAP1L/LOXL3/BTK/CD2/LGALS1/IRF7/RIPK1/TGFB1/LILRB4/XBP1/LGALS9/IL2RG/SYK/CLEC12A/SLAMF8/HOXA7/I…
GO:1903900	regulation of viral life cycle	114	0.516404	2.36217	1e-10	3.11244e-09	2.12988e-09	2343	tags=37%, list=12%, signal=32%	APOBEC3C/HLA-DRB1/PLSCR1/CD74/APOBEC3G/APOBEC3F/TRIM38/FAM111A/BST2/ZC3HAV1/NECTIN2/CD4/PKN2/HMGA2/LGALS1/IFI16/LGALS9/OAS2/CCL5/ZNFX1/LTF/ISG20/IFIH1/PPIH/P4HB/OAS1/KPNA2/TRIM21/IFITM3/LAMP3/OASL/KPNA6/TRIM6/ISG15/TRIM5/APOBEC3D/TNIP1/IFITM2/APOBEC3H/NR5A2/PPIE/MX1
GO:0007416	synapse assembly	258	-0.471854	-2.36122	1e-10	3.11244e-09	2.12988e-09	4264	tags=46%, list=23%, signal=36%	KIRREL3/NPAS4/GABRA2/CBLN4/PLXNA2/NLGN1/PDLIM5/SIGMAR1/ADGRL3/PRICKLE1/COLQ/NCKIPSD/FBXO45/PTEN/RAC3/EFNA5/ELFN1/CRKL/ARHGAP12/SLITRK6/MARK1/SETD5/ARHGAP33/IQSEC2/NRG3/IL1RAPL2/PUM2/DLG5/SLC25A46/LINGO4/WNT7A/EFNB3/CLSTN3/CLSTN2/LINGO2/ADGRB1/PTPRS/FLRT3/GRID2/SPOCK2/PLXNB3/NLGN3/PTPRD/MDGA1/SLITRK4/ELMO1/DRD1/NPTX1/EPHB1/GRIA1/SLITRK2/C1QL2/PCLO/GABRG3/VSTM5/GABRA6/SNCA/LRRN1/DSCAM/GABRG1/ADD2/L…
GO:0031348	negative regulation of defense response	266	0.454803	2.35911	1e-10	3.11244e-09	2.12988e-09	3780	tags=41%, list=20%, signal=33%	TMSB4X/TNFRSF1A/ELF4/MUL1/HLA-DRB1/MICB/NMI/TRIM38/STAT3/HLA-A/ALOX5/INPP5D/PARP14/HLA-B/SPN/NLRC5/HGF/NECTIN2/FGL2/DUSP10/TNFRSF1B/LYN/HAVCR2/HLA-E/GPX1/PTGER4/GATA3/TREM2/NR1H2/SERPING1/PTPN6/PTPRC/LILRB1/GRN/ZDHHC18/NFKB1/SMIM30/A2M/YTHDF2/TGFB1/IFI16/LGALS9/SYK/IL10RA/SOCS3/CLEC12A/HAMP/TNFAIP8L2/RHBDF2/SLAMF8/CD96/HCK/RB1/IL10/SIGLEC10/OAS1/GPR31/PIM1/PTPN2/TRIM21/TNFAIP3/HLA-F/TNFAIP6/PSMB4…
GO:1902107	positive regulation of leukocyte differentiation	191	0.470974	2.35485	1e-10	3.11244e-09	2.12988e-09	2749	tags=39%, list=15%, signal=33%	ANXA1/BTN2A2/HLA-DRB1/CD74/HLA-DRA/CASP8/RUNX1/MMP14/ZBTB7B/HCLS1/RHOH/FES/SASH3/TYROBP/IL18/INPP5D/EVI2B/CD80/DUSP10/CD4/SPI1/TGFBR2/ACTB/GATA3/CD86/TREM2/IL4I1/PIK3R6/PTPRC/RHOA/TMEM64/RUNX3/NCKAP1L/BTK/RIPK1/TGFB1/LILRB4/XBP1/LGALS9/IL2RG/SYK/IL12RB1/CCR1/RB1/IL10/IL15/LIF/CD101/RAG1/LILRB2/ACTL6A/GLI3/IL4R/IL2RA/ROR2/VNN1/HLX/HLA-G/NLRP3/ITPKB/IL15RA/ZFP36L1/PNP/NOTCH2/ZAP70/IL7R/AP3B1/FOS/AR…
GO:1903708	positive regulation of hemopoiesis	191	0.470974	2.35485	1e-10	3.11244e-09	2.12988e-09	2749	tags=39%, list=15%, signal=33%	ANXA1/BTN2A2/HLA-DRB1/CD74/HLA-DRA/CASP8/RUNX1/MMP14/ZBTB7B/HCLS1/RHOH/FES/SASH3/TYROBP/IL18/INPP5D/EVI2B/CD80/DUSP10/CD4/SPI1/TGFBR2/ACTB/GATA3/CD86/TREM2/IL4I1/PIK3R6/PTPRC/RHOA/TMEM64/RUNX3/NCKAP1L/BTK/RIPK1/TGFB1/LILRB4/XBP1/LGALS9/IL2RG/SYK/IL12RB1/CCR1/RB1/IL10/IL15/LIF/CD101/RAG1/LILRB2/ACTL6A/GLI3/IL4R/IL2RA/ROR2/VNN1/HLX/HLA-G/NLRP3/ITPKB/IL15RA/ZFP36L1/PNP/NOTCH2/ZAP70/IL7R/AP3B1/FOS/AR…
GO:0050806	positive regulation of synaptic transmission	160	-0.499348	-2.35005	1e-10	3.11244e-09	2.12988e-09	3895	tags=47%, list=21%, signal=38%	PLK2/BRAF/BGLAP/GSK3B/HDAC6/SLC24A2/NMU/NF1/SYT12/CHRFAM7A/IQSEC2/GRIN2C/SERPINE2/EFNB3/CLSTN3/ADRA1A/CLSTN2/CALB2/GRIN2D/CALB1/CYP46A1/FMR1/NLGN3/DRD1/CRHR2/GRIA1/RASGRF2/GPR158/CA7/MPP2/CACNG4/SNCA/GRIA3/LRRTM2/CACNG8/NSG1/PRKAR1B/MME/STX1A/TACR1/PRKCG/SYT1/CRH/PRKCZ/NLGN2/GRIN2B/PRKCE/HMGCR/C22orf39/LARGE1/CHRNA7/SCGN/NALCN/LRRTM1/AKAP5/SLC1A1/GRIK2/VAMP2/MICU3/CACNG3/TNR/PRRT1/SLC8A3/SHISA7/N…
GO:0050900	leukocyte migration	382	0.436716	2.34754	1e-10	3.11244e-09	2.12988e-09	3375	tags=39%, list=18%, signal=33%	WDR1/MSN/ANXA1/ANO6/CDC42/ITGB3/CD74/FCER1G/MMP14/HSD3B7/EMILIN1/TGFB2/IRAK4/F11R/RAC2/PIK3CG/SERPINE1/BST1/TNFSF14/TREM1/ITGB2/CCR5/ALOX5/CD69/SWAP70/HMOX1/SPN/ITGAL/AKIRIN1/ITGB1/ASCL2/GPSM3/LYN/MYH9/PTGER4/GATA3/ADGRE2/TREM2/CD300A/RHOA/WNT5A/SLC8B1/NCKAP1L/PECAM1/RIPK3/IL16/C5AR1/CALR/CXCL10/ICAM1/PYCARD/VAV1/GPR183/GDF15/CXCR3/TGFB1/PTAFR/LGALS9/SYK/CXCL9/SLAMF8/CCL5/CSF3R/HOXA7/MYD88/CCR1/H…
GO:0071805	potassium ion transmembrane transport	209	-0.480367	-2.34719	1e-10	3.11244e-09	2.12988e-09	3798	tags=45%, list=20%, signal=37%	KCNA3/KCNAB3/KCNC4/KCNT2/SLC24A2/DPP10/KCNK9/NOS1AP/KCNK18/LRRC26/KCNK2/ATP1A4/KCNN2/AKAP9/EDN3/KCNA5/KCNF1/KCNMA1/KCNS1/KCNJ16/SLC12A6/KCNQ3/AKAP7/KCNJ10/KCNG3/LRRC38/KCNJ6/GRP/WWP2/KCNH1/SLC24A4/KCNC3/KCNQ5/KCNH3/TMEM175/CACNA1D/KCNK1/KCNK7/KCNAB2/RGS4/KCNH5/SLC9A3/KCNA1/AKAP6/KCNJ4/ATP1A3/KCNS2/KCNH4/DPP6/KCNMB2/KCNA4/KCNK10/SLC9A7/NPPA/KCNV1/ANK3/HCN1/KCNB1/HCN2/KCNH7/KCNH8/GHITM/KCNJ3/KCNAB1…
GO:0043122	regulation of canonical NF-kappaB signal transduction	290	0.449555	2.34546	1e-10	3.11244e-09	2.12988e-09	4061	tags=43%, list=21%, signal=35%	TMSB4X/RHOC/FLNA/CARD16/HDAC1/TNFRSF1A/MUL1/CASP1/HLA-DRB1/CD74/CASP8/BCL10/LTBR/S100A4/TRIM38/IRAK4/STAT3/NEK6/RHOH/NFKBIB/IRF3/WLS/LAMTOR5/CARD8/TNFSF14/BST2/HMOX1/NOD1/ZC3HAV1/ZFAND6/CD40/AJUBA/CAV1/CD4/LIMS1/CLEC7A/TLR3/TREM2/SHISA5/RHOA/WNT5A/TLR8/HSPB1/LGALS1/NUP62/PYCARD/RIPK1/TGFB1/PLCG2/ALPK1/MIER1/LILRB4/TLR6/LGALS9/SNIP1/TIFA/MYD88/LTF/TMEM106A/RIOK3/CASP10/TLR7/CARD9/STAT1/ROR1/F2RL1/…
GO:0060326	cell chemotaxis	306	0.444983	2.34172	1e-10	3.11244e-09	2.12988e-09	4104	tags=42%, list=22%, signal=33%	TMSB4X/ANXA1/ANO6/CD74/PRKD2/FCER1G/LOX/HSD3B7/TGFB2/RAC2/PIK3CG/SERPINE1/BST1/TNFSF14/TREM1/ITGB2/CCR5/ALOX5/ENG/SWAP70/HGF/AKIRIN1/GPSM3/LYN/ADGRE2/WNT5A/SLC8B1/NCKAP1L/IL16/HSPB1/C5AR1/RAB13/CALR/CXCL10/VAV1/CXCR6/GPR183/CXCR3/ABCC1/LGALS9/SYK/CXCL9/SLAMF8/CCL5/CSF3R/CCR1/CCRL2/IL10/C3AR1/SLAMF1/PPIB/VAV3/PDGFB/AIF1/CXCL16/F2RL1/CCR2/TNFAIP6/RHOG/HMGB2/P2RX4/CXCL11/CCL2/CXCR4/GPR18/CORO1A/BIN2…
GO:0071222	cellular response to lipopolysaccharide	214	0.463454	2.3409	1e-10	3.11244e-09	2.12988e-09	3748	tags=42%, list=20%, signal=34%	VIM/PDCD1LG2/CARD16/CASP1/BCL10/GBP5/LY96/GBP2/PTPN22/IRAK4/NFKBIB/SERPINE1/IRF3/TLR2/CARD8/TSPO/CCR5/IL18/MAP2K3/SCIMP/B2M/CD40/CD80/CASP7/TNFRSF1B/LYN/HAVCR2/CD86/LILRA2/ARID5A/PTPN6/ADAM9/RHOA/LILRB1/WNT5A/NFKB1/GBP3/CXCL10/PYCARD/PLCG2/PTAFR/XBP1/CXCL9/CD14/CD180/MYD88/CD274/HCK/LTF/GFI1/IL10/TLR5/LY86/TNFAIP3/LILRB2/HMGB2/ZC3H12A/ZFP36/CCL2/PAF1/LITAF/TRIM5/IL6/TNIP1/IRAK1/SBNO2/NLRP3/IL1A/I…
GO:0032479	regulation of type I interferon production	124	0.501448	2.34053	1e-10	3.11244e-09	2.12988e-09	2057	tags=34%, list=11%, signal=30%	RNF135/NMI/TRIM38/CGAS/PTPN22/IRF3/TLR2/TYROBP/ZC3HAV1/TRIM56/HAVCR2/IRF1/TLR3/TRAF3IP3/LILRB1/TLR8/STING1/IRF5/IRF7/PYCARD/PLCG2/RELB/SYK/CLEC12A/CD14/OAS2/MYD88/RIOK3/IL10/TLR7/IFIH1/STAT1/OAS1/KPNA2/IKBKE/TRIM21/HMGB2/TANK/FLOT1/ISG15/GAPDH/IRAK1
GO:0032606	type I interferon production	124	0.501448	2.34053	1e-10	3.11244e-09	2.12988e-09	2057	tags=34%, list=11%, signal=30%	RNF135/NMI/TRIM38/CGAS/PTPN22/IRF3/TLR2/TYROBP/ZC3HAV1/TRIM56/HAVCR2/IRF1/TLR3/TRAF3IP3/LILRB1/TLR8/STING1/IRF5/IRF7/PYCARD/PLCG2/RELB/SYK/CLEC12A/CD14/OAS2/MYD88/RIOK3/IL10/TLR7/IFIH1/STAT1/OAS1/KPNA2/IKBKE/TRIM21/HMGB2/TANK/FLOT1/ISG15/GAPDH/IRAK1
GO:0050803	regulation of synapse structure or activity	316	-0.456805	-2.33748	1e-10	3.11244e-09	2.12988e-09	3358	tags=39%, list=18%, signal=33%	ARHGAP12/SLITRK6/CAMK1/MARK1/NF1/HOMER1/ABI2/SETD5/ARHGAP33/CHRFAM7A/ZNF804A/IQSEC2/ANAPC2/IL1RAPL2/PUM2/AGAP1/DLG5/LINGO4/WNT7A/EFNB3/CLSTN3/DAB1/SNX27/CDKL5/CLSTN2/ABHD17B/LINGO2/SARM1/ADGRB1/PTPRS/SPARCL1/FLRT3/SRCIN1/GRID2/PCDH8/SYBU/CAMK2B/DAB2IP/NGEF/NLGN3/ITPKA/PTPRD/DBN1/MDGA1/SLITRK4/ELMO1/EPHB1/LRFN2/SLITRK2/DCTN1/GPR158/C1QL2/PAFAH1B1/CDH8/VSTM5/PDXP/SNCA/LRRN1/LRRTM2/CTTNBP2/C1QL3/FRM…
GO:0006813	potassium ion transport	238	-0.464172	-2.31409	1e-10	3.11244e-09	2.12988e-09	3798	tags=44%, list=20%, signal=35%	KCNA3/KCNAB3/KCNC4/KCNT2/SLC24A2/DPP10/KCNK9/NOS1AP/KCNK18/LRRC26/KCNK2/ATP1A4/KCNN2/AKAP9/EDN3/KCNA5/KCNF1/NOS1/KCNMA1/KCNS1/KCNJ16/SLC12A6/KCNQ3/CNGA4/AKAP7/CNGB1/KCNJ10/KCNG3/LRRC38/KCNJ6/GRP/WWP2/KCNH1/SLC24A4/KCNC3/KCNQ5/KCNH3/TMEM175/CACNA1D/KCNK1/DRD1/KCNK7/KCNAB2/RGS4/KCNH5/SLC9A3/NSF/KCNA1/AKAP6/KCNJ4/ATP1A3/KCNS2/KCNH4/DPP6/FXYD7/KCNMB2/KCNA4/KCNK10/SLC9A7/NPPA/KCNV1/ANK3/HCN1/KCNB1/HCN…
GO:0009615	response to virus	408	0.428932	2.31186	1e-10	3.11244e-09	2.12988e-09	3589	tags=36%, list=19%, signal=30%	APOBEC3C/MUL1/CASP1/ZMPSTE24/RNF135/MICB/IFNGR2/PLSCR1/GBP1/APOBEC3G/NMI/GBP5/PARP9/APOBEC3F/NPC2/RNASE2/GBP2/TRIM38/CGAS/LSM14A/HERC5/UNC93B1/IRF3/TLR2/LAMTOR5/CARD8/VAMP8/MOV10/RNASE6/BST2/SPN/FOSL1/ZC3HAV1/NLRC5/CD2AP/IRF2/CD40/TRIM56/FGL2/IRF1/BCL3/DTX3L/TLR3/BAX/GATA3/DNAJC3/PTPRC/LILRB1/TLR8/NFKB1/HMGA2/STING1/GBP3/RIPK3/MX2/HSPB1/IRF5/IRF7/CALR/CXCL10/PYCARD/IFNLR1/TGFB1/IFI16/LGALS9/CXCL9…
GO:0002833	positive regulation of response to biotic stimulus	405	0.427343	2.30272	1e-10	3.11244e-09	2.12988e-09	2900	tags=35%, list=15%, signal=30%	ZDHHC12/CASP1/RNF135/HLA-DRB1/PLSCR1/BCL10/CASP6/NMI/GBP5/PARP9/RBM47/LY96/GBP2/MAPKAPK3/MAPKAPK2/CGAS/EMILIN1/LSM14A/PTPN22/UNC93B1/IRAK4/SLC15A3/IRF3/CTSS/TLR2/LATS2/CARD8/TYROBP/CYBA/TLR1/SCIMP/NOD1/FOSL1/ZC3HAV1/NLRC5/TRIM56/NECTIN2/CAV1/EMILIN2/MR1/LYN/HAVCR2/SPI1/HLA-E/IRF1/CLEC7A/TLR3/PPT1/TREM2/CD300A/LILRA2/CD226/TRAF3IP3/CD300LF/ERBIN/WNT5A/GRN/TLR8/ZDHHC18/STING1/BTK/NLRC4/IRF7/PYCARD/…
GO:0032496	response to lipopolysaccharide	337	0.431658	2.29937	1e-10	3.11244e-09	2.12988e-09	3605	tags=39%, list=19%, signal=32%	VIM/PDCD1LG2/CARD16/CASP1/SOD2/CASP8/BCL10/GBP5/MGST2/LY96/GBP2/MAPKAPK3/MAPKAPK2/SLC11A1/PTPN22/IRAK4/NFKBIB/SERPINE1/IRF3/TLR2/CARD8/TSPO/CCR5/IL18/MAP2K3/SCIMP/C2/B2M/CD40/CD80/DUSP10/CASP7/TNFRSF1B/LYN/HAVCR2/GPX1/PTGER4/CD86/TREM2/LILRA2/ARID5A/PTPN6/ADAM9/RHOA/LILRB1/ERBIN/WNT5A/NFKB1/CSF2RB/GBP3/BTK/CXCL10/PYCARD/PLCG2/PTAFR/XBP1/LGALS9/IL10RA/CXCL9/CD14/CD96/CD180/MYD88/CD274/HCK/LTF/GFI1…
GO:0002221	pattern recognition receptor signaling pathway	273	0.444261	2.2989	1e-10	3.11244e-09	2.12988e-09	3599	tags=39%, list=19%, signal=32%	ZDHHC12/CASP1/RNF135/BCL10/NMI/GBP5/LY96/GBP2/MAPKAPK3/MAPKAPK2/CGAS/LSM14A/PTPN22/UNC93B1/IRAK4/SLC15A3/IRF3/CTSS/TLR2/LATS2/CARD8/CYBA/TLR1/SCIMP/NOD1/FOSL1/ZC3HAV1/CAV1/LYN/HAVCR2/IRF1/CLEC7A/TLR3/PPT1/TREM2/CD300A/LILRA2/TRAF3IP3/CD300LF/ERBIN/TLR8/ZDHHC18/STING1/BTK/NLRC4/IRF7/PYCARD/STMP1/PLCG2/IFI16/ALPK1/TLR6/SYK/CD14/TIFA/MYD88/CD274/LTF/GFI1/RIOK3/TLR7/IFIH1/TLR5/OAS1/KCNK13/F2RL1/SLC15…
GO:0045089	positive regulation of innate immune response	376	0.429447	2.29773	1e-10	3.11244e-09	2.12988e-09	2900	tags=35%, list=15%, signal=30%	ZDHHC12/CASP1/RNF135/PLSCR1/BCL10/CASP6/NMI/GBP5/PARP9/RBM47/LY96/GBP2/MAPKAPK3/MAPKAPK2/CGAS/LSM14A/PTPN22/UNC93B1/IRAK4/SLC15A3/IRF3/CTSS/TLR2/LATS2/CARD8/TYROBP/CYBA/TLR1/SCIMP/NOD1/FOSL1/ZC3HAV1/NLRC5/TRIM56/NECTIN2/CAV1/LYN/HAVCR2/SPI1/HLA-E/IRF1/CLEC7A/TLR3/PPT1/TREM2/CD300A/LILRA2/CD226/TRAF3IP3/CD300LF/ERBIN/WNT5A/TLR8/ZDHHC18/STING1/BTK/NLRC4/IRF7/PYCARD/VAV1/STMP1/PLCG2/IFI16/ALPK1/TLR6…
GO:0002705	positive regulation of leukocyte mediated immunity	151	0.478528	2.29602	1e-10	3.11244e-09	2.12988e-09	3845	tags=44%, list=20%, signal=36%	HLA-DRB1/HLA-DRA/CLCF1/C3/HLA-A/SASH3/ITGB2/TYROBP/IL18/SCIMP/HLA-B/B2M/CD40/NECTIN2/MR1/SPI1/HLA-E/CLEC7A/CD7/GATA3/TREM2/ARID5A/CD226/PTPRC/BTK/VAV1/TGFB1/PLCG2/PTAFR/FZD5/SH2D1A/SLAMF6/LAMP1/IL12RB1/HLA-C/ITGAM/SLAMF1/RASGRP4/F2RL1/HLA-F/SECTM1/FCGR1A/IL6/TFRC/HLA-G/NLRP3/CLNK/PRKAA1/TAP2/STAP1/KIR2DL4/MAD2L2/XCL1/CD160/STAT6/ULBP1/CD28/TBX21/TNFSF4/CD1E/IL1R1/IL21/ULBP3/IL18RAP/PVR/CD1C/KLRD1
GO:0051607	defense response to virus	314	0.434143	2.29358	1e-10	3.11244e-09	2.12988e-09	2343	tags=30%, list=12%, signal=27%	APOBEC3C/MUL1/CASP1/ZMPSTE24/RNF135/MICB/IFNGR2/PLSCR1/GBP1/APOBEC3G/GBP5/PARP9/APOBEC3F/RNASE2/GBP2/TRIM38/CGAS/LSM14A/HERC5/UNC93B1/IRF3/TLR2/CARD8/VAMP8/MOV10/RNASE6/BST2/SPN/ZC3HAV1/NLRC5/IRF2/CD40/TRIM56/FGL2/IRF1/DTX3L/TLR3/DNAJC3/PTPRC/LILRB1/TLR8/STING1/GBP3/RIPK3/MX2/IRF5/IRF7/CXCL10/PYCARD/IFNLR1/IFI16/CXCL9/OAS2/IL12RB1/ZNFX1/MYD88/RIOK3/ISG20/BCL2L1/TLR7/IFIH1/CARD9/IL15/DDX60L/STAT1/…
GO:0050807	regulation of synapse organization	310	-0.449402	-2.29255	1e-10	3.11244e-09	2.12988e-09	3358	tags=38%, list=18%, signal=32%	ARHGAP12/SLITRK6/CAMK1/MARK1/NF1/HOMER1/ABI2/SETD5/ARHGAP33/CHRFAM7A/ZNF804A/IQSEC2/ANAPC2/IL1RAPL2/PUM2/AGAP1/DLG5/LINGO4/WNT7A/EFNB3/CLSTN3/DAB1/SNX27/CDKL5/CLSTN2/ABHD17B/LINGO2/SARM1/ADGRB1/PTPRS/SPARCL1/FLRT3/SRCIN1/GRID2/PCDH8/CAMK2B/DAB2IP/NGEF/NLGN3/ITPKA/PTPRD/DBN1/MDGA1/SLITRK4/ELMO1/EPHB1/LRFN2/SLITRK2/DCTN1/GPR158/C1QL2/PAFAH1B1/CDH8/VSTM5/PDXP/SNCA/LRRN1/LRRTM2/CTTNBP2/C1QL3/FRMPD4/I…
GO:0050727	regulation of inflammatory response	392	0.426476	2.28814	1e-10	3.11244e-09	2.12988e-09	4055	tags=40%, list=21%, signal=32%	TMSB4X/CASP4/ANXA1/TNFRSF1A/ELF4/CASP1/ALOX5AP/HLA-DRB1/GBP1/NMI/GBP5/MGST2/CTSC/GBP2/C3/NCF1/STAT3/TNC/PIK3CG/SERPINE1/IRF3/BST1/TLR2/VAMP8/ALOX5/IL18/OSMR/SPN/HGF/CASP5/DUSP10/GPSM3/TNFRSF1B/LYN/HLA-E/TLR3/GPX1/PTGER4/GATA3/TREM2/PTPN6/GSDMD/PTPRC/WNT5A/GRN/PLA2G2A/NFKB1/STING1/GBP3/IL16/BTK/LGALS1/NLRC4/PYCARD/RIPK1/TGFB1/PLCG2/ABCC1/SYK/CEBPA/IL10RA/SOCS3/CLEC12A/HAMP/TNFAIP8L2/RHBDF2/SLAMF8/…
GO:1904018	positive regulation of vasculature development	170	0.461905	2.27403	1e-10	3.11244e-09	2.12988e-09	3748	tags=43%, list=20%, signal=35%	ITGA5/ITGB3/RUNX1/PRKD2/WARS2/C3/EMILIN1/STAT3/HK2/SERPINE1/ITGB2/ENG/HMOX1/RRAS/CD40/ITGB1/BRCA1/EMILIN2/TGFBR2/TLR3/PIK3R6/CYBB/WNT5A/GRN/CHI3L1/HMGA2/NFE2L2/HSPB1/C5AR1/MYDGF/CXCR3/TGFB1/PAK4/XBP1/ANGPT2/ADAM12/IL10/C3AR1/HSPB6/TGFBR1/ZC3H12A/ADM/CXCR4/HIPK1/AQP1/CXCR2/LRG1/JUP/F3/CTSH/IL1A/CCR3/ITGAX/ITGB8/PIK3CD/GATA4/ADM2/ZNF304/TNFSF12/CELA1/EMC10/VEGFA/NINJ1/ERAP1/NRP1/EPHA1/CYSLTR1/SP1/S…
GO:0001508	action potential	172	-0.476264	-2.26937	1e-10	3.11244e-09	2.12988e-09	3870	tags=44%, list=20%, signal=35%	CACNB3/KCNA3/KCNC4/SLC8A1/KCNK9/NOS1AP/TMEM161B/SRI/KCNK2/PKP2/RNF207/CTNNA3/KCNN2/AKAP9/KCNA5/KCNF1/CACNB2/NOS1/KCNS1/KCNQ3/ADRA1A/AKAP7/CACNA1G/CALM1/KCNG3/GPD1L/FMR1/KCNC3/FGF12/SCN1A/CACNA1D/DRD1/SCN3A/GRIA1/CALM3/CACNA1C/KCNA1/AKAP6/KCNS2/SCN11A/KCNMB2/KCNA4/CACNB4/KCNV1/TACR1/ANK3/HCN1/KCNB1/RYR2/HCN2/KCNJ3/KCNK4/SCN2A/HCN4/FGF13/SCN2B/KCNH6/CACNA2D1/GRIK2/SCN8A/GJD2/CACNA1I/KCNC2/KCNC1/GLR…
GO:0051963	regulation of synapse assembly	165	-0.478999	-2.2654	1e-10	3.11244e-09	2.12988e-09	4108	tags=45%, list=22%, signal=36%	NLGN1/PDLIM5/SIGMAR1/PRICKLE1/COLQ/NCKIPSD/RAC3/EFNA5/ARHGAP12/SLITRK6/MARK1/SETD5/ARHGAP33/IQSEC2/IL1RAPL2/PUM2/DLG5/LINGO4/WNT7A/EFNB3/CLSTN3/CLSTN2/LINGO2/ADGRB1/PTPRS/FLRT3/GRID2/NLGN3/PTPRD/MDGA1/SLITRK4/ELMO1/EPHB1/SLITRK2/VSTM5/SNCA/LRRN1/LRRTM2/IL1RAPL1/NEGR1/MYCBP2/LRP4/RAP2A/CYFIP2/ST8SIA2/PPP1R9B/ICAM5/LRFN5/NLGN2/FLRT1/ASIC2/NEURL1/LRRTM1/LRRTM3/LHFPL4/NRXN2/CBLN2/SLC12A5/LRTM2/SLITRK…
GO:0042113	B cell activation	280	0.433267	2.25603	1e-10	3.11244e-09	2.12988e-09	3593	tags=38%, list=19%, signal=31%	TXLNA/CD74/CASP8/CLCF1/GAPT/CEBPG/NFATC2/MMP14/C3/BST1/CMTM7/SASH3/TYROBP/INPP5D/SWAP70/BST2/NFAM1/CD40/LAPTM5/LAT2/ITGB1/ERCC1/LYN/SPI1/BCL3/BAX/CD86/CD300A/IL4I1/TCIRG1/PTPN6/PTPRC/BATF/MFNG/NCKAP1L/BTK/LGALS1/HHEX/GPR183/TGFB1/PLCG2/XBP1/IL2RG/SYK/SLAMF8/CD180/SKAP2/SAMSN1/THEMIS2/IL10/ZFP36L2/UNG/FOXJ1/CD19/VAV3/RAG1/SLC15A4/PTPN2/CD40LG/TNFAIP3/KLF6/FCGR2B/BLNK/CD79B/IL6/SLC39A7/VCAM1/FOSL2/…
GO:1903706	regulation of hemopoiesis	424	0.416927	2.2534	1e-10	3.11244e-09	2.12988e-09	3800	tags=39%, list=20%, signal=32%	ANXA1/BTN2A2/TNFRSF11B/HLA-DRB1/CD74/HLA-DRA/CASP8/TCF7/RUNX1/SLC4A2/STAT5A/MMP14/ZBTB7B/LOX/HLA-DOA/HCLS1/STAT3/RHOH/FES/SASH3/TYROBP/IL18/CD69/INPP5D/HLA-B/HOXA5/B2M/NFAM1/EVI2B/CD80/C1QC/FGL2/ASCL2/DUSP10/LYN/CD4/SPI1/IRF1/TGFBR2/TLR3/ACTB/GATA3/CD86/RBM15/TREM2/IL4I1/PTPN6/PIK3R6/PTPRC/HOXA9/BATF/RHOA/LILRB1/TMEM64/TCIM/LILRB3/RUNX3/NCKAP1L/LOXL3/BTK/CD2/LGALS1/IRF7/SCIN/H4C9/RIPK1/TGFB1/LILR…
GO:0030217	T cell differentiation	321	0.425296	2.25114	1e-10	3.11244e-09	2.12988e-09	3363	tags=39%, list=18%, signal=33%	KDELR1/ANXA1/BTN2A2/HLA-DRB1/CD74/HLA-DRA/TCF7/RUNX1/SLC4A2/STAT5A/FCER1G/ZBTB7B/HLA-DOA/PTPN22/STAT3/RHOH/SASH3/IL18/CD69/SPN/B2M/CD80/FGL2/ASCL2/DUSP10/MR1/CD4/SPI1/IRF1/BCL3/TGFBR2/ACTB/PTGER4/GATA3/CD86/IL4I1/TCIRG1/RUNX2/PIK3R6/PTPRC/BATF/RHOA/RUNX3/NCKAP1L/LOXL3/RIPK3/CD2/LGALS1/VAV1/GPR183/TNFSF8/TGFB1/RELB/LILRB4/XBP1/LGALS9/IL2RG/SYK/FZD5/SOCS3/SLAMF6/IL12RB1/DOCK2/ZFP36L2/IL15/FOXJ1/CD3…
GO:0030595	leukocyte chemotaxis	225	0.445978	2.24881	1e-10	3.11244e-09	2.12988e-09	4224	tags=43%, list=22%, signal=34%	ANXA1/ANO6/CD74/FCER1G/HSD3B7/TGFB2/RAC2/PIK3CG/SERPINE1/BST1/TNFSF14/TREM1/ITGB2/CCR5/ALOX5/SWAP70/AKIRIN1/GPSM3/LYN/ADGRE2/WNT5A/SLC8B1/NCKAP1L/IL16/C5AR1/CALR/CXCL10/VAV1/GPR183/LGALS9/SYK/CXCL9/SLAMF8/CCL5/CSF3R/CCR1/IL10/C3AR1/SLAMF1/PPIB/VAV3/PDGFB/AIF1/CXCL16/F2RL1/CCR2/TNFAIP6/CXCL11/CCL2/CXCR4/GPR18/CORO1A/SAA1/IL6/CYP19A1/TMEM102/CXCR2/IL17RA/DPEP1/PREX1/ITGA1/CSF1R/RAC1/MMP2/IL6R/TRPV4…
GO:0030098	lymphocyte differentiation	427	0.415482	2.24276	1e-10	3.11244e-09	2.12988e-09	3363	tags=37%, list=18%, signal=32%	KDELR1/ANXA1/BTN2A2/HLA-DRB1/CD74/HLA-DRA/TCF7/RUNX1/CLCF1/SLC4A2/CEBPG/STAT5A/FCER1G/MMP14/ZBTB7B/HLA-DOA/PTPN22/STAT3/RHOH/CMTM7/SASH3/IL18/CD69/INPP5D/SPN/B2M/NFAM1/CD80/FGL2/ITGB1/ASCL2/DUSP10/MR1/CD4/SPI1/IRF1/BCL3/TGFBR2/BAX/ACTB/PTGER4/GATA3/CD86/IL4I1/TCIRG1/PTPN6/RUNX2/PIK3R6/PTPRC/BATF/RHOA/RUNX3/MFNG/NCKAP1L/LOXL3/RIPK3/BTK/CD2/LGALS1/HHEX/VAV1/GPR183/TNFSF8/TGFB1/PLCG2/RELB/LILRB4/XBP…
GO:0002753	cytoplasmic pattern recognition receptor signaling pathway	179	0.453889	2.24228	1e-10	3.11244e-09	2.12988e-09	2648	tags=32%, list=14%, signal=28%	ZDHHC12/RNF135/GBP5/GBP2/CGAS/LSM14A/PTPN22/UNC93B1/IRAK4/SLC15A3/IRF3/LATS2/CARD8/SCIMP/NOD1/ZC3HAV1/CAV1/HAVCR2/TLR3/PPT1/TREM2/TRAF3IP3/ERBIN/TLR8/ZDHHC18/STING1/BTK/IRF7/PYCARD/STMP1/PLCG2/IFI16/ALPK1/TLR6/TIFA/MYD88/RIOK3/TLR7/IFIH1/OAS1/KCNK13/F2RL1/SLC15A4/COLEC12/TNFAIP3/OASL/OTULIN/FLOT1/RFTN1/PIK3AP1/ZDHHC5/IRAK1/NLRP3/LAMP2/CPTP/IKBKB/TSPAN6/ZDHHC1
GO:0042742	defense response to bacterium	316	0.421548	2.23089	1e-10	3.11244e-09	2.12988e-09	3461	tags=32%, list=18%, signal=26%	CASP4/ANG/TNFRSF1A/CASP1/H2BC12/GBP1/GBP5/FCER1G/GBP2/SLC11A1/EMILIN1/SERPINE1/TLR2/HLA-A/TREM1/CYBA/RNASE6/IL18/SPN/B2M/NOD1/H2BC11/RNASE4/EMILIN2/CASP7/MR1/CD4/HAVCR2/HLA-E/BCL3/TLR3/TREM2/PLAC8/GSDMD/GRN/PLA2G2A/NFKB1/GBP3/C5AR1/NLRC4/PYCARD/TNFSF8/SHC1/TLR6/SYK/HAMP/SLAMF8/OAS2/ZNFX1/MYD88/LTF/IL10/GNLY/CARD9/OAS1/RASGRP4/CEBPB/F2RL1/COLEC12/RNASE3/TNFRSF14/HMGB2/LYZ/ADM/ISG15/EPHA2/FCGR1A/ST…
GO:0045619	regulation of lymphocyte differentiation	222	0.44251	2.23063	1e-10	3.11244e-09	2.12988e-09	2691	tags=37%, list=14%, signal=32%	ANXA1/BTN2A2/HLA-DRB1/CD74/HLA-DRA/TCF7/RUNX1/SLC4A2/STAT5A/MMP14/ZBTB7B/HLA-DOA/RHOH/SASH3/IL18/CD69/INPP5D/NFAM1/CD80/FGL2/ASCL2/DUSP10/SPI1/IRF1/TGFBR2/ACTB/GATA3/CD86/IL4I1/PTPN6/PIK3R6/PTPRC/BATF/RHOA/RUNX3/NCKAP1L/LOXL3/BTK/CD2/LGALS1/TGFB1/LILRB4/XBP1/LGALS9/IL2RG/SYK/SLAMF8/IL12RB1/IL10/ZFP36L2/IL15/FOXJ1/RAG1/PTPN2/CCR2/LILRB2/ACTL6A/GLI3/ZC3H12A/IL4R/IL2RA/VNN1/IKZF3/HLX/HLA-G/ZNF683/PR…
GO:0001818	negative regulation of cytokine production	293	0.419947	2.20203	1e-10	3.11244e-09	2.12988e-09	4670	tags=44%, list=25%, signal=34%	ANXA1/BTN2A2/PDCD1LG2/CARD16/ELF4/MUL1/HLA-DRB1/GBP1/NMI/SLC11A1/TGFB2/PTPN22/TWSG1/SERPINB1/CARD8/TSPO/TYROBP/INPP5D/BST2/CD2AP/HGF/LAPTM5/HAVCR2/BCL3/PTGER4/GATA3/TREM2/PTPN6/PTPRC/LILRB1/ERBIN/TLR8/GPNMB/HFE/NCKAP1L/NFKB1/BTK/CD33/PYCARD/TGFB1/RELB/LILRB4/SLC2A10/TLR6/LGALS9/CD96/CD274/LTF/IL10/IDO1/FOXJ1/SLAMF1/OAS1/FN1/F2RL1/ABCD1/TNFAIP3/HLA-F/ZC3H12A/CD84/FCGR2B/HDAC7/ZFP36/GPR174/GPR18/VS…
GO:0007596	blood coagulation	240	0.431611	2.19939	1e-10	3.11244e-09	2.12988e-09	2537	tags=35%, list=13%, signal=30%	CLIC1/ANXA5/FLNA/ANO6/PDPN/ANXA2/PDIA3/MYL12A/ITGB3/RAB27A/PLSCR1/PLAU/SERPINA1/PLAUR/PAFAH2/TLN1/GLA/FCER1G/EMILIN1/F11R/PLAT/PIK3CG/SERPINE1/STXBP3/FERMT3/PROCR/CD40/CAV1/EMILIN2/LYN/MYH9/ACTB/TMX1/SERPING1/PTPN6/NFE2L2/HSPB1/PLA2G4A/PABPC4/PLEK/VAV1/PLCG2/SYK/MMRN1/ANGPT2/GGCX/RAP2B/COL3A1/VWF/VAV3/PDGFB/F2RL1/VCL/CD40LG/WAS/ITGA2/SH2B3/VKORC1/F2RL2/PROS1/TFPI/SERPINF2/SAA1/FZD6/CEACAM1/LMAN1/…
GO:0071356	cellular response to tumor necrosis factor	205	0.435579	2.18911	1e-10	3.11244e-09	2.12988e-09	4075	tags=43%, list=22%, signal=34%	TMSB4X/CASP4/CD58/CARD16/TNFRSF11B/TNFRSF1A/CASP1/CASP8/GBP1/ACTN4/GBP2/MAPKAPK2/NFATC1/TXNDC17/YBX3/CARD8/ZFAND6/H2BC11/CD40/LAPTM5/BRCA1/TNFRSF1B/LIMS1/GATA3/COL1A1/ERBIN/CHI3L1/NFKB1/SPPL2A/GBP3/NFE2L2/PYCARD/RIPK1/SYK/CEBPA/CCL5/TIFA/ZFP36L2/STAT1/IL18BP/F2RL1/PTPN2/TNFRSF14/TNFAIP3/PCK2/ZC3H12A/OTULIN/HES1/ZFP36/CCL2/TANK/TRADD/HIPK1/NPNT/ADAMTS7/VCAM1/TMC8/TNFRSF19/HAS2/HYAL2/ZFP36L1/IKBKB/…
GO:0050817	coagulation	244	0.428363	2.18869	1e-10	3.11244e-09	2.12988e-09	2537	tags=34%, list=13%, signal=30%	CLIC1/ANXA5/FLNA/ANO6/PDPN/ANXA2/PDIA3/MYL12A/ITGB3/RAB27A/PLSCR1/PLAU/SERPINA1/PLAUR/PAFAH2/TLN1/GLA/FCER1G/EMILIN1/F11R/PLAT/PIK3CG/SERPINE1/STXBP3/FERMT3/PROCR/CD40/CAV1/EMILIN2/LYN/MYH9/ACTB/TMX1/SERPING1/PTPN6/NFE2L2/HSPB1/PLA2G4A/PABPC4/PLEK/VAV1/PLCG2/SYK/MMRN1/ANGPT2/GGCX/RAP2B/COL3A1/VWF/VAV3/PDGFB/F2RL1/VCL/CD40LG/WAS/ITGA2/SH2B3/VKORC1/F2RL2/PROS1/TFPI/SERPINF2/SAA1/FZD6/CEACAM1/LMAN1/…
GO:0030099	myeloid cell differentiation	442	0.403516	2.18844	1e-10	3.11244e-09	2.12988e-09	3800	tags=38%, list=20%, signal=31%	WDR1/TMOD3/FLNA/CDC42/ANXA2/TNFRSF11B/HLA-DRB1/CD74/WASF2/CASP8/RUNX1/CLEC5A/SLC4A2/LTBR/CEBPG/STAT5A/LOX/SLC1A5/HCLS1/STAT3/RAC2/TLR2/FES/DYRK3/TYROBP/FAM20C/INPP5D/HOXA5/B2M/UCP2/EVI2B/C1QC/HOXB7/LYN/CD4/SPI1/MYH9/TGFBR2/TLR3/GATA3/RBM15/TREM2/TCIRG1/PTPN6/HOXA9/BATF/LILRB1/TMEM64/LILRB3/NCKAP1L/ACTN1/GAB3/IRF7/PABPC4/GPR183/SCIN/H4C9/RIPK1/TGFB1/IFI16/RELB/LILRB4/CEBPA/CD109/OSCAR/CSF3R/HOXA7/…
GO:0002218	activation of innate immune response	308	0.414947	2.18797	1e-10	3.11244e-09	2.12988e-09	3599	tags=38%, list=19%, signal=31%	ZDHHC12/CASP1/RNF135/BCL10/CASP6/NMI/GBP5/LY96/GBP2/MAPKAPK3/MAPKAPK2/CGAS/LSM14A/PTPN22/UNC93B1/IRAK4/SLC15A3/IRF3/CTSS/TLR2/LATS2/CARD8/TYROBP/CYBA/TLR1/SCIMP/NOD1/FOSL1/ZC3HAV1/CAV1/LYN/HAVCR2/IRF1/CLEC7A/TLR3/PPT1/TREM2/CD300A/LILRA2/TRAF3IP3/CD300LF/ERBIN/TLR8/ZDHHC18/STING1/BTK/NLRC4/IRF7/PYCARD/STMP1/PLCG2/IFI16/ALPK1/TLR6/SYK/CD14/TIFA/ZNFX1/MYD88/CD274/HCK/LTF/GFI1/RIOK3/TLR7/IFIH1/TLR5/…
GO:0016358	dendrite development	240	-0.439423	-2.18716	1e-10	3.11244e-09	2.12988e-09	4190	tags=44%, list=22%, signal=35%	CDKL3/FAT3/DGKG/NLGN1/PDLIM5/SLC11A2/PRICKLE1/SKOR2/KHDC3L/GSK3B/NEUROG3/PTEN/HDAC6/DIP2A/CHRNA3/CRKL/CAMK1/OBSL1/MARK1/ABI2/ARHGAP33/CHRFAM7A/IQSEC1/ANAPC2/DCC/DLG5/SLC25A46/WNT7A/KNDC1/ABI1/KIDINS220/DAB1/RAPGEF2/TRPC5/CDKL5/SARM1/PTPRS/SRCIN1/TAOK2/TRAK1/CAMK2B/DAB2IP/NGEF/FMR1/PQBP1/ITPKA/PTPRD/DBN1/FSTL4/SYNE1/PPP3CA/PARP6/ZNF365/EPHB1/KLHL1/FOXO6/CAMK1D/PAFAH1B1/CAMSAP2/DSCAM/FEZF2/SS18L1/I…
GO:0007599	hemostasis	247	0.427486	2.18626	1e-10	3.11244e-09	2.12988e-09	2537	tags=34%, list=13%, signal=30%	CLIC1/ANXA5/FLNA/ANO6/PDPN/ANXA2/PDIA3/MYL12A/ITGB3/RAB27A/PLSCR1/PLAU/SERPINA1/PLAUR/PAFAH2/TLN1/GLA/FCER1G/EMILIN1/F11R/PLAT/PIK3CG/SERPINE1/STXBP3/FERMT3/PROCR/CD40/CAV1/EMILIN2/LYN/MYH9/ACTB/TMX1/SERPING1/PTPN6/NFE2L2/HSPB1/PLA2G4A/PABPC4/PLEK/VAV1/PLCG2/SYK/MMRN1/ANGPT2/GGCX/RAP2B/COL3A1/VWF/VAV3/PDGFB/F2RL1/VCL/CD40LG/WAS/ITGA2/SH2B3/VKORC1/F2RL2/PROS1/FLI1/TFPI/SERPINF2/SAA1/FZD6/CEACAM1/L…
GO:0007162	negative regulation of cell adhesion	290	0.41805	2.18108	1e-10	3.11244e-09	2.12988e-09	3343	tags=37%, list=18%, signal=31%	ANXA1/BTN2A2/PDCD1LG2/HLA-DRB1/CD74/GBP1/RUNX1/SLC4A2/ACTN4/STAT5A/MMP14/CD164/ZBTB7B/PTPN22/TWSG1/TNC/SERPINE1/FXYD5/SIPA1/CD69/SWAP70/SPN/LAPTM5/CD80/FGL2/ASCL2/HAVCR2/SPI1/HLA-E/IRF1/TMX1/CD86/CD300A/IL4I1/PTPN6/COL1A1/PTPRC/RHOA/LILRB1/PLA2G2A/RUNX3/GPNMB/HFE/LOXL3/LGALS1/HSPG2/YTHDF2/TGFB1/LPXN/LILRB4/LGALS9/ANGPT2/RDX/PDCD1/TNFAIP8L2/HOXA7/CD274/IL10/IDO1/JAG1/PLXND1/FOXJ1/MUC1/CEBPB/PTPN2/…
GO:0034612	response to tumor necrosis factor	226	0.431783	2.17896	1e-10	3.11244e-09	2.12988e-09	4075	tags=43%, list=22%, signal=34%	TMSB4X/CASP4/CD58/CARD16/TNFRSF11B/TNFRSF1A/CASP1/CASP8/GBP1/ACTN4/GBP2/MAPKAPK2/NFATC1/TXNDC17/YBX3/CARD8/ZFAND6/H2BC11/CD40/LAPTM5/BRCA1/TNFRSF1B/LIMS1/GATA3/COL1A1/ADAM9/ERBIN/CHI3L1/NFKB1/SPPL2A/GBP3/NFE2L2/PYCARD/RIPK1/SYK/CEBPA/CD14/CCL5/TIFA/ZFP36L2/STAT1/CXCL16/IL18BP/F2RL1/PTPN2/TNFRSF14/TNFAIP3/GCH1/PCK2/ZC3H12A/OTULIN/HES1/ZFP36/CCL2/TANK/TRADD/HIPK1/NPNT/ADAMTS7/VCAM1/NUB1/TMC8/TNFRSF…
GO:0006909	phagocytosis	231	0.429936	2.16823	1e-10	3.11244e-09	2.12988e-09	3601	tags=42%, list=19%, signal=34%	ANXA1/ANO6/CDC42/FCGR2A/MSR1/ITGB3/RAB27A/PLSCR1/FCER1G/SLC11A1/C3/FCGR2C/TLR2/ITGB2/TYROBP/CYBA/C2/ARHGAP25/ITGAL/CD93/ITGB1/LYN/CD302/MYH9/CLEC7A/TREM2/CD300A/PTPRC/CD300LF/NCKAP1L/PECAM1/BTK/CALR/PYCARD/NCF4/VAV1/TGFB1/PLCG2/MYO7A/IL2RG/SYK/P2RY6/CD14/MYD88/HCK/DOCK2/ITGAM/IL2RB/RAB34/IL15/MYO1G/SLAMF1/VAV3/AIF1/LMAN2/F2RL1/COLEC12/CCR2/NCF2/ITGA2/C4B/FCGR2B/CCL2/CORO1A/BIN2/FCGR1A/GSN/ITGAV/C…
GO:0023061	signal release	494	-0.406424	-2.16454	1e-10	3.11244e-09	2.12988e-09	3874	tags=38%, list=20%, signal=31%	BRAF/GIPR/FBXO45/BGLAP/P2RX7/MAP2K6/SFRP1/TCF7L2/IRS1/EFNA5/NR1D1/BMP6/PREPL/BLOC1S6/KCNK9/UCN3/ACSL4/MCTP1/HNF1B/CHRNA3/SRI/SYT11/NF1/OTOF/UQCC2/OSBPL2/SYT12/CHRFAM7A/GPR68/ADRA2C/EDN3/CARTPT/MCU/KCNA5/PFN2/PER2/SCT/REN/SNAP47/RAB11FIP3/CHD7/SCG5/DNAJC5/NR1H4/CD38/WNT7A/AACS/CADPS/RIMS3/PRKCA/GNAZ/SNCAIP/SNPH/SYT9/SV2C/INHA/RAPGEF3/GNRHR/TFR2/HTR1B/GRP/GHRH/HNF4A/SIRT3/UCN/SYBU/SYNJ1/CRHBP/FMR1/…
GO:0002758	innate immune response-activating signaling pathway	288	0.413693	2.15712	1e-10	3.11244e-09	2.12988e-09	3599	tags=38%, list=19%, signal=31%	ZDHHC12/CASP1/RNF135/BCL10/NMI/GBP5/LY96/GBP2/MAPKAPK3/MAPKAPK2/CGAS/LSM14A/PTPN22/UNC93B1/IRAK4/SLC15A3/IRF3/CTSS/TLR2/LATS2/CARD8/TYROBP/CYBA/TLR1/SCIMP/NOD1/FOSL1/ZC3HAV1/CAV1/LYN/HAVCR2/IRF1/CLEC7A/TLR3/PPT1/TREM2/CD300A/LILRA2/TRAF3IP3/CD300LF/ERBIN/TLR8/ZDHHC18/STING1/BTK/NLRC4/IRF7/PYCARD/STMP1/PLCG2/IFI16/ALPK1/TLR6/SYK/CD14/TIFA/MYD88/CD274/HCK/LTF/GFI1/RIOK3/TLR7/IFIH1/TLR5/OAS1/KCNK13/…
GO:0002573	myeloid leukocyte differentiation	242	0.42182	2.15529	1e-10	3.11244e-09	2.12988e-09	3791	tags=40%, list=20%, signal=33%	CDC42/ANXA2/TNFRSF11B/HLA-DRB1/CD74/CASP8/RUNX1/SLC4A2/LTBR/STAT5A/HCLS1/TLR2/FES/TYROBP/FAM20C/INPP5D/UCP2/EVI2B/C1QC/LYN/CD4/SPI1/MYH9/TGFBR2/TLR3/GATA3/TREM2/TCIRG1/BATF/LILRB1/TMEM64/LILRB3/GAB3/IRF7/GPR183/RIPK1/TGFB1/IFI16/RELB/LILRB4/CEBPA/CD109/OSCAR/HOXA7/MYD88/CCR1/LTF/RB1/IL15/MITF/LIF/BATF3/CD101/CEBPB/F2RL1/PTPN2/TNFAIP6/CUL4A/EPHA2/CEACAM1/ROR2/FOSL2/TFRC/SBNO2/DHRS7B/JUNB/CCN4/ITGB…
GO:0002685	regulation of leukocyte migration	229	0.424936	2.1416	1e-10	3.11244e-09	2.12988e-09	2888	tags=35%, list=15%, signal=30%	MSN/ANXA1/ANO6/ITGB3/CD74/MMP14/EMILIN1/RAC2/SERPINE1/BST1/TNFSF14/CD69/SWAP70/HMOX1/SPN/AKIRIN1/ASCL2/GPSM3/LYN/PTGER4/TREM2/CD300A/RHOA/WNT5A/SLC8B1/NCKAP1L/RIPK3/C5AR1/CALR/CXCL10/ICAM1/PYCARD/GDF15/CXCR3/TGFB1/PTAFR/LGALS9/SLAMF8/CCL5/HOXA7/MYD88/CCR1/C3AR1/SLAMF1/AIF1/F2RL1/TNFRSF14/CCR2/ITGA2/TNFAIP6/FUT4/CHST2/P2RX4/DOCK8/CCL2/GPR18/CORO1A/CD99/IL6/CYP19A1/PDGFD/TMEM102/CXCR2/CCL20/IL1A/GC…
GO:0042060	wound healing	438	0.393945	2.13991	1e-10	3.11244e-09	2.12988e-09	2537	tags=31%, list=13%, signal=28%	CLIC1/TNFRSF12A/RHOC/ANXA1/ANXA5/FLNA/ANO6/PDPN/ITGA5/ANXA2/PDIA3/MYL12A/ELK3/ITGB3/RAB27A/PLSCR1/PLAU/SERPINA1/PLAUR/PAFAH2/TLN1/TIMP1/GLA/FCER1G/CD44/SLC11A1/EMILIN1/TGFB2/NFATC1/F11R/PLAT/PIK3CG/SERPINE1/STXBP3/ALOX5/ENG/HMOX1/MYOF/FERMT3/PROCR/CD40/AJUBA/ITGB1/CAV1/EMILIN2/CASP7/LYN/MYH9/CLEC7A/GPX1/ACTB/TMX1/RREB1/SERPING1/PTPN6/RHOA/WNT5A/S100A10/NFE2L2/HSPB1/PLA2G4A/PABPC4/PLEK/VAV1/TGFB1/…
GO:0097529	myeloid leukocyte migration	229	0.424066	2.13722	1e-10	3.11244e-09	2.12988e-09	3375	tags=36%, list=18%, signal=30%	WDR1/ANXA1/ANO6/CD74/FCER1G/MMP14/EMILIN1/TGFB2/IRAK4/RAC2/PIK3CG/SERPINE1/BST1/TREM1/ITGB2/SWAP70/AKIRIN1/LYN/PTGER4/ADGRE2/TREM2/CD300A/NCKAP1L/PECAM1/C5AR1/CXCL10/VAV1/SYK/CXCL9/SLAMF8/CCL5/CSF3R/MYD88/CCR1/B4GALT1/C3AR1/SLAMF1/PPIB/VAV3/PDGFB/AIF1/CCR2/TNFAIP6/FUT4/P2RX4/CCL2/SAA1/ROR2/CD99/IL6/CYP19A1/PDGFD/CXCR2/IL17RA/DPEP1/PREX1/ITGA1/IL1A/CD200R1/CSF1R/RAC1/MMP2/IL6R/TRPV4/PIK3CD/CCL23/F…
GO:0019058	viral life cycle	290	0.399631	2.08499	1e-10	3.11244e-09	2.12988e-09	4823	tags=43%, list=25%, signal=33%	ITGA5/APOBEC3C/HLA-DRB1/ITGB3/PLSCR1/CD74/APOBEC3G/CLEC5A/APOBEC3F/TRIM38/CTSB/SLC1A5/F11R/FAM111A/LAMTOR5/VAMP8/CCR5/BST2/ZC3HAV1/CD80/NECTIN2/ITGB1/CAV1/CD4/MYH9/JPT2/PKN2/CD86/HMGA2/SMC5/LGALS1/ICAM1/CXCR6/IFI16/LGALS9/CHMP2A/OAS2/CCL5/LAMP1/ZNFX1/LTF/ISG20/IFIH1/PPIH/P4HB/SLAMF1/OAS1/PPIB/KPNA2/TNFRSF14/TRIM21/ITGA2/IFITM3/ZC3H12A/LAMP3/OASL/KPNA6/TRIM6/NFIA/CCL2/CXCR4/ISG15/EPHA2/XPR1/TRIM5/…
GO:0032102	negative regulation of response to external stimulus	399	0.386773	2.08102	1e-10	3.11244e-09	2.12988e-09	3791	tags=36%, list=20%, signal=30%	TMSB4X/CARD16/ANXA2/TNFRSF1A/ELF4/MUL1/HLA-DRB1/MICB/PLAU/PLAUR/NMI/TRIM38/STAT3/PLAT/SERPINE1/CARD8/HLA-A/ALOX5/INPP5D/PARP14/HLA-B/SPN/NLRC5/HGF/NECTIN2/FGL2/DUSP10/TNFRSF1B/LYN/HAVCR2/HLA-E/SPP1/GPX1/TMX1/PTGER4/GATA3/TREM2/NR1H2/LILRA2/SERPING1/PTPN6/PTPRC/RTCA/LILRB1/WNT5A/GRN/ZDHHC18/NFKB1/SMIM30/A2M/YTHDF2/TGFB1/IFI16/LGALS9/SYK/MMRN1/IL10RA/SOCS3/CLEC12A/CD109/ANGPT2/HAMP/TNFAIP8L2/CERS2/…
GO:0006959	humoral immune response	287	0.398125	2.07712	1e-10	3.11244e-09	2.12988e-09	3593	tags=29%, list=19%, signal=24%	ANG/C1R/HLA-DRB1/H2BC12/SLC11A1/C3/C1RL/BST1/HLA-A/TREM1/RNASE6/ALOX5/C1QB/C2/C1QA/B2M/H2BC11/RNASE4/C1QC/HLA-DQB1/HLA-E/BCL3/GATA3/TREM2/SERPING1/PTPN6/PTPRC/A2M/CXCL10/YTHDF2/GPR183/SH2D1A/CXCL9/HAMP/PDCD1/CFH/CCL5/C1S/LTF/CFI/GNLY/FOXJ1/RNASE3/CCR2/HMGN2/CXCL11/LYZ/C4B/FCGR2B/ADM/CCL2/BLNK/VSIG4/IL6/GAPDH/C4A/XCL2/CCL20/ROMO1/EBI3/NOTCH2/MMP7/C6/CCL23/CLU/XCL1/CFB/S100A9/COLEC11/RPS19/IFNG/CFH…
GO:1901342	regulation of vasculature development	300	0.394332	2.06783	1e-10	3.11244e-09	2.12988e-09	3748	tags=37%, list=20%, signal=30%	SP100/ITGA5/ITGB3/RUNX1/PRKD2/COL4A2/WARS2/C3/EMILIN1/TGFB2/STAT3/HK2/PIK3CG/SERPINE1/ITGB2/ALOX5/ENG/HMOX1/RRAS/HOXA5/CD40/GADD45A/ITGB1/BRCA1/EMILIN2/TGFBR2/TLR3/PTPN6/PIK3R6/CYBB/WNT5A/GRN/GPNMB/CHI3L1/HMGA2/NFE2L2/HSPB1/HSPG2/C5AR1/HHEX/CXCL10/MYDGF/CXCR3/TGFB1/PAK4/SHC1/XBP1/ANGPT2/ADAM12/IL10/PLXND1/STAT1/C3AR1/HSPB6/CCR2/TNFAIP3/TGFBR1/ZC3H12A/ADM/CXCR4/HIPK1/EPHA2/CEACAM1/STAB1/SPRY2/IL6/…
GO:0006935	chemotaxis	447	0.37957	2.06116	1e-10	3.11244e-09	2.12988e-09	3422	tags=34%, list=18%, signal=28%	TMSB4X/ANXA1/ANO6/ITGB3/PLAU/CD74/PLAUR/PRKD2/S100A4/RNASE2/FCER1G/TYMP/LOX/HSD3B7/TGFB2/RAC2/PIK3CG/SERPINE1/CMTM3/BST1/CMTM7/TNFSF14/TREM1/FES/ITGB2/CCR5/ALOX5/ENG/SWAP70/SPN/FOSL1/LSP1/HGF/AKIRIN1/GPSM3/LYN/PLP2/ADGRE2/TREM2/RHOA/WNT5A/SLC8B1/GPNMB/NCKAP1L/IL16/HSPB1/C5AR1/RAB13/CALR/CXCL10/VAV1/CXCR6/GPR183/FPR1/CXCR3/TGFB1/ABCC1/PTAFR/LGALS9/SYK/CXCL9/ANGPT2/SLAMF8/CCL5/CSF3R/CCR1/CCRL2/DOCK…
GO:0045765	regulation of angiogenesis	294	0.392698	2.05789	1e-10	3.11244e-09	2.12988e-09	3748	tags=37%, list=20%, signal=30%	SP100/ITGA5/ITGB3/RUNX1/PRKD2/COL4A2/WARS2/C3/EMILIN1/TGFB2/STAT3/HK2/PIK3CG/SERPINE1/ITGB2/ALOX5/ENG/HMOX1/RRAS/HOXA5/CD40/GADD45A/ITGB1/BRCA1/EMILIN2/TGFBR2/TLR3/PTPN6/PIK3R6/CYBB/WNT5A/GRN/GPNMB/CHI3L1/HMGA2/NFE2L2/HSPB1/HSPG2/C5AR1/HHEX/CXCL10/MYDGF/CXCR3/PAK4/SHC1/XBP1/ANGPT2/ADAM12/IL10/PLXND1/STAT1/C3AR1/HSPB6/CCR2/TNFAIP3/ZC3H12A/ADM/CXCR4/HIPK1/EPHA2/CEACAM1/STAB1/SPRY2/IL6/AQP1/CXCR2/LR…
GO:0042330	taxis	449	0.376596	2.04685	1e-10	3.11244e-09	2.12988e-09	3422	tags=34%, list=18%, signal=28%	TMSB4X/ANXA1/ANO6/ITGB3/PLAU/CD74/PLAUR/PRKD2/S100A4/RNASE2/FCER1G/TYMP/LOX/HSD3B7/TGFB2/RAC2/PIK3CG/SERPINE1/CMTM3/BST1/CMTM7/TNFSF14/TREM1/FES/ITGB2/CCR5/ALOX5/ENG/SWAP70/SPN/FOSL1/LSP1/HGF/AKIRIN1/GPSM3/LYN/PLP2/ADGRE2/TREM2/RHOA/WNT5A/SLC8B1/GPNMB/NCKAP1L/IL16/HSPB1/C5AR1/RAB13/CALR/CXCL10/VAV1/CXCR6/GPR183/FPR1/CXCR3/TGFB1/ABCC1/PTAFR/LGALS9/SYK/CXCL9/ANGPT2/SLAMF8/CCL5/CSF3R/CCR1/CCRL2/DOCK…
GO:0016032	viral process	402	0.37851	2.0419	1e-10	3.11244e-09	2.12988e-09	4823	tags=41%, list=25%, signal=31%	REST/SP100/ITGA5/APOBEC3C/HDAC1/EDEM2/HLA-DRB1/ITGB3/PLSCR1/CD74/APOBEC3G/CLEC5A/PARP9/APOBEC3F/TRIM38/CTSB/SLC1A5/F11R/FAM111A/LAMTOR5/JUN/VAMP8/CCR5/BST2/ZC3HAV1/CD80/NECTIN2/ITGB1/CAV1/CD4/MYH9/JPT2/PKN2/CD86/HMGA2/CSDE1/SMC5/LGALS1/IRF7/ICAM1/CXCR6/IFI16/LGALS9/CHMP2A/OAS2/CCL5/LAMP1/GTF2B/ZNFX1/MGAT1/LTF/ISG20/IFIH1/PPIH/P4HB/STAT1/SLAMF1/OAS1/PPIB/PTBP1/KPNA2/TNFRSF14/TRIM21/ITGA2/MGAT4B/IF…
GO:0050878	regulation of body fluid levels	385	0.365804	1.96228	1e-10	3.11244e-09	2.12988e-09	3690	tags=35%, list=19%, signal=28%	CLIC1/ANXA5/FLNA/ANO6/PDPN/ANXA2/PDIA3/MYL12A/ITGB3/RAB27A/PLSCR1/PLAU/SERPINA1/PLAUR/PAFAH2/TLN1/STAT5A/GLA/FCER1G/ZBTB7B/EMILIN1/F11R/HK2/PLAT/PIK3CG/SERPINE1/STXBP3/VAMP8/CYBA/FERMT3/PROCR/CD40/CAV1/EMILIN2/LYN/MYH9/SOCS2/ACTB/TMX1/NR1H2/SERPING1/PTPN6/UPRT/NFE2L2/HSPB1/PLA2G4A/PABPC4/PLEK/VAV1/PLCG2/XBP1/SYK/MMRN1/ANGPT2/GGCX/OAS2/RAP2B/GNAI2/COL3A1/VWF/VDR/VAV3/PDGFB/F2RL1/VCL/CD40LG/WAS/ITG…
GO:0046635	positive regulation of alpha-beta T cell activation	73	0.585841	2.48327	1.08434e-10	3.35823e-09	2.29807e-09	3258	tags=58%, list=17%, signal=48%	ANXA1/HLA-DRB1/HLA-DRA/RUNX1/ZBTB7B/HLA-A/SASH3/IL18/CD80/HLA-E/TGFBR2/CD86/PTPRC/RHOA/RUNX3/NCKAP1L/LILRB4/LGALS9/IL2RG/SYK/IL12RB1/RASAL3/CD3E/CCR2/GLI3/IL4R/HLX/CARD11/NLRP3/ITPKB/EBI3/PNP/ZAP70/AP3B1/NFKBIZ/SOCS1/CBFB/XCL1/CD160/IFNG/CD28/TNFSF4
GO:0002821	positive regulation of adaptive immune response	133	0.492406	2.31254	1.16969e-10	3.60472e-09	2.46675e-09	3752	tags=44%, list=20%, signal=35%	HLA-DRB1/HLA-DRA/CLCF1/SLC11A1/C3/HLA-A/SASH3/IL18/HLA-B/B2M/CD40/NECTIN2/MR1/CD4/HLA-E/CLEC7A/CD7/GATA3/TREM2/ARID5A/CD226/PTPRC/BTK/PLA2G4A/PYCARD/TGFB1/FZD5/IL12RB1/HLA-C/CARD9/SLAMF1/CCR2/HLA-F/SECTM1/FCGR1A/IL6/TFRC/HLA-G/NLRP3/SKAP1/EIF2AK4/PRKAA1/TAP2/NFKBIZ/MAD2L2/XCL1/STAT6/ULBP1/CD28/TBX21/TNFSF4/CD1E/IL1R1/ULBP3/TNFSF13B/PVR/IL6ST/CD1C
GO:0001910	regulation of leukocyte mediated cytotoxicity	98	0.542756	2.44197	1.27963e-10	3.92421e-09	2.68538e-09	4109	tags=56%, list=22%, signal=44%	HLA-DRB1/HLA-DRA/HLA-A/TYROBP/INPP5D/HLA-B/B2M/NECTIN2/MR1/HAVCR2/SPI1/HLA-E/CD226/PIK3R6/PTPRC/LILRB1/NCKAP1L/RIPK3/ICAM1/VAV1/TGFB1/LGALS9/SH2D1A/SLAMF6/LAMP1/IL12RB1/HLA-C/ITGAM/F2RL1/HLA-F/FCGR2B/CEACAM1/HLA-G/IL7R/TAP2/STAP1/SERPINB9/KIR2DL4/XCL1/KLRB1/CD160/MICA/ULBP1/CD1E/IL21/ULBP3/CRK/IL18RAP/PVR/CX3CR1/CD1C/KLRD1/ARRB2/CRTAM/GRB2
GO:0051932	synaptic transmission, GABAergic	62	-0.631865	-2.52095	1.57308e-10	4.80059e-09	3.2851e-09	4226	tags=65%, list=22%, signal=50%	NPAS4/GABRA2/NLGN1/BEST1/RAC3/CNTNAP4/KCNK2/NF1/NPY5R/CLSTN3/ADRA1A/PLCL1/HTR1B/USP46/CA7/GABRG3/PHF24/GABRA6/GABRG1/GABBR2/TACR1/SLC38A1/PLCL2/GABRA5/NLGN2/PRKCE/NALCN/SYN3/GABRB2/GABRA4/SLC6A1/GABRA1/NRXN1/ALDH5A1/GABRD/GABRA3/STXBP1/GABRG2/GABRB3/GABBR1
GO:0099173	postsynapse organization	239	-0.42303	-2.10737	1.59792e-10	4.85272e-09	3.32078e-09	4108	tags=41%, list=22%, signal=33%	NLGN1/PDLIM5/SIGMAR1/PRNP/PRICKLE1/COLQ/NCKIPSD/PTEN/RAC3/HDAC6/NOS1AP/DIP2A/CHRDL1/CRKL/ARHGAP12/MARK1/NF1/HOMER1/ABI2/ARHGAP33/CHRFAM7A/ZNF804A/CNKSR2/PUM2/DLG5/WNT7A/CDKL5/ABHD17B/PTPRS/IGF1R/SRCIN1/GRID2/OPHN1/CAMK2B/NGEF/CPNE6/NLGN3/ITPKA/PTPRD/DBN1/SHISA6/GDNF/NEFH/ELMO1/ZNF365/NPTX1/EPHB1/LRFN2/C1QL2/PAFAH1B1/LRRTM2/C1QL3/GPHN/IL1RAPL1/LRP4/NEFL/RPS6KA5/CYFIP2/PPP1R9B/PPFIA2/LRP8/HIP1R/NLG…
GO:0051588	regulation of neurotransmitter transport	102	-0.551572	-2.3976	1.62024e-10	4.89671e-09	3.35088e-09	4164	tags=56%, list=22%, signal=44%	GPM6B/NLGN1/ATP2A2/BRAF/FBXO45/BGLAP/DRD4/PREPL/MCTP1/CHRNA3/SYT11/NF1/OTOF/PFN2/PER2/NOS1/WNT7A/RIMS3/SNCAIP/SV2C/HTR1B/FMR1/SYT2/SEPTIN5/GDNF/DRD1/GPR158/RIMS4/SNCA/FBXL20/CACNB4/STX1A/PRKCG/SYT1/SYT5/SYNGR3/SNCG/STXBP5/SV2B/PPFIA2/GIT1/CAMK2A/SLC17A8/PRKN/CSPG5/PRKCB/MICU3/SYT13/RIMS1/RAB3A/SYT4/SYN1/STXBP1/ASIC1/RIMS2/TSPOAP1/STX1B
GO:0048813	dendrite morphogenesis	142	-0.490822	-2.28214	1.71549e-10	5.15965e-09	3.53081e-09	4275	tags=50%, list=23%, signal=39%	FYN/CDKL3/NLGN1/PDLIM5/SLC11A2/SKOR2/GSK3B/NEUROG3/PTEN/HDAC6/DIP2A/CHRNA3/OBSL1/ABI2/ARHGAP33/CHRFAM7A/ANAPC2/WNT7A/KNDC1/ABI1/KIDINS220/RAPGEF2/TRPC5/CDKL5/SARM1/SRCIN1/TAOK2/TRAK1/CAMK2B/NGEF/PQBP1/ITPKA/PTPRD/DBN1/SYNE1/PPP3CA/PARP6/ZNF365/EPHB1/PAFAH1B1/DSCAM/SS18L1/IL1RAPL1/HECW2/LRP4/TET1/RAP2A/MAP2/NSMF/ELAVL4/PPFIA2/LRP8/CHRNA7/SULT4A1/LZTS3/TBC1D24/DNM3/KIF1A/PHACTR1/SLITRK5/DLG4/SHANK3…
GO:0031341	regulation of cell killing	108	0.518743	2.35224	2.00972e-10	6.01571e-09	4.11662e-09	4716	tags=58%, list=25%, signal=44%	HLA-DRB1/HLA-DRA/HLA-A/TYROBP/INPP5D/HLA-B/B2M/NECTIN2/MR1/HAVCR2/SPI1/HLA-E/CD226/PIK3R6/PTPRC/LILRB1/NCKAP1L/RIPK3/ICAM1/VAV1/TGFB1/LGALS9/SH2D1A/CFH/SLAMF6/LAMP1/IL12RB1/HLA-C/ITGAM/F2RL1/HLA-F/FCGR2B/PRF1/CEACAM1/HLA-G/IL7R/TAP2/STAP1/SERPINB9/KIR2DL4/XCL1/KLRB1/CD160/MICA/ULBP1/CD1E/IL21/ULBP3/CRK/IL18RAP/PVR/CX3CR1/CD1C/KLRD1/ARRB2/CRTAM/GRB2/CR1L/NCR1/CD5L/IL23R/FADD/CD1B
GO:0045766	positive regulation of angiogenesis	167	0.456235	2.23462	2.11207e-10	6.29196e-09	4.30566e-09	3748	tags=43%, list=20%, signal=34%	ITGA5/ITGB3/RUNX1/PRKD2/WARS2/C3/EMILIN1/STAT3/HK2/SERPINE1/ITGB2/ENG/HMOX1/RRAS/CD40/ITGB1/BRCA1/EMILIN2/TGFBR2/TLR3/PIK3R6/CYBB/WNT5A/GRN/CHI3L1/HMGA2/NFE2L2/HSPB1/C5AR1/MYDGF/CXCR3/PAK4/XBP1/ANGPT2/ADAM12/IL10/C3AR1/HSPB6/ZC3H12A/ADM/CXCR4/HIPK1/AQP1/CXCR2/LRG1/JUP/F3/CTSH/IL1A/CCR3/ITGAX/ITGB8/PIK3CD/GATA4/ADM2/ZNF304/TNFSF12/CELA1/EMC10/VEGFA/NINJ1/ERAP1/NRP1/EPHA1/CYSLTR1/SP1/SMAD1/PDCL3/AC…
GO:0002704	negative regulation of leukocyte mediated immunity	76	0.580791	2.47264	2.4021e-10	7.12205e-09	4.8737e-09	4190	tags=62%, list=22%, signal=48%	HLA-A/INPP5D/BST2/HLA-B/SPN/CD80/NECTIN2/HAVCR2/SPI1/HLA-E/CD300A/IL4I1/PTPN6/PTPRC/LILRB1/HFE/NCKAP1L/TGFB1/LILRB4/LGALS9/PDCD1/CD96/CD274/FOXJ1/SLAMF1/CCR2/HLA-F/CD84/FCGR2B/CEACAM1/AHR/HLA-G/JAK3/IL7R/SERPINB9/KIR2DL4/XCL1/MICA/TBX21/IL13RA2/CRK/PVR/CX3CR1/KLRD1/ARRB2/GRB2/CR1L
GO:0050792	regulation of viral process	141	0.482091	2.29171	2.99149e-10	8.82771e-09	6.0409e-09	3153	tags=38%, list=17%, signal=32%	SP100/APOBEC3C/HLA-DRB1/PLSCR1/CD74/APOBEC3G/APOBEC3F/TRIM38/FAM111A/BST2/ZC3HAV1/NECTIN2/CD4/PKN2/HMGA2/LGALS1/IFI16/LGALS9/OAS2/CCL5/ZNFX1/LTF/ISG20/IFIH1/PPIH/P4HB/STAT1/OAS1/KPNA2/TRIM21/IFITM3/LAMP3/OASL/KPNA6/TRIM6/ZFP36/CXCR4/ISG15/TRIM5/APOBEC3D/TNIP1/IFITM2/APOBEC3H/NR5A2/LARP7/PPIE/MX1/APOBEC3B/RAB7A/AXL/TRIM14/PTX3/CD28
GO:0038061	non-canonical NF-kappaB signal transduction	118	0.497933	2.29865	3.91823e-10	1.15082e-08	7.87518e-09	2487	tags=34%, list=13%, signal=30%	BCL10/NMI/ACTN4/PTPN22/TLR2/TNFSF14/IL18/NOD1/LAPTM5/TRIM56/HAVCR2/SPI1/BCL3/TLR3/CD86/TREM2/RHOA/TCIM/CHI3L1/NFKB1/RIPK3/CALR/PYCARD/RIPK1/TRIP6/RELB/TLR6/LGALS9/ADIPOR1/TLR7/MAP3K14/UACA/ZC3H12A/HDAC7/PRDX1/AMFR/LITAF/NLRP3/IFI35/NLRP12
GO:0071887	leukocyte apoptotic process	121	0.498667	2.33018	3.96162e-10	1.15813e-08	7.92519e-09	3817	tags=48%, list=20%, signal=39%	KDELR1/ANXA1/CD74/BCL10/PRKD2/HCLS1/IRF3/CCR5/CHEK2/CASP7/LYN/BCL3/BAX/LILRB1/WNT5A/RIPK3/BTK/IRF7/RIPK1/LGALS9/PTCRA/PDCD1/CCL5/CD274/IL10/BCL2L1/IDO1/RAG1/CD3G/DOCK8/GLI3/PLEKHO2/IL2RA/IL6/CXCR2/FASLG/HSH2D/CTSL/ITPKB/BAK1/JAK3/CASP3/DFFA/IL7R/PIK3CD/NOC2L/NFKBIZ/AXL/ST6GAL1/AURKB/SELENOS/LGALS3/GAS6/EFNA1/GIMAP8/IRS2/FCAR/HCAR2
GO:0010975	regulation of neuron projection development	439	-0.353472	-1.87137	4.9437e-10	1.4385e-08	9.84383e-09	3897	tags=35%, list=21%, signal=29%	SKOR2/KHDC3L/BRAF/NCKIPSD/SPOCK1/GSK3B/SFRP1/NEUROG3/PTEN/EHD1/EFNA5/CNTN1/HDAC6/TRIM46/GPC2/PPP2R5B/SF3A2/SEMA4F/CHRNA3/CRKL/CAMK1/SEMA3G/MAP2K1/OBSL1/MARK1/CX3CL1/ENC1/ABI2/ARHGAP33/ZNF804A/NOVA2/ANAPC2/DCC/TMEM30A/ROBO1/CHN1/PUM2/CD38/WNT7A/EFNB3/KNDC1/NCS1/KIDINS220/DAB1/RAPGEF2/ULK1/KANK1/TRPC5/CDKL5/ALKAL1/SARM1/STK25/RUFY3/WNT3/PTPRS/IGF1R/SRCIN1/GRID2/DENND5A/PTK6/TRAK1/CAMK2B/PLXNB3/DAB2…
GO:0036230	granulocyte activation	54	0.640018	2.5649	5.16921e-10	1.49716e-08	1.02452e-08	2246	tags=52%, list=12%, signal=46%	ANXA1/FCER1G/STXBP3/ITGB2/TYROBP/IL18/SPI1/CD300A/LILRA2/PTPN6/PRAM1/GRN/PLA2G2A/IL16/PTAFR/SYK/CLEC12A/CCL5/MYD88/STXBP2/ITGAM/IL15/F2RL1/CCR2/FCGR2B/CXCR2/PREX1/PRKCD
GO:0035418	protein localization to synapse	88	-0.567548	-2.40604	5.84686e-10	1.68562e-08	1.15349e-08	3239	tags=52%, list=17%, signal=44%	GABARAP/HOMER1/IQSEC2/EPB41L3/GRIN2C/WNT7A/CLSTN3/ABHD17B/NETO1/RAB27B/NPTX1/C1QL2/VWC2/PCLO/LRRC7/NPHS1/VAMP4/C1QL3/NSG1/MAPT/MAP1A/PRKCZ/KIF5A/KIF5C/NLGN2/GRIPAP1/ASIC2/LRRTM1/DLG2/MAPK8IP3/OLFM1/CACNG3/LHFPL4/NRXN2/GRIP1/NRXN1/DLG4/DLG3/GRIP2/CACNA2D2/BSN/SHANK1/ARHGAP44/CPLX1/STX1B/CACNG2
GO:0042267	natural killer cell mediated cytotoxicity	82	0.566286	2.45976	6.18105e-10	1.77379e-08	1.21382e-08	4109	tags=60%, list=22%, signal=47%	RAB27A/FCGR3A/CEBPG/HLA-A/IL18/INPP5D/HLA-B/RNF19B/NECTIN2/HAVCR2/HLA-E/PTPN6/CD226/PIK3R6/LILRB1/CD2/VAV1/TGFB1/LGALS9/SH2D1A/SLAMF6/LAMP1/HLA-F/NKG7/CORO1A/PRDX1/HCST/CEACAM1/HLA-G/TUBB4B/SLAMF7/SERPINB9/KIR2DL4/LYST/KLRB1/CD160/MICA/ULBP1/IL21/TUBB/ULBP3/CRK/IL18RAP/PVR/KLRD1/ARRB2/KLRF2/CRTAM/GRB2
GO:0002820	negative regulation of adaptive immune response	67	0.588719	2.46899	6.3652e-10	1.8183e-08	1.24428e-08	3258	tags=52%, list=17%, signal=43%	STAT5A/ZBTB7B/CD69/SPN/CD80/ASCL2/HAVCR2/IL4I1/PTPN6/PTPRC/LILRB1/HFE/NCKAP1L/LOXL3/LGALS1/LILRB4/PDCD1/CD274/SAMSN1/FOXJ1/SLAMF1/TNFRSF14/HLA-F/ZC3H12A/FCGR2B/IL4R/CEACAM1/AHR/HLA-G/JAK3/IL7R/XCL1/CD160/TBX21/TNFSF4
GO:0032611	interleukin-1 beta production	94	0.530016	2.36219	7.009e-10	1.98409e-08	1.35773e-08	3999	tags=51%, list=21%, signal=40%	CARD16/ELF4/CASP1/CASP8/GBP5/S1PR3/STAT3/SERPINB1/CARD8/TYROBP/NOD1/CLEC7A/TREM2/LILRA2/GSDMD/WNT5A/TLR8/HSPB1/NLRC4/CD33/PYCARD/STMP1/IFI16/LILRB4/TLR6/LGALS9/FZD5/MYD88/TMEM106A/F2RL1/TNFAIP3/ZC3H12A/IL6/F2R/NLRP3/CPTP/NLRP12/EGR1/ACP5/IFNG/FFAR4/NAIP/CX3CR1/IGF1/LILRA5/NLRP1/ARRB2/JAK2
GO:0032651	regulation of interleukin-1 beta production	94	0.530016	2.36219	7.009e-10	1.98409e-08	1.35773e-08	3999	tags=51%, list=21%, signal=40%	CARD16/ELF4/CASP1/CASP8/GBP5/S1PR3/STAT3/SERPINB1/CARD8/TYROBP/NOD1/CLEC7A/TREM2/LILRA2/GSDMD/WNT5A/TLR8/HSPB1/NLRC4/CD33/PYCARD/STMP1/IFI16/LILRB4/TLR6/LGALS9/FZD5/MYD88/TMEM106A/F2RL1/TNFAIP3/ZC3H12A/IL6/F2R/NLRP3/CPTP/NLRP12/EGR1/ACP5/IFNG/FFAR4/NAIP/CX3CR1/IGF1/LILRA5/NLRP1/ARRB2/JAK2
GO:0042088	T-helper 1 type immune response	49	0.655815	2.57652	7.27695e-10	2.05066e-08	1.40329e-08	3331	tags=57%, list=18%, signal=47%	ANXA1/HLA-DRB1/SLC11A1/IL18/SPN/CD80/ASCL2/HAVCR2/BCL3/ARID5A/PLA2G4A/RELB/IL12RB1/SLAMF1/IL18BP/CCR2/IL4R/HLX/JAK3/EBI3/NFKBIZ/XCL1/IL27/STAT6/MTOR/TBX21/TNFSF4/IL1R1
GO:2000463	positive regulation of excitatory postsynaptic potential	35	-0.729475	-2.57271	7.54934e-10	2.11788e-08	1.44929e-08	3164	tags=69%, list=17%, signal=57%	CHRFAM7A/GRIN2C/WNT7A/GRIN2D/NETO1/NLGN3/RGS4/GRIA1/PRKAR1B/STX1A/PRKCZ/NLGN2/GRIN2B/CHRNA7/TBC1D24/RIMS1/NRXN1/DLG4/SHANK3/CUX2/SHANK1/GRIN1/RIMS2/STX1B
GO:0072678	T cell migration	73	0.568492	2.40973	8.62865e-10	2.40986e-08	1.64909e-08	2718	tags=49%, list=14%, signal=42%	MSN/ITGB3/F11R/PIK3CG/TNFSF14/CD69/SPN/ITGAL/ASCL2/RHOA/WNT5A/RIPK3/CXCL10/ICAM1/PYCARD/GPR183/CCL5/MYO1G/AIF1/CXCL16/TNFRSF14/CCR2/DOCK8/CXCL11/CCL2/CORO1A/CD99/TMEM102/CCL20/CD200R1/LRCH1/ZAP70/PIK3CD/ITGB7/XG/XCL1
GO:0097530	granulocyte migration	146	0.459154	2.18562	8.85593e-10	2.46234e-08	1.68501e-08	3375	tags=38%, list=18%, signal=32%	WDR1/ANXA1/CD74/FCER1G/TGFB2/IRAK4/RAC2/PIK3CG/BST1/TREM1/ITGB2/AKIRIN1/PTGER4/ADGRE2/CD300A/NCKAP1L/PECAM1/C5AR1/CXCL10/VAV1/SYK/CXCL9/SLAMF8/CCL5/CSF3R/MYD88/C3AR1/SLAMF1/PPIB/VAV3/TNFAIP6/FUT4/CCL2/SAA1/CD99/CXCR2/IL17RA/DPEP1/PREX1/ITGA1/IL1A/CSF1R/RAC1/TRPV4/PIK3CD/XG/XCL1/CSF1/S100A9/VEGFA/EDN2/S100A8/MCOLN2/LGALS3/IL1R1/CCL22
GO:0045637	regulation of myeloid cell differentiation	211	0.411038	2.07097	9.21924e-10	2.55202e-08	1.74637e-08	3800	tags=37%, list=20%, signal=30%	TNFRSF11B/HLA-DRB1/CD74/CASP8/RUNX1/LOX/HCLS1/STAT3/FES/TYROBP/INPP5D/HOXA5/B2M/EVI2B/C1QC/LYN/CD4/SPI1/TLR3/RBM15/TREM2/HOXA9/LILRB1/TMEM64/LILRB3/NCKAP1L/IRF7/SCIN/H4C9/RIPK1/TGFB1/LILRB4/CSF3R/HOXA7/CCR1/LTF/RB1/JAG1/MITF/GPR171/STAT1/LIF/CD101/PRMT6/CEBPB/PTPN2/TNFAIP6/HMGB2/ZFP36/ISG15/HOXB8/PAF1/CUL4A/CEACAM1/ROR2/ITPKB/ZFP36L1/NOTCH2/CLDN18/PRMT1/PRDM16/FOS/TRIB1/CSF1/IFNG/OCSTAMP/MTOR/CIB…
GO:0099072	regulation of postsynaptic membrane neurotransmitter receptor levels	119	-0.496309	-2.2433	9.47627e-10	2.61161e-08	1.78715e-08	3289	tags=44%, list=17%, signal=36%	NCDN/GABARAP/IQSEC2/EPB41L3/TAMALIN/SNX27/PPP3R1/AP2B1/GRID2/OPHN1/NETO1/SHISA6/SYNE1/SST/NPTX1/C1QL2/VWC2/GRID2IP/CACNG4/SYT17/AGAP3/LRRC7/VAMP4/CACNG8/C1QL3/NSG1/GPHN/HPCA/PORCN/RAP2A/PRKCZ/ATAD1/GRIPAP1/SUSD4/DLG2/CALY/OLFM1/CACNG3/LHFPL4/SLC12A5/GRID1/GRIP1/DLG4/DLG3/FRRS1L/GRIP2/CACNA2D2/ARHGAP44/CPLX1/STX1B/NSG2/CACNG2
GO:0030168	platelet activation	139	0.466503	2.2127	1.03776e-09	2.84746e-08	1.94855e-08	2520	tags=38%, list=13%, signal=33%	CLIC1/FLNA/PDPN/PDIA3/MYL12A/ITGB3/PLSCR1/TLN1/GLA/FCER1G/EMILIN1/F11R/PIK3CG/STXBP3/FERMT3/CD40/EMILIN2/LYN/MYH9/ACTB/TMX1/PTPN6/HSPB1/PLA2G4A/PLEK/VAV1/PLCG2/SYK/MMRN1/RAP2B/COL3A1/VWF/VAV3/PDGFB/VCL/CD40LG/SH2B3/F2RL2/SAA1/FZD6/CEACAM1/IL6/F2R/BLOC1S3/C1GALT1C1/TEC/LCK/PRKCD/TREML1/IL6R/ACTG1/GNA13/PDGFA
GO:0045580	regulation of T cell differentiation	190	0.429186	2.1421	1.09798e-09	2.99955e-08	2.05263e-08	2691	tags=37%, list=14%, signal=32%	ANXA1/BTN2A2/HLA-DRB1/CD74/HLA-DRA/TCF7/RUNX1/SLC4A2/STAT5A/ZBTB7B/HLA-DOA/RHOH/SASH3/IL18/CD69/CD80/FGL2/ASCL2/DUSP10/IRF1/TGFBR2/ACTB/GATA3/CD86/IL4I1/PIK3R6/PTPRC/BATF/RHOA/RUNX3/NCKAP1L/LOXL3/CD2/LGALS1/TGFB1/LILRB4/XBP1/LGALS9/IL2RG/SYK/IL12RB1/IL15/FOXJ1/RAG1/PTPN2/CCR2/LILRB2/ACTL6A/GLI3/ZC3H12A/IL4R/IL2RA/VNN1/HLX/HLA-G/ZNF683/PRDM1/CARD11/NLRP3/ITPKB/JUNB/JAK3/PNP/ZAP70/IL7R/AP3B1/ARID1A…
GO:0071675	regulation of mononuclear cell migration	142	0.465578	2.21529	1.11758e-09	3.03983e-08	2.08019e-08	4224	tags=45%, list=22%, signal=35%	MSN/ANO6/ITGB3/MMP14/EMILIN1/SERPINE1/TNFSF14/CD69/SPN/AKIRIN1/ASCL2/LYN/TREM2/RHOA/WNT5A/SLC8B1/RIPK3/C5AR1/CALR/CXCL10/PYCARD/TGFB1/LGALS9/SLAMF8/CCL5/CCR1/C3AR1/SLAMF1/AIF1/TNFRSF14/CCR2/P2RX4/DOCK8/CCL2/CORO1A/CYP19A1/PDGFD/TMEM102/CCL20/GCSAM/CD200R1/LRCH1/CSF1R/TRPV4/JAM2/FPR2/STAP1/XCL1/CSF1/CD9/NINJ1/LGALS3/ITGA4/GAS6/CRK/DUSP1/CX3CR1/NEDD9/OXSR1/LGMN/ADAM17/RARRES2/CNN2/CCR7
GO:0031644	regulation of nervous system process	122	-0.50571	-2.28879	1.12874e-09	3.05687e-08	2.09185e-08	3181	tags=41%, list=17%, signal=34%	TMEM25/CHRFAM7A/CARTPT/GRIN2C/NTSR1/WNT7A/ZNF488/GRIN2D/SHISA9/NETO1/FMR1/NLGN3/FGF12/TPPP/SHISA6/SYNE1/ZFHX2/RGS4/GRM1/TAC1/GRIA1/WASF3/PRKAR1B/STX1A/ABAT/CHRNA2/TMEM100/PRKCZ/NLGN2/GRIN2B/CHRNA7/TBC1D24/SHISA8/HTR2C/TNR/RIMS1/SLC8A3/SHISA7/NRXN1/DLG4/GLRA1/SHANK3/CUX2/CELF4/SHANK1/SLC8A2/GRIN1/RIMS2/CBLN1/STX1B
GO:0051966	regulation of synaptic transmission, glutamatergic	76	-0.579371	-2.3883	1.14506e-09	3.08773e-08	2.11297e-08	3216	tags=46%, list=17%, signal=38%	HOMER1/IQSEC2/GRIN2C/SERPINE2/GRM3/GRIN2D/OPHN1/HTR1B/UCN/NLGN3/DRD1/GRM7/GRM8/GRM1/CACNG4/CACNG8/GRM5/SYT1/NLGN2/ATAD1/GRIN2B/GRIK2/GRM2/CACNG3/TNR/NRXN1/FRRS1L/SHANK3/STXBP1/HTR2A/UNC13A/GRM4/GRIN1/MAPK8IP2/CACNG2
GO:0007215	glutamate receptor signaling pathway	55	-0.641397	-2.49657	1.15151e-09	3.09179e-08	2.11575e-08	3218	tags=62%, list=17%, signal=51%	CX3CL1/HOMER1/GRIN2C/GRM3/GRIN2D/GRID2/FMR1/NLGN3/GRIK4/GRM7/GRM8/GRM1/GRIA1/PLCB1/GRIA3/GRM5/KCNB1/GRIN2B/NECAB2/SLC1A1/GRIA4/GRIK2/GRM2/SSTR1/GRID1/GRIA2/NRXN1/DLG4/FRRS1L/SHANK3/CDK5R1/GRM4/GRIN1/GRIN3A
GO:0033627	cell adhesion mediated by integrin	89	0.53855	2.38185	1.26938e-09	3.3937e-08	2.32235e-08	3708	tags=55%, list=20%, signal=44%	ITGA5/ITGB3/PLAU/EMILIN1/TGFB2/ITGB4/PIK3CG/SERPINE1/ITGB2/SWAP70/FERMT3/ITGAL/ITGB1/EMILIN2/LYN/PTPN6/ADAM9/NCKAP1L/ICAM1/LPXN/SYK/MMRN1/CCL5/ITGAM/CD3E/LIF/MUC1/ITGA3/ITGA2/NPNT/EPHA2/ITGB5/VCAM1/ITGAV/ITGA1/SKAP1/ITGAX/ITGB8/ITGB7/ITGBL1/ITGA11/PIEZO1/CIB1/ITGA6/ITGA4/ITGA7/CRK/EFNA1/SNAI2
GO:0002824	positive regulation of adaptive immune response based on somatic recombination of immune receptors built from immunoglobulin superfamily domains	127	0.489727	2.28886	1.3117e-09	3.4919e-08	2.38955e-08	3752	tags=43%, list=20%, signal=34%	HLA-DRB1/HLA-DRA/CLCF1/SLC11A1/C3/HLA-A/SASH3/IL18/HLA-B/B2M/CD40/NECTIN2/MR1/CD4/HLA-E/CLEC7A/CD7/GATA3/TREM2/ARID5A/CD226/PTPRC/BTK/PLA2G4A/TGFB1/FZD5/IL12RB1/HLA-C/CARD9/SLAMF1/CCR2/HLA-F/SECTM1/FCGR1A/IL6/TFRC/HLA-G/NLRP3/PRKAA1/TAP2/NFKBIZ/MAD2L2/XCL1/STAT6/ULBP1/CD28/TBX21/TNFSF4/CD1E/IL1R1/ULBP3/TNFSF13B/PVR/CD1C
GO:0030534	adult behavior	152	-0.470873	-2.20307	1.56981e-09	4.16132e-08	2.84764e-08	4076	tags=45%, list=22%, signal=36%	HTRA2/HOMER2/OXR1/DRD4/PTEN/HIPK2/MAFG/OPRD1/CHRNA3/SLITRK6/HOMER1/CHRFAM7A/CARTPT/NTSR1/CHD7/EFNB3/DAB1/KCNJ10/GRIN2D/NPY/CRHBP/NLGN3/FGF12/SEPTIN5/SCN1A/BRS3/GDNF/USP46/DRD1/ZFHX2/KLHL1/SLC1A2/PAFAH1B1/INPP5F/PAX5/BTBD9/RNF170/NRXN3/SNCA/CEND1/OPRM1/CACNB4/SPTBN4/EHMT2/ABAT/CRHR1/SNCG/TSC1/NLGN2/OPRK1/PRKN/SEZ6/SLC1A1/GRM2/NRXN2/GLRB/SLITRK1/SLITRK5/NRXN1/CNTNAP2/GLRA1/SPTBN2/SHANK3/CHRNB2/SHAN…
GO:0001562	response to protozoan	28	0.75325	2.63351	1.57963e-09	4.1697e-08	2.85337e-08	3362	tags=71%, list=18%, signal=59%	GBP1/GBP2/SLC11A1/SPN/CD40/BCL3/CLEC7A/BATF/MYD88/IL10/NKG7/BPGM/IL4R/CCDC88B/LYST/GBP4/BATF2/IRF8/GBP6/IER3
GO:0070269	pyroptotic inflammatory response	39	0.695156	2.58848	1.67471e-09	4.40209e-08	3.0124e-08	3416	tags=64%, list=18%, signal=53%	CASP4/CASP1/CASP8/GBP1/CASP6/GBP5/GBP2/CARD8/DPP9/TREM2/GSDMD/MAP3K20/GBP3/NLRC4/PYCARD/GZMA/TRIM21/ZDHHC5/ZBP1/NLRP3/CASP3/GSDME/NINJ1/GSDMA/NAIP
GO:0045621	positive regulation of lymphocyte differentiation	136	0.472903	2.24099	1.98162e-09	5.18703e-08	3.54954e-08	2691	tags=40%, list=14%, signal=35%	ANXA1/BTN2A2/HLA-DRB1/CD74/HLA-DRA/RUNX1/MMP14/ZBTB7B/RHOH/SASH3/IL18/INPP5D/CD80/DUSP10/SPI1/TGFBR2/ACTB/GATA3/CD86/IL4I1/PIK3R6/PTPRC/RHOA/RUNX3/NCKAP1L/BTK/TGFB1/LILRB4/XBP1/LGALS9/IL2RG/SYK/IL12RB1/IL10/IL15/RAG1/LILRB2/ACTL6A/GLI3/IL4R/IL2RA/VNN1/HLX/HLA-G/NLRP3/ITPKB/IL15RA/PNP/ZAP70/IL7R/AP3B1/ARID1A/NFKBIZ/SOCS1/CBFB
GO:0002009	morphogenesis of an epithelium	498	0.317777	1.74087	2.17335e-09	5.6652e-08	3.87676e-08	4698	tags=38%, list=25%, signal=29%	CLIC4/WDR1/RHOC/MSN/HS2ST1/VASP/FLNA/PDPN/CDC42/ITGA5/STK3/ITGB3/BCL10/PRKD2/PFN1/CD44/MMP14/TGFB2/TNC/COL4A1/CTSZ/ENG/RDH10/HOXA5/IGFBP5/PHACTR4/C1orf54/SPINT1/HGF/AJUBA/ITGB1/HOXB7/AR/TGFBR2/ACTB/GATA3/RREB1/RBM15/TEAD2/HOXB4/RHOA/WNT5A/CELSR1/CXCL10/PLOD3/TGFB1/HOXA11/SPRY1/ST14/TCTN1/FZD5/SOCS3/HOXB2/NPHP1/HAND2/IFT57/STIL/CD151/IL10/JAG1/PLXND1/BBS4/SKI/STAT1/LIF/VDR/IFT122/HOXD11/SOX9/PPP1C…
GO:0045956	positive regulation of calcium ion-dependent exocytosis	16	-0.873145	-2.54837	2.23841e-09	5.81058e-08	3.97624e-08	1029	tags=75%, list=5%, signal=71%	STX1A/DOC2B/KCNB1/SYT1/SYT7/RPH3A/DOC2A/SYT10/SYT4/CDK5R2/STXBP1/SCAMP5
GO:0032623	interleukin-2 production	66	0.581481	2.42851	2.50036e-09	6.43714e-08	4.40501e-08	3224	tags=48%, list=17%, signal=40%	ANXA1/GBP1/RUNX1/PRKD2/SASH3/LAPTM5/CD80/CD4/HAVCR2/CLEC7A/GATA3/CD86/PTPRC/PLCG2/LILRB4/CARD9/CD3E/CCR2/TNFAIP3/HDAC7/ZFP36/GPR174/VSIG4/HOMER3/PRKACA/CARD11/IL1A/PNP/XCL1/CD28/STOML2/TBX21
GO:0032663	regulation of interleukin-2 production	66	0.581481	2.42851	2.50036e-09	6.43714e-08	4.40501e-08	3224	tags=48%, list=17%, signal=40%	ANXA1/GBP1/RUNX1/PRKD2/SASH3/LAPTM5/CD80/CD4/HAVCR2/CLEC7A/GATA3/CD86/PTPRC/PLCG2/LILRB4/CARD9/CD3E/CCR2/TNFAIP3/HDAC7/ZFP36/GPR174/VSIG4/HOMER3/PRKACA/CARD11/IL1A/PNP/XCL1/CD28/STOML2/TBX21
GO:1902106	negative regulation of leukocyte differentiation	116	0.48472	2.22736	3.05818e-09	7.84096e-08	5.36566e-08	2738	tags=37%, list=14%, signal=32%	ANXA1/TNFRSF11B/CD74/RUNX1/SLC4A2/STAT5A/ZBTB7B/CD69/INPP5D/C1QC/FGL2/ASCL2/LYN/IRF1/TLR3/LILRB1/LILRB3/RUNX3/LOXL3/LGALS1/LILRB4/CLEC12A/HOXA7/LTF/FOXJ1/TMEM176B/PTPN2/TNFAIP6/GLI3/ZC3H12A/FCGR2B/IL4R/CUL4A/CEACAM1/HLX/HLA-G/JAK3/CLDN18/PRDM16/TMEM176A/SOCS1/CBFB/TRIB1
GO:0050766	positive regulation of phagocytosis	69	0.584226	2.45278	3.25965e-09	8.30586e-08	5.6838e-08	3087	tags=58%, list=16%, signal=49%	ANO6/FCGR2A/RAB27A/FCER1G/SLC11A1/C3/FCGR2C/CYBA/C2/CLEC7A/TREM2/PTPRC/CD300LF/NCKAP1L/BTK/CALR/PYCARD/PLCG2/IL2RG/DOCK2/IL2RB/IL15/LMAN2/F2RL1/ITGA2/C4B/FCGR2B/CCL2/FCGR1A/SIRPB1/C4A/IL15RA/SIRPG/FPR2/STAP1/LYAR/COLEC11/PTX3/IFNG/ABCA7
GO:0045058	T cell selection	64	0.589629	2.44902	3.26605e-09	8.30586e-08	5.6838e-08	3224	tags=56%, list=17%, signal=47%	CD74/STAT5A/STAT3/CD69/SPN/CD4/GATA3/PTPRC/BATF/RHOA/LOXL3/LGALS1/SYK/SOCS3/SLAMF6/IL12RB1/DOCK2/IL15/CD3E/CD3D/PTPN2/CD3G/GLI3/IL6/CARD11/CTSL/ITPKB/JAK3/IL6R/ZAP70/NFATC3/STAT6/CD28/MTOR/LY9/TBX21
GO:0042100	B cell proliferation	91	0.51992	2.29565	3.42956e-09	8.68637e-08	5.94419e-08	4223	tags=52%, list=22%, signal=40%	CD74/CLCF1/GAPT/NFATC2/BST1/SASH3/TYROBP/INPP5D/CD40/LYN/BAX/CD300A/PTPRC/NCKAP1L/BTK/GPR183/CD180/IL10/CD19/VAV3/CD40LG/FCGR2B/FOSL2/TFRC/IKZF3/AHR/CARD11/PCYT1A/MNDA/PRKCD/CASP3/IL7R/NFKBIZ/CTPS1/TNFRSF4/CD70/EPHB2/IL21/CTLA4/MZB1/TNFSF13B/IL7/IRS2/CD320/LEF1/TNFSF13/CD79A
GO:0002396	MHC protein complex assembly	19	0.837164	2.63644	3.82607e-09	9.61282e-08	6.57816e-08	3101	tags=100%, list=16%, signal=84%	PDIA3/HLA-DRB1/HLA-DRA/HLA-DMA/HLA-DPB1/HLA-DMB/HLA-DPA1/HLA-DQA1/HLA-DRB5/HLA-DOA/HLA-A/B2M/HLA-DQB1/CALR/HLA-DQB2/HLA-DQA2/HLA-DOB/TAPBPL/TAPBP
GO:0002501	peptide antigen assembly with MHC protein complex	19	0.837164	2.63644	3.82607e-09	9.61282e-08	6.57816e-08	3101	tags=100%, list=16%, signal=84%	PDIA3/HLA-DRB1/HLA-DRA/HLA-DMA/HLA-DPB1/HLA-DMB/HLA-DPA1/HLA-DQA1/HLA-DRB5/HLA-DOA/HLA-A/B2M/HLA-DQB1/CALR/HLA-DQB2/HLA-DQA2/HLA-DOB/TAPBPL/TAPBP
GO:0002708	positive regulation of lymphocyte mediated immunity	130	0.467832	2.19928	3.85061e-09	9.63577e-08	6.59387e-08	3845	tags=44%, list=20%, signal=35%	HLA-DRB1/HLA-DRA/CLCF1/C3/HLA-A/SASH3/IL18/HLA-B/B2M/CD40/NECTIN2/MR1/HLA-E/CD7/GATA3/TREM2/ARID5A/CD226/PTPRC/BTK/VAV1/TGFB1/FZD5/SH2D1A/SLAMF6/LAMP1/IL12RB1/HLA-C/SLAMF1/RASGRP4/HLA-F/SECTM1/FCGR1A/IL6/TFRC/HLA-G/NLRP3/CLNK/PRKAA1/TAP2/KIR2DL4/MAD2L2/XCL1/CD160/STAT6/ULBP1/CD28/TBX21/TNFSF4/CD1E/IL1R1/IL21/ULBP3/IL18RAP/PVR/CD1C/KLRD1
GO:0045229	external encapsulating structure organization	330	0.351678	1.86249	4.50083e-09	1.1218e-07	7.67662e-08	3647	tags=35%, list=19%, signal=29%	PLOD1/LAMB2/ECM2/PDPN/ANXA2/SERPINH1/TNFRSF11B/TNFRSF1A/SELENON/ITGB3/RUNX1/COL4A2/MMP14/LOX/EMILIN1/LAMC1/MATN2/TGFB2/COL8A1/PLOD2/COL4A1/CTSS/ENG/COLGALT1/SPINT1/COL8A2/ITGB1/CAV1/LOXL2/TNFRSF1B/BCL3/COL1A1/LOXL3/POMGNT1/OLFML2B/LAMA2/PLOD3/MMP19/TGFB1/C6orf15/SLC2A10/LCP1/RB1/COL1A2/B4GALT1/COL3A1/DDR2/SH3PXD2B/COL14A1/FKBP10/SOX9/COL5A1/AEBP1/COL15A1/ITGA2/TGFBR1/KIF9/COL5A2/LAMB1/FMOD/LOXL4/…
GO:1903707	negative regulation of hemopoiesis	121	0.475818	2.22341	4.91038e-09	1.21902e-07	8.34191e-08	3893	tags=43%, list=21%, signal=34%	ANXA1/TNFRSF11B/CD74/RUNX1/SLC4A2/STAT5A/ZBTB7B/CD69/INPP5D/C1QC/FGL2/ASCL2/LYN/IRF1/TLR3/LILRB1/LILRB3/RUNX3/LOXL3/LGALS1/LILRB4/CEBPA/CLEC12A/HOXA7/LTF/FOXJ1/TMEM176B/PTPN2/TNFAIP6/GLI3/ZC3H12A/FCGR2B/IL4R/CUL4A/CEACAM1/HLX/HLA-G/JAK3/CLDN18/PRDM16/TMEM176A/SOCS1/CBFB/TRIB1/TBX21/TNFSF4/CTLA4/FSTL3/GPR55/SNAI2/UBASH3B/CTNNB1
GO:0030198	extracellular matrix organization	328	0.353643	1.87207	5.1808e-09	1.28107e-07	8.76651e-08	3647	tags=35%, list=19%, signal=29%	PLOD1/LAMB2/ECM2/PDPN/ANXA2/SERPINH1/TNFRSF11B/TNFRSF1A/SELENON/ITGB3/RUNX1/COL4A2/MMP14/LOX/EMILIN1/LAMC1/MATN2/TGFB2/COL8A1/PLOD2/COL4A1/CTSS/ENG/COLGALT1/SPINT1/COL8A2/ITGB1/CAV1/LOXL2/TNFRSF1B/BCL3/COL1A1/LOXL3/POMGNT1/OLFML2B/LAMA2/PLOD3/MMP19/TGFB1/C6orf15/SLC2A10/LCP1/RB1/COL1A2/B4GALT1/COL3A1/DDR2/SH3PXD2B/COL14A1/FKBP10/SOX9/COL5A1/AEBP1/COL15A1/ITGA2/TGFBR1/KIF9/COL5A2/LAMB1/FMOD/LOXL4/…
GO:0043370	regulation of CD4-positive, alpha-beta T cell differentiation	62	0.592358	2.43392	5.89951e-09	1.44735e-07	9.90436e-08	3258	tags=55%, list=17%, signal=46%	ANXA1/HLA-DRB1/HLA-DRA/RUNX1/STAT5A/ZBTB7B/SASH3/IL18/CD69/CD80/ASCL2/GATA3/CD86/BATF/RUNX3/NCKAP1L/LOXL3/LGALS1/LGALS9/IL2RG/IL12RB1/ZC3H12A/IL4R/HLX/NLRP3/JUNB/JAK3/NFKBIZ/SOCS1/CBFB/IL27/IFNG/TBX21/TNFSF4
GO:0002275	myeloid cell activation involved in immune response	94	0.50957	2.27106	5.89761e-09	1.44735e-07	9.90436e-08	2453	tags=45%, list=13%, signal=39%	NMI/FCER1G/RAC2/PIK3CG/FES/STXBP3/VAMP8/ITGB2/TYROBP/LAT2/LYN/HAVCR2/SPI1/ADGRE2/TREM2/CD300A/LILRA2/PTPN6/PRAM1/GRN/BTK/MILR1/PYCARD/PLCG2/PTAFR/LGALS9/SYK/MYD88/DOCK2/STXBP2/ITGAM/SLAMF1/F2RL1/CCR2/SNAP23/CD84/IL4R/SNX4/SBNO2/CLNK/IFI35/PIK3CD
GO:0043367	CD4-positive, alpha-beta T cell differentiation	106	0.49861	2.25249	6.39408e-09	1.56255e-07	1.06927e-07	3361	tags=48%, list=18%, signal=40%	ANXA1/HLA-DRB1/HLA-DRA/RUNX1/STAT5A/ZBTB7B/STAT3/SASH3/IL18/CD69/SPN/CD80/ASCL2/BCL3/PTGER4/GATA3/CD86/BATF/RUNX3/NCKAP1L/LOXL3/LGALS1/GPR183/RELB/LGALS9/IL2RG/SOCS3/SLAMF6/IL12RB1/ICOS/ZC3H12A/IL4R/IL6/HLX/CTSL/NLRP3/JUNB/JAK3/IL6R/NFKBIZ/SOCS1/CBFB/IL27/STAT6/IFNG/MTOR/LY9/TBX21/TNFSF4/IL21/ATP7A
GO:0140888	interferon-mediated signaling pathway	110	0.483462	2.19665	6.63795e-09	1.61584e-07	1.10574e-07	2290	tags=33%, list=12%, signal=29%	SP100/MUL1/IFNGR2/PARP9/RBM47/LSM14A/IRF3/PARP14/NLRC5/TRIM56/IRF1/NR1H2/PTPN6/WNT5A/STING1/SMIM30/IRF7/YTHDF2/IFNLR1/OAS2/MYD88/HCK/IFIH1/STAT1/OAS1/IKBKE/PTPN2/IFITM3/OASL/TRIM6/TANK/ISG15/IRAK1/IFITM2/ZBP1/SAMHD1
GO:0015837	amine transport	97	-0.51982	-2.24811	6.81901e-09	1.65348e-07	1.13149e-07	3368	tags=39%, list=18%, signal=32%	CHRNA3/SYT11/CHRFAM7A/ADRA2C/CARTPT/FLVCR1/PER2/NTSR1/NPY5R/SLC18A1/TH/HTR1B/SLC22A2/GDNF/DRD1/GRM7/RGS4/SV2A/SNCA/STX1A/ABAT/KCNB1/SYT1/SLC38A1/SNCG/CRH/OPRK1/SLC17A8/PRKN/PRKCB/SLC6A1/GRM2/SYT4/CHRNB2/STXBP1/HTR2A/CHGA/CHRNA4
GO:1901222	regulation of non-canonical NF-kappaB signal transduction	93	0.523031	2.32893	6.97738e-09	1.68535e-07	1.1533e-07	2487	tags=34%, list=13%, signal=30%	NMI/ACTN4/PTPN22/TLR2/TNFSF14/IL18/NOD1/LAPTM5/TRIM56/HAVCR2/SPI1/BCL3/TLR3/CD86/TREM2/RHOA/TCIM/CALR/PYCARD/RIPK1/TRIP6/LGALS9/ADIPOR1/TLR7/UACA/ZC3H12A/HDAC7/PRDX1/LITAF/NLRP3/IFI35/NLRP12
GO:0030183	B cell differentiation	139	0.451247	2.14034	7.25413e-09	1.74546e-07	1.19444e-07	3593	tags=40%, list=19%, signal=33%	CLCF1/CEBPG/MMP14/CMTM7/INPP5D/NFAM1/ITGB1/SPI1/BCL3/BAX/IL4I1/TCIRG1/PTPN6/PTPRC/MFNG/NCKAP1L/BTK/LGALS1/HHEX/GPR183/PLCG2/XBP1/IL2RG/SYK/SLAMF8/IL10/ZFP36L2/CD19/RAG1/PTPN2/CD40LG/KLF6/FCGR2B/BLNK/CD79B/IL6/SLC39A7/VCAM1/FOSL2/IKZF3/CARD11/LYL1/BAK1/JAK3/DOCK11/ZFP36L1/NOTCH2/PIK3CD/NFKBIZ/CDH17/PIK3R3/IRF8/IL21/ITGA4/TNFSF13B/IL7
GO:0030072	peptide hormone secretion	248	-0.398242	-1.9966	7.77526e-09	1.86368e-07	1.27534e-07	3757	tags=36%, list=20%, signal=29%	SFRP1/TCF7L2/IRS1/EFNA5/NR1D1/UCN3/ACSL4/HNF1B/SRI/UQCC2/GPR68/ADRA2C/EDN3/CARTPT/MCU/KCNA5/PER2/SCT/CHD7/NR1H4/CD38/AACS/PRKCA/GNAZ/RAPGEF3/TFR2/GRP/GHRH/HNF4A/SIRT3/UCN/SYBU/CRHBP/GHRHR/CPE/PPP3CA/SSTR5/PLCB1/PCLO/C2CD2L/SLC25A22/RBP4/LRRC8A/CAMK2G/RASL10B/PFKM/CFTR/ACVR2B/RBM4/STX1A/DOC2B/ABAT/BLK/CRHR1/KCNB1/SYT7/ACVR1C/CRH/GLUD1/VSNL1/VIP/EIPR1/NLGN2/GPLD1/PRKCE/PRKN/PTPRN2/NEUROD1/PRKCB/RAB…
GO:0002287	alpha-beta T cell activation involved in immune response	88	0.524205	2.30961	7.93747e-09	1.88809e-07	1.29204e-07	3361	tags=50%, list=18%, signal=41%	ANXA1/HLA-DRB1/HLA-DRA/STAT5A/ZBTB7B/STAT3/IL18/CD69/SPN/CD80/ASCL2/BCL3/PTGER4/GATA3/CD86/BATF/LOXL3/LGALS1/GPR183/RELB/LGALS9/SOCS3/SLAMF6/IL12RB1/EOMES/ICOS/ZC3H12A/IL4R/IL6/HLX/NLRP3/JUNB/JAK3/IL6R/NFKBIZ/IL27/STAT6/IFNG/MTOR/LY9/TBX21/TNFSF4/IL21/ATP7A
GO:0002293	alpha-beta T cell differentiation involved in immune response	88	0.524205	2.30961	7.93747e-09	1.88809e-07	1.29204e-07	3361	tags=50%, list=18%, signal=41%	ANXA1/HLA-DRB1/HLA-DRA/STAT5A/ZBTB7B/STAT3/IL18/CD69/SPN/CD80/ASCL2/BCL3/PTGER4/GATA3/CD86/BATF/LOXL3/LGALS1/GPR183/RELB/LGALS9/SOCS3/SLAMF6/IL12RB1/EOMES/ICOS/ZC3H12A/IL4R/IL6/HLX/NLRP3/JUNB/JAK3/IL6R/NFKBIZ/IL27/STAT6/IFNG/MTOR/LY9/TBX21/TNFSF4/IL21/ATP7A
GO:0033209	tumor necrosis factor-mediated signaling pathway	111	0.480617	2.1802	8.11411e-09	1.9228e-07	1.31579e-07	4445	tags=49%, list=23%, signal=37%	TMSB4X/CASP4/CARD16/TNFRSF11B/TNFRSF1A/CASP1/CASP8/ACTN4/MAPKAPK2/TXNDC17/CARD8/H2BC11/LAPTM5/TNFRSF1B/LIMS1/SPPL2A/PYCARD/RIPK1/SYK/TIFA/STAT1/F2RL1/PTPN2/TNFRSF14/TNFAIP3/OTULIN/TANK/TRADD/HIPK1/TMC8/TNFRSF19/IKBKB/CLDN18/KRT8/KRT18/TNFRSF4/CD70/PLVAP/RFFL/NAIP/COMMD7/TNFSF13B/GAS6/HSPA1B/BIRC2/EIF5A/JAK2/NKIRAS2/TNFRSF11A/TRAF1/ADAM17/TRAF2/PIAS3/HSPA1A
GO:0051965	positive regulation of synapse assembly	63	-0.594998	-2.38429	8.76667e-09	2.06689e-07	1.4144e-07	2778	tags=52%, list=15%, signal=45%	DLG5/LINGO4/WNT7A/CLSTN3/CLSTN2/LINGO2/ADGRB1/FLRT3/GRID2/NLGN3/PTPRD/SLITRK4/EPHB1/SLITRK2/VSTM5/LRRN1/LRRTM2/IL1RAPL1/ST8SIA2/NLGN2/FLRT1/ASIC2/LRRTM1/LRRTM3/CBLN2/LRTM2/SLITRK1/SEMA4A/SLITRK5/NRXN1/ADGRB3/CUX2/CBLN1
GO:0060291	long-term synaptic potentiation	94	-0.521615	-2.2438	8.78826e-09	2.06689e-07	1.4144e-07	3990	tags=50%, list=21%, signal=40%	PRNP/PLK2/BRAF/GSK3B/SLC24A2/NF1/SYT12/CHRFAM7A/GRIN2C/SERPINE2/CALB2/GRIN2D/CALB1/CYP46A1/DRD1/CRHR2/GRIA1/RASGRF2/MPP2/SNCA/GRIA3/LRRTM2/NSG1/PRKAR1B/MME/PRKCG/CRH/PRKCZ/GRIN2B/HMGCR/C22orf39/LARGE1/CHRNA7/SCGN/LRRTM1/AKAP5/SLC1A1/VAMP2/TNR/PRRT1/SLC8A3/SHISA7/SNAP25/SHANK3/SLC8A2/NOG/SHANK2
GO:0050764	regulation of phagocytosis	97	0.502978	2.26587	1.03555e-08	2.42637e-07	1.66039e-07	3087	tags=48%, list=16%, signal=41%	ANO6/FCGR2A/RAB27A/PLSCR1/FCER1G/SLC11A1/C3/FCGR2C/TLR2/CYBA/C2/CLEC7A/TREM2/CD300A/PTPRC/CD300LF/NCKAP1L/BTK/CALR/PYCARD/TGFB1/PLCG2/IL2RG/SYK/HCK/DOCK2/IL2RB/IL15/LMAN2/F2RL1/ITGA2/C4B/FCGR2B/CCL2/FCGR1A/ITGAV/SIRPB1/C4A/IL15RA/SIRPG/FPR2/STAP1/LYAR/COLEC11/PTX3/IFNG/ABCA7
GO:0072676	lymphocyte migration	104	0.495072	2.23995	1.18424e-08	2.76441e-07	1.89172e-07	2718	tags=41%, list=14%, signal=36%	MSN/ITGB3/HSD3B7/F11R/PIK3CG/TNFSF14/CD69/SPN/ITGAL/ASCL2/GATA3/RHOA/WNT5A/SLC8B1/RIPK3/CXCL10/ICAM1/PYCARD/GPR183/CCL5/MYO1G/AIF1/CXCL16/TNFRSF14/CCR2/FUT4/DOCK8/CXCL11/CCL2/CORO1A/SAA1/CD99/TMEM102/CCL20/GCSAM/CD200R1/LRCH1/ZAP70/PIK3CD/JAM2/ITGB7/XG/XCL1
GO:0007214	gamma-aminobutyric acid signaling pathway	30	-0.743219	-2.54762	1.23535e-08	2.87299e-07	1.96602e-07	1695	tags=70%, list=9%, signal=64%	PLCL1/GABRB1/GABRG3/PHF24/GABRA6/GABRG1/CACNB4/GABBR2/PLCL2/GABRA5/PIANP/GABRB2/GABRA4/GABRA1/SHISA7/GABRD/GABRA3/HTR1A/GABRG2/GABRB3/GABBR1
GO:0032602	chemokine production	95	0.509033	2.26795	1.2601e-08	2.90891e-07	1.9906e-07	3708	tags=41%, list=20%, signal=33%	MUL1/CD74/TLR2/IL18/HMOX1/HAVCR2/CLEC7A/TLR3/TREM2/ERBIN/WNT5A/PYCARD/TGFB1/LILRB4/LGALS9/SYK/MYD88/IL10/TLR7/CARD9/OAS1/AIF1/F2RL1/IL4R/EPHA2/IL6/IL17RA/CSF1R/IL6R/TRPV4/EGR1/POSTN/IFNG/MCOLN2/TNFSF4/IL7/TICAM2/TWIST1/SNAI2
GO:0032642	regulation of chemokine production	95	0.509033	2.26795	1.2601e-08	2.90891e-07	1.9906e-07	3708	tags=41%, list=20%, signal=33%	MUL1/CD74/TLR2/IL18/HMOX1/HAVCR2/CLEC7A/TLR3/TREM2/ERBIN/WNT5A/PYCARD/TGFB1/LILRB4/LGALS9/SYK/MYD88/IL10/TLR7/CARD9/OAS1/AIF1/F2RL1/IL4R/EPHA2/IL6/IL17RA/CSF1R/IL6R/TRPV4/EGR1/POSTN/IFNG/MCOLN2/TNFSF4/IL7/TICAM2/TWIST1/SNAI2
GO:0002825	regulation of T-helper 1 type immune response	31	0.721366	2.55881	1.26557e-08	2.91082e-07	1.99191e-07	3331	tags=61%, list=18%, signal=51%	ANXA1/SLC11A1/IL18/CD80/ASCL2/HAVCR2/ARID5A/PLA2G4A/IL12RB1/SLAMF1/CCR2/IL4R/HLX/JAK3/XCL1/IL27/TBX21/TNFSF4/IL1R1
GO:0030199	collagen fibril organization	68	0.569432	2.38416	1.32567e-08	3.02678e-07	2.07126e-07	3504	tags=60%, list=18%, signal=49%	PLOD1/ANXA2/SERPINH1/SELENON/LOX/EMILIN1/TGFB2/PLOD2/COLGALT1/LOXL2/COL1A1/LOXL3/PLOD3/RB1/COL1A2/COL3A1/DDR2/COL14A1/FKBP10/COL5A1/AEBP1/TGFBR1/COL5A2/FMOD/LOXL4/SERPINF2/P4HA3/ADAMTS7/LUM/CRTAP/LOXL1/EFEMP2/MMP11/P3H4/COL11A1/BMP1/FOXC1/TNXB/ATP7A/COL12A1/COMP
GO:0002532	production of molecular mediator involved in inflammatory response	87	0.529593	2.33589	1.32558e-08	3.02678e-07	2.07126e-07	2276	tags=38%, list=12%, signal=34%	ALOX5AP/GBP5/NCF1/STAT3/SERPINE1/IRF3/VAMP8/ALOX5/DUSP10/GPSM3/LYN/CLEC7A/TLR3/TREM2/GRN/BTK/PYCARD/LILRB4/TLR6/SYK/SLAMF8/MYD88/CARD9/ABCD1/SNAP23/ZC3H12A/KPNA6/IL4R/IL6/SNX4/IL17RA/PLD4/PBXIP1
GO:0031589	cell-substrate adhesion	352	0.34222	1.82341	1.3695e-08	3.1155e-07	2.13197e-07	4662	tags=41%, list=25%, signal=32%	ECM2/FLNA/PDPN/CDC42/ITGA5/ANXA2/CD63/ITGB3/PLAU/GBP1/TLN1/ACTN4/VAMP3/CD44/MMP14/EMILIN1/LAMC1/COL8A1/ITGB4/RAC2/SERPINE1/BST1/ITGB2/RRAS/FERMT3/ITGAL/AJUBA/PARVG/ITGB1/LIMS1/RREB1/COL1A1/ADAM9/PLEKHA2/RHOA/S100A10/ACTN1/CALR/LPXN/TRIP6/CDH11/ANGPT2/HOXA7/CD96/ZYX/JAG1/COL3A1/ITGAM/MYO1G/P4HB/CD3E/VWF/FN1/ARPC2/PDGFB/PXN/VCL/ITGA3/ITGA2/LAMB1/CORO1A/NPNT/ITGB5/VCAM1/RCC2/ITGAV/DAB2/MICALL2/FBLN5…
GO:0007409	axonogenesis	456	-0.335141	-1.77457	1.38375e-08	3.1365e-07	2.14634e-07	3674	tags=31%, list=19%, signal=26%	RAC3/EFNA5/CNTN1/HDAC6/NKX2-8/PTCH1/TRIM46/EFNA2/ZDHHC17/SEMA4F/SLITRK6/SEMA3G/MAP2K1/APBB2/NOVA2/EDN3/ANAPC2/PTPRM/EFNA3/SEMA4B/DCC/KIFC2/ROBO1/CHN1/LHX2/SLC25A46/WNT7A/EFNB3/DRGX/B4GAT1/NOTCH1/DAB1/ULK1/FOXG1/TRPC5/CDKL5/ALCAM/KIFBP/STK25/RUFY3/ADGRB1/SPAST/WNT3/PTPRS/IGF1R/FLRT3/TAOK2/OPHN1/TRAK1/PLXNB3/EPHA6/EPHB6/NLGN3/ETV1/ADARB1/FSTL4/FGF8/GDNF/RND2/NEFH/BRSK1/SLITRK4/EPHA8/B4GALT6/NPTX1/E…
GO:0043062	extracellular structure organization	329	0.353148	1.8695	1.39274e-08	3.14547e-07	2.15248e-07	3647	tags=35%, list=19%, signal=29%	PLOD1/LAMB2/ECM2/PDPN/ANXA2/SERPINH1/TNFRSF11B/TNFRSF1A/SELENON/ITGB3/RUNX1/COL4A2/MMP14/LOX/EMILIN1/LAMC1/MATN2/TGFB2/COL8A1/PLOD2/COL4A1/CTSS/ENG/COLGALT1/SPINT1/COL8A2/ITGB1/CAV1/LOXL2/TNFRSF1B/BCL3/COL1A1/LOXL3/POMGNT1/OLFML2B/LAMA2/PLOD3/MMP19/TGFB1/C6orf15/SLC2A10/LCP1/RB1/COL1A2/B4GALT1/COL3A1/DDR2/SH3PXD2B/COL14A1/FKBP10/SOX9/COL5A1/AEBP1/COL15A1/ITGA2/TGFBR1/KIF9/COL5A2/LAMB1/FMOD/LOXL4/…
GO:0006968	cellular defense response	51	0.628806	2.47611	1.49288e-08	3.33826e-07	2.28441e-07	2253	tags=53%, list=12%, signal=47%	BCL10/CLEC5A/LY96/NCF1/LGALS3BP/TYROBP/CCR5/SPN/FOSL1/LSP1/ITGB1/TCIRG1/CD300C/C5AR1/SH2D1A/CXCL9/GNLY/TRAT1/ITK/CCR2/NCF2/LILRB2/PRF1/CXCR2/HLA-G/MNDA/CCR3
GO:0002292	T cell differentiation involved in immune response	96	0.510116	2.28149	1.48755e-08	3.33826e-07	2.28441e-07	3361	tags=48%, list=18%, signal=40%	ANXA1/HLA-DRB1/HLA-DRA/STAT5A/FCER1G/ZBTB7B/STAT3/IL18/CD69/SPN/CD80/FGL2/ASCL2/BCL3/PTGER4/GATA3/CD86/BATF/LOXL3/LGALS1/GPR183/RELB/LGALS9/SOCS3/SLAMF6/IL12RB1/EOMES/ICOS/ZC3H12A/IL4R/IL6/HLX/NLRP3/JUNB/JAK3/IL6R/NFKBIZ/IL27/STAT6/IFNG/MTOR/LY9/TBX21/TNFSF4/IL21/ATP7A
GO:0045807	positive regulation of endocytosis	154	0.441528	2.12328	1.4941e-08	3.33826e-07	2.28441e-07	3087	tags=41%, list=16%, signal=35%	ANO6/CDC42/ANXA2/FCGR2A/CD63/RAB27A/FCER1G/SLC11A1/C3/FCGR2C/SERPINE1/CYBA/C2/B2M/CLEC7A/PPT1/TREM2/PTPRC/CD300LF/WNT5A/SFRP4/HFE/NCKAP1L/BTK/CALR/PYCARD/PLCG2/IL2RG/SYK/HAMP/CD14/DOCK2/ABCA13/CD151/IL2RB/IL15/LMAN2/F2RL1/ITGA2/C4B/FCGR2B/EGF/CCL2/FLOT1/FCGR1A/DAB2/SIRPB1/C4A/IL15RA/APLN/SIRPG/FPR2/STAP1/CLU/LYAR/COLEC11/VEGFA/AXL/BICD1/PTX3/IFNG/ANGPT1/ABCA7
GO:2001233	regulation of apoptotic signaling pathway	377	0.333926	1.79126	1.57618e-08	3.50911e-07	2.40132e-07	4877	tags=41%, list=26%, signal=31%	TNFRSF12A/SP100/PDIA3/HDAC1/STK3/SOD2/CD74/PLAUR/BCL10/CTNNA1/LTBR/CTSC/CD44/SERPINE1/YBX3/TNFSF14/HMOX1/HGF/BRCA1/CAV1/GCLM/AR/GPX1/BAX/TREM2/PTPRC/WNT5A/EYA3/RIPK3/NFE2L2/HSPB1/ICAM1/PYCARD/TMBIM1/RIPK1/TXNDC12/XBP1/TLR6/ITPRIP/RB1/ATF3/GNAI2/IL10/BCL2L1/P4HB/MUC1/FAF1/PPP1CA/PTPN2/CD40LG/TNFAIP3/TGFBR1/SNAI1/HMGB2/YAP1/FCGR2B/LMNA/BDKRB2/ACAA2/IFI6/TRAF7/VNN1/URI1/SLC35F6/ITGAV/TMC8/FASLG/ARMC…
GO:0045071	negative regulation of viral genome replication	50	0.618189	2.43057	1.58513e-08	3.51651e-07	2.40639e-07	2704	tags=52%, list=14%, signal=45%	APOBEC3C/PLSCR1/APOBEC3G/APOBEC3F/FAM111A/BST2/ZC3HAV1/HMGA2/IFI16/OAS2/CCL5/ZNFX1/LTF/ISG20/IFIH1/OAS1/IFITM3/OASL/TRIM6/ISG15/APOBEC3D/TNIP1/IFITM2/APOBEC3H/MX1/APOBEC3B
GO:0002707	negative regulation of lymphocyte mediated immunity	65	0.570966	2.38276	1.65206e-08	3.65203e-07	2.49913e-07	4190	tags=60%, list=22%, signal=47%	HLA-A/INPP5D/HLA-B/SPN/CD80/NECTIN2/HAVCR2/HLA-E/IL4I1/PTPN6/PTPRC/LILRB1/HFE/NCKAP1L/TGFB1/LILRB4/LGALS9/PDCD1/CD96/CD274/FOXJ1/SLAMF1/HLA-F/FCGR2B/CEACAM1/AHR/HLA-G/IL7R/SERPINB9/KIR2DL4/XCL1/MICA/TBX21/CRK/PVR/KLRD1/ARRB2/GRB2/CR1L
GO:0002474	antigen processing and presentation of peptide antigen via MHC class I	35	0.695037	2.55009	1.79419e-08	3.95226e-07	2.70458e-07	3807	tags=71%, list=20%, signal=57%	PDIA3/FCER1G/HLA-A/HLA-B/B2M/MR1/HLA-E/HFE/CALR/HLA-C/IFI30/HLA-F/FCGR1A/HLA-G/IKBKB/TAP2/TAPBPL/ULBP1/ERAP1/TAPBP/TAP1/CLEC4A/SAR1B/ULBP3/IDE
GO:0042116	macrophage activation	106	0.488705	2.20774	1.89798e-08	4.15166e-07	2.84103e-07	2663	tags=41%, list=14%, signal=35%	IFNGR2/CD74/FCGR3A/NMI/MCUB/CTSC/SLC11A1/TLR2/ITGB2/TYROBP/TLR1/C1QA/CD93/HAVCR2/TLR3/TREM2/PTPRC/WNT5A/GRN/C5AR1/PLA2G4A/PLCG2/TLR6/SYK/CEBPA/HAMP/TMEM106A/IL10/ITGAM/AIF1/ZC3H12A/FCGR2B/CST7/IL4R/VSIG4/CALHM2/IL6/SBNO2/TAFA3/IFI35/NAGLU/STAP1/CLU
GO:1901988	negative regulation of cell cycle phase transition	248	0.372788	1.90504	1.89243e-08	4.15166e-07	2.84103e-07	4495	tags=39%, list=24%, signal=30%	TMSB4X/KANK2/BTN2A2/CDK2/PARP9/BARD1/PLK3/CHEK2/WEE1/BRCA1/LYN/DTX3L/STK38/MAP3K20/GPNMB/RPA2/SUSD2/RB1/GPR132/ZFP36L2/CDCA8/CDC20/SYF2/ORC1/ATF5/CCL2/NEK11/CUL4A/PRMT2/RBBP8/H2AX/FBXO4/CHEK1/BRCA2/EIF2AK4/ZC3H12D/NDC80/CCNB1/STK33/ZFP36L1/ZWILCH/CTDSP1/NABP1/CDK2AP2/CTDSP2/CDC6/MAD2L2/CLSPN/E2F7/CENPF/BUB1/HUS1/SKA1/RFWD3/HASPIN/RBL1/BIRC5/ZW10/AURKB/TIPIN/KNTC1/IER3/RAD51/TTK/NUF2/CDC73/WDR76/B…
GO:0046718	symbiont entry into host cell	130	0.453888	2.13372	1.92652e-08	4.19941e-07	2.8737e-07	4673	tags=50%, list=25%, signal=38%	ITGA5/HLA-DRB1/ITGB3/PLSCR1/CD74/CLEC5A/TRIM38/CTSB/SLC1A5/F11R/VAMP8/CCR5/CD80/NECTIN2/ITGB1/CAV1/CD4/MYH9/JPT2/CD86/LGALS1/ICAM1/LGALS9/LAMP1/P4HB/SLAMF1/TNFRSF14/TRIM21/ITGA2/CXCR4/EPHA2/XPR1/TRIM5/ITGB5/CAV2/ITGAV/TFRC/CTSL/HYAL2/SELPLG/ITGB7/TNFRSF4/AXL/NRP1/SIGLEC1/EFNB2/SLC20A2/GAS6/CDK1/HSPA1B/PVR/SLC52A2/IDE/SLC52A1/SLC3A2/SMPD1/DYNLT1/EPS15/ITCH/HSPA1A/GPR15/ANPEP/DAG1/FURIN/VPS18
GO:0042832	defense response to protozoan	25	0.762844	2.58775	2.01089e-08	4.3681e-07	2.98914e-07	3327	tags=72%, list=18%, signal=59%	GBP1/GBP2/SLC11A1/CD40/BCL3/CLEC7A/BATF/MYD88/IL10/NKG7/BPGM/IL4R/CCDC88B/LYST/GBP4/BATF2/IRF8/GBP6
GO:0071677	positive regulation of mononuclear cell migration	95	0.505205	2.25089	2.0569e-08	4.45258e-07	3.04695e-07	4224	tags=48%, list=22%, signal=38%	ANO6/ITGB3/MMP14/SERPINE1/TNFSF14/SPN/AKIRIN1/ASCL2/TREM2/RHOA/WNT5A/C5AR1/CALR/CXCL10/PYCARD/TGFB1/LGALS9/CCL5/CCR1/C3AR1/SLAMF1/AIF1/TNFRSF14/CCR2/P2RX4/DOCK8/CORO1A/PDGFD/TMEM102/CCL20/CSF1R/TRPV4/JAM2/FPR2/XCL1/CSF1/LGALS3/ITGA4/GAS6/CX3CR1/NEDD9/OXSR1/LGMN/ADAM17/RARRES2/CCR7
GO:0048568	embryonic organ development	453	0.315618	1.71701	2.17701e-08	4.69633e-07	3.21375e-07	4595	tags=38%, list=24%, signal=29%	REST/ECE1/CDC42/MBD2/STK3/OSR2/CASP8/HOXA1/MMP14/TGFB2/HOXC4/IRX5/HOXA4/ENG/RDH10/HOXA5/PHACTR4/SPINT1/ASCL2/ERCC1/HOXB7/TGFBR2/EN2/GATA3/HOXA2/TEAD2/RUNX2/HOXB4/HOXA9/WNT5A/HOXC9/HOXB3/A2M/TGFB1/HOXA11/MYO7A/ST14/FZD5/CEBPA/SOCS3/EFEMP1/HOXB2/SHOX2/HOXA7/HAND2/EN1/IFT57/STIL/HOXA3/IL10/TEAD4/LIF/IFT122/PDGFB/HOXD11/SOX9/EOMES/CEBPB/CHRNA9/HOXD9/FZD2/ARL13B/SYF2/CCDC40/ZNF568/TGFBR1/SH2B3/SNAI1/G…
GO:0002823	negative regulation of adaptive immune response based on somatic recombination of immune receptors built from immunoglobulin superfamily domains	62	0.576118	2.3672	2.24047e-08	4.81662e-07	3.29607e-07	3258	tags=52%, list=17%, signal=43%	STAT5A/ZBTB7B/CD69/SPN/CD80/ASCL2/HAVCR2/IL4I1/PTPN6/PTPRC/LILRB1/HFE/NCKAP1L/LOXL3/LGALS1/LILRB4/PDCD1/CD274/FOXJ1/SLAMF1/HLA-F/ZC3H12A/FCGR2B/IL4R/CEACAM1/AHR/HLA-G/JAK3/IL7R/XCL1/TBX21/TNFSF4
GO:0002687	positive regulation of leukocyte migration	152	0.435696	2.09318	2.31192e-08	4.9532e-07	3.38953e-07	4104	tags=43%, list=22%, signal=34%	ANO6/ITGB3/CD74/MMP14/RAC2/SERPINE1/TNFSF14/SWAP70/SPN/AKIRIN1/ASCL2/GPSM3/TREM2/RHOA/WNT5A/NCKAP1L/C5AR1/CALR/CXCL10/ICAM1/PYCARD/TGFB1/PTAFR/LGALS9/CCL5/CCR1/C3AR1/SLAMF1/AIF1/F2RL1/TNFRSF14/CCR2/ITGA2/FUT4/P2RX4/DOCK8/CORO1A/CD99/IL6/PDGFD/TMEM102/CXCR2/CCL20/IL1A/CSF1R/RAC1/IL6R/TRPV4/JAM2/FPR2/XG/XCL1/CSF1/VEGFA/EDN2/PLVAP/LGALS3/IL1R1/ITGA4/GAS6/CX3CR1/NEDD9/OXSR1/LGMN/ADAM17/RARRES2
GO:0032732	positive regulation of interleukin-1 production	71	0.55709	2.35628	2.49733e-08	5.31405e-07	3.63646e-07	2613	tags=44%, list=14%, signal=38%	CASP1/CASP8/GBP5/STAT3/CARD8/TYROBP/NOD1/HAVCR2/CLEC7A/LILRA2/GSDMD/WNT5A/TLR8/IL16/HSPB1/NLRC4/PYCARD/STMP1/IFI16/TLR6/LGALS9/FZD5/MYD88/TMEM106A/TMED10/F2RL1/SAA1/IL6/NLRP3/NLRP12/EGR1
GO:0042130	negative regulation of T cell proliferation	74	0.550308	2.34295	2.49183e-08	5.31405e-07	3.63646e-07	2718	tags=43%, list=14%, signal=37%	BTN2A2/PDCD1LG2/HLA-DRB1/SLC4A2/ZBTB7B/TWSG1/SPN/CD80/HAVCR2/HLA-E/CD86/IL4I1/PTPN6/LILRB1/PLA2G2A/GPNMB/TGFB1/LILRB4/LGALS9/CD274/IL10/IDO1/FOXJ1/CEBPB/TNFRSF14/LILRB2/IL2RA/VSIG4/HLA-G/CASP3/SDC4/XCL1
GO:0045582	positive regulation of T cell differentiation	121	0.46081	2.15328	2.55441e-08	5.41708e-07	3.70697e-07	2691	tags=40%, list=14%, signal=34%	ANXA1/BTN2A2/HLA-DRB1/CD74/HLA-DRA/RUNX1/ZBTB7B/RHOH/SASH3/IL18/CD80/DUSP10/TGFBR2/ACTB/GATA3/CD86/IL4I1/PIK3R6/PTPRC/RHOA/RUNX3/NCKAP1L/TGFB1/LILRB4/XBP1/LGALS9/IL2RG/SYK/IL12RB1/RAG1/LILRB2/ACTL6A/GLI3/IL4R/IL2RA/VNN1/HLX/HLA-G/NLRP3/ITPKB/PNP/ZAP70/IL7R/AP3B1/ARID1A/NFKBIZ/SOCS1/CBFB
GO:0035725	sodium ion transmembrane transport	186	-0.426371	-2.04903	2.63592e-08	5.57105e-07	3.81233e-07	5076	tags=48%, list=27%, signal=36%	CHP1/CNNM4/ATP1B1/SLC34A3/SLC6A3/FXYD1/SLC4A4/PKD2L1/ATP4A/SLC13A1/GRIN2A/STK39/SLC6A11/SLC5A5/SLC13A2/SCN1B/SLC6A2/SLC5A1/ATP12A/TESC/TPCN1/SLC4A9/SLC8A1/SLC13A5/SLC24A2/KCNK9/SLC6A12/FGF11/ATP1A4/SLC28A3/WNK2/SLC4A5/SCNN1D/NOS1/PCSK9/CNGB1/SLC6A20/SHROOM2/SLC6A5/SLC5A2/GRP/SLC24A4/SLC9B1/FGF12/SCN1A/ASIC3/KCNK1/SCN3A/SLC6A13/SLC6A15/SLC9A3/ATP1A3/FXYD7/SCN11A/SLC9A7/NPPA/ANK3/HCN1/SLC38A1/FGF14…
GO:0032615	interleukin-12 production	64	0.56936	2.36483	2.79508e-08	5.86779e-07	4.01539e-07	3258	tags=45%, list=17%, signal=38%	UNC93B1/TLR2/SCIMP/HLA-B/CD40/LAPTM5/IRF1/CLEC7A/TLR3/LILRB1/TLR8/NFKB1/IL16/IRF5/PLCG2/LGALS9/SYK/IL10/IDO1/SLAMF1/CD40LG/HLA-G/JAK3/ACP5/IFNG/IRAK3/MAST2/IRF8/TNFSF4
GO:0032655	regulation of interleukin-12 production	64	0.56936	2.36483	2.79508e-08	5.86779e-07	4.01539e-07	3258	tags=45%, list=17%, signal=38%	UNC93B1/TLR2/SCIMP/HLA-B/CD40/LAPTM5/IRF1/CLEC7A/TLR3/LILRB1/TLR8/NFKB1/IL16/IRF5/PLCG2/LGALS9/SYK/IL10/IDO1/SLAMF1/CD40LG/HLA-G/JAK3/ACP5/IFNG/IRAK3/MAST2/IRF8/TNFSF4
GO:0002526	acute inflammatory response	105	0.490166	2.22468	2.89045e-08	6.00754e-07	4.11103e-07	4055	tags=45%, list=21%, signal=35%	ANO6/FCGR2A/ALOX5AP/PLSCR1/SERPINA1/FCGR3A/C3/FCGR2C/PIK3CG/OSMR/SPN/HLA-E/GATA3/CD163/BTK/A2M/PRCP/B4GALT1/SERPINA3/FN1/CEBPB/FCGR2B/SERPINF2/SAA1/FCGR1A/IL6/VNN1/TFRC/CXCR2/F3/NLRP3/IL1A/IL1RN/IL6R/APOL2/HP/PARK7/CD6/TNFSF4/SELENOS/OSM/IL31RA/IL6ST/FCER1A/FCGR3B/ACVR1/TNFRSF11A
GO:0071214	cellular response to abiotic stimulus	337	0.338493	1.8031	2.8884e-08	6.00754e-07	4.11103e-07	4686	tags=41%, list=25%, signal=32%	REST/TMEM109/TNFRSF1A/CASP1/ZMPSTE24/ITGB3/CASP8/BCL10/LTBR/TIMP1/BARD1/F11R/YBX3/SIPA1/TSPO/TNFSF14/ENG/CHEK2/CD40/CASP5/GADD45A/BRCA1/ERCC1/IRF1/TLR3/BAX/PTGER4/GATA3/FBP1/RCSD1/COL1A1/MAP3K20/TLR8/NFKB1/SERPINB6/CALR/PYCARD/TGFB1/IFI16/RELB/PTAFR/MYD88/CAMKMT/BCL2L1/TLR7/TLR5/SOX9/PCNA/MAP3K14/DDB2/ITGA2/YAP1/RUVBL2/TANK/BDKRB2/AKT2/POLD1/LRRC8D/CUL4A/BMF/AQP1/POLD3/H2AJ/H2AX/FBXO4/CHEK1/NLRP3…
GO:0104004	cellular response to environmental stimulus	337	0.338493	1.8031	2.8884e-08	6.00754e-07	4.11103e-07	4686	tags=41%, list=25%, signal=32%	REST/TMEM109/TNFRSF1A/CASP1/ZMPSTE24/ITGB3/CASP8/BCL10/LTBR/TIMP1/BARD1/F11R/YBX3/SIPA1/TSPO/TNFSF14/ENG/CHEK2/CD40/CASP5/GADD45A/BRCA1/ERCC1/IRF1/TLR3/BAX/PTGER4/GATA3/FBP1/RCSD1/COL1A1/MAP3K20/TLR8/NFKB1/SERPINB6/CALR/PYCARD/TGFB1/IFI16/RELB/PTAFR/MYD88/CAMKMT/BCL2L1/TLR7/TLR5/SOX9/PCNA/MAP3K14/DDB2/ITGA2/YAP1/RUVBL2/TANK/BDKRB2/AKT2/POLD1/LRRC8D/CUL4A/BMF/AQP1/POLD3/H2AJ/H2AX/FBXO4/CHEK1/NLRP3…
GO:0051952	regulation of amine transport	84	-0.529617	-2.22518	3.06142e-08	6.3418e-07	4.33977e-07	3786	tags=43%, list=20%, signal=34%	P2RX7/DRD4/CHRNA3/SYT11/CHRFAM7A/ADRA2C/CARTPT/PER2/NTSR1/NPY5R/HTR1B/GDNF/DRD1/GRM7/RGS4/SV2A/SNCA/STX1A/ABAT/KCNB1/SYT1/SLC38A1/SNCG/CRH/OPRK1/SLC17A8/PRKN/PRKCB/SLC6A1/GRM2/SYT4/CHRNB2/STXBP1/HTR2A/CHGA/CHRNA4
GO:0140467	integrated stress response signaling	51	0.6192	2.43828	3.16566e-08	6.5361e-07	4.47273e-07	4442	tags=63%, list=23%, signal=48%	CEBPG/HERC5/JUN/FOSL1/HSPA5/BATF/MAP3K20/OMA1/NFE2L2/CEBPA/BATF3/CEBPB/CEBPD/PTPN2/ATAD3A/AKT2/NFE2L3/PPP1R15A/TMED2/JUNB/EIF2AK4/MAF/FOS/NCK2/IMPACT/ABCA7/BATF2/CEBPE/RPAP2/DDIT3/PTPN1/TMEM33
GO:0002761	regulation of myeloid leukocyte differentiation	125	0.451915	2.11001	3.1767e-08	6.53731e-07	4.47356e-07	4686	tags=47%, list=25%, signal=36%	TNFRSF11B/HLA-DRB1/CD74/CASP8/RUNX1/HCLS1/FES/TYROBP/INPP5D/EVI2B/C1QC/LYN/CD4/TLR3/TREM2/LILRB1/TMEM64/LILRB3/IRF7/RIPK1/TGFB1/LILRB4/HOXA7/CCR1/LTF/RB1/MITF/LIF/CD101/CEBPB/PTPN2/TNFAIP6/CUL4A/CEACAM1/ROR2/ZFP36L1/NOTCH2/CLDN18/PRDM16/FOS/TRIB1/CSF1/IFNG/OCSTAMP/MTOR/FSTL3/TFE3/GPR55/NEDD9/UBASH3B/CTNNB1/LEF1/TNFRSF11A/KLF10/PIAS3/CDK6/POU4F2/IL23R/FADD
GO:1902414	protein localization to cell junction	121	-0.474021	-2.14125	3.28965e-08	6.74755e-07	4.61743e-07	3239	tags=44%, list=17%, signal=37%	GABARAP/HOMER1/IQSEC2/EPB41L3/GRIN2C/TJP3/DLG5/WNT7A/CLSTN3/ABHD17B/MARVELD3/NETO1/RAB27B/NPTX1/C1QL2/VWC2/PCLO/LRRC7/MPP7/NPHS1/VAMP4/C1QL3/NSG1/MAPT/MAP1A/PRKCZ/KIF5A/KIF5C/NLGN2/GRIPAP1/MAPK9/ASIC2/LRRTM1/DLG2/MAPK8IP3/OLFM1/CACNG3/LHFPL4/NRXN2/GRIP1/NRXN1/DLG4/DLG3/NECTIN1/GRIP2/CACNA2D2/BSN/SHANK1/KIF3A/ARHGAP44/CPLX1/STX1B/CACNG2
GO:0032731	positive regulation of interleukin-1 beta production	60	0.56947	2.32054	3.44015e-08	7.00285e-07	4.79213e-07	2613	tags=45%, list=14%, signal=39%	CASP1/CASP8/GBP5/STAT3/CARD8/TYROBP/NOD1/CLEC7A/LILRA2/GSDMD/WNT5A/TLR8/HSPB1/NLRC4/PYCARD/STMP1/IFI16/TLR6/LGALS9/FZD5/MYD88/TMEM106A/F2RL1/IL6/NLRP3/NLRP12/EGR1
GO:0032722	positive regulation of chemokine production	72	0.544436	2.30608	3.43592e-08	7.00285e-07	4.79213e-07	3697	tags=44%, list=20%, signal=36%	CD74/TLR2/IL18/HMOX1/HAVCR2/CLEC7A/TLR3/WNT5A/PYCARD/TGFB1/LGALS9/SYK/MYD88/TLR7/CARD9/OAS1/AIF1/F2RL1/IL4R/IL6/IL17RA/CSF1R/IL6R/TRPV4/EGR1/POSTN/IFNG/MCOLN2/TNFSF4/IL7/TICAM2/TWIST1
GO:0050830	defense response to Gram-positive bacterium	123	0.466925	2.17792	3.44769e-08	7.00285e-07	4.79213e-07	2829	tags=31%, list=15%, signal=26%	CASP4/ANG/H2BC12/GBP2/TLR2/HLA-A/RNASE6/IL18/B2M/NOD1/H2BC11/RNASE4/MR1/HAVCR2/HLA-E/GSDMD/PLA2G2A/C5AR1/PYCARD/TNFSF8/HAMP/MYD88/LTF/CARD9/RNASE3/TNFRSF14/HMGB2/LYZ/ADM/EPHA2/IL6/ROMO1/IL6R/IL7R/MMP7/ACP5/GBP4/SSC5D
GO:0032608	interferon-beta production	58	0.582118	2.35501	3.53839e-08	7.14069e-07	4.88646e-07	1781	tags=41%, list=9%, signal=38%	RNF135/NMI/TRIM38/IRF3/TLR2/ZC3HAV1/TRIM56/IRF1/TLR3/LILRB1/TLR8/STING1/IRF5/IRF7/PYCARD/RELB/OAS2/RIOK3/TLR7/IFIH1/OAS1/HMGB2/FLOT1/ISG15
GO:0032648	regulation of interferon-beta production	58	0.582118	2.35501	3.53839e-08	7.14069e-07	4.88646e-07	1781	tags=41%, list=9%, signal=38%	RNF135/NMI/TRIM38/IRF3/TLR2/ZC3HAV1/TRIM56/IRF1/TLR3/LILRB1/TLR8/STING1/IRF5/IRF7/PYCARD/RELB/OAS2/RIOK3/TLR7/IFIH1/OAS1/HMGB2/FLOT1/ISG15
GO:0002399	MHC class II protein complex assembly	14	0.866024	2.4554	3.75471e-08	7.52868e-07	5.15196e-07	1718	tags=93%, list=9%, signal=84%	HLA-DRB1/HLA-DRA/HLA-DMA/HLA-DPB1/HLA-DMB/HLA-DPA1/HLA-DQA1/HLA-DRB5/HLA-DOA/B2M/HLA-DQB1/HLA-DQB2/HLA-DQA2
GO:0002503	peptide antigen assembly with MHC class II protein complex	14	0.866024	2.4554	3.75471e-08	7.52868e-07	5.15196e-07	1718	tags=93%, list=9%, signal=84%	HLA-DRB1/HLA-DRA/HLA-DMA/HLA-DPB1/HLA-DMB/HLA-DPA1/HLA-DQA1/HLA-DRB5/HLA-DOA/B2M/HLA-DQB1/HLA-DQB2/HLA-DQA2
GO:0050728	negative regulation of inflammatory response	169	0.417836	2.04688	3.92527e-08	7.84552e-07	5.36878e-07	3656	tags=37%, list=19%, signal=30%	TMSB4X/TNFRSF1A/ELF4/HLA-DRB1/STAT3/ALOX5/SPN/HGF/DUSP10/TNFRSF1B/LYN/GPX1/PTGER4/GATA3/TREM2/PTPN6/PTPRC/GRN/NFKB1/SYK/IL10RA/SOCS3/CLEC12A/HAMP/TNFAIP8L2/RHBDF2/SLAMF8/HCK/RB1/IL10/SIGLEC10/GPR31/PTPN2/TNFAIP3/TNFAIP6/PSMB4/UACA/OTULIN/FCGR2B/ZFP36/CST7/IL2RA/SAA1/CYP19A1/AHR/NLRP3/PRKCD/CD200R1/TAFA3/NLRP12/FPR2/PPP1R13L/ACP5/AOAH/RPS19/FFAR4/SELENOS/IER3/TRIM45/FGR/PPARD/SLC39A8/PROC
GO:0097120	receptor localization to synapse	78	-0.544258	-2.25446	4.03961e-08	8.04834e-07	5.50757e-07	2022	tags=41%, list=11%, signal=37%	NETO1/DBN1/SHISA6/NPTX1/C1QL2/VWC2/CACNG4/LRRC7/VAMP4/CACNG8/C1QL3/NSG1/GPHN/PRKCZ/KIF5A/KIF5C/GRIPAP1/DLG2/OLFM1/CACNG3/LHFPL4/SLC12A5/GRIP1/NRXN1/DLG4/DLG3/GRIP2/CACNA2D2/ARHGAP44/CPLX1/STX1B/CACNG2
GO:0046636	negative regulation of alpha-beta T cell activation	50	0.60696	2.38642	4.12781e-08	8.19796e-07	5.60996e-07	3594	tags=58%, list=19%, signal=47%	ANXA1/RUNX1/SLC4A2/STAT5A/ZBTB7B/TWSG1/CD69/ASCL2/CD300A/LILRB1/RUNX3/HFE/LOXL3/LGALS1/LGALS9/CD274/TNFRSF14/GLI3/ZC3H12A/IL4R/HLX/JAK3/SOCS1/CBFB/XCL1/TBX21/TNFSF4/LGALS3/LGALS9C
GO:0050854	regulation of antigen receptor-mediated signaling pathway	70	0.547184	2.30391	4.16589e-08	8.24741e-07	5.6438e-07	3329	tags=51%, list=18%, signal=43%	BTN2A2/BCL10/GBP1/PRKD2/PTPN22/CMTM3/NFAM1/ITPRIPL1/LAPTM5/NECTIN2/LYN/CD300A/PTPN6/CD226/PTPRC/LPXN/LILRB4/SH2D1A/UBASH3A/TRAT1/CD19/PTPN2/FCGR2B/CEACAM1/CD72/RAB29/CARD11/LCK/GCSAM/ELF1/STAP1/CD160/SLA2/KCNN4/PRKCH/LGALS3
GO:0002520	immune system development	201	0.396073	1.98433	4.28242e-08	8.45136e-07	5.78336e-07	4461	tags=39%, list=24%, signal=30%	PDPN/ZMPSTE24/CLCF1/LTBR/SWAP70/HLA-B/CD2AP/CD40/CD248/ERCC1/LYN/HAVCR2/HLA-E/BCL3/TGFBR2/GATA3/RBM15/HOXB4/PTPRC/BATF/RIPK3/TGFB1/LILRB4/LGALS9/PDCD1/HAND2/HOXA3/IL10/IDO1/UNG/CYREN/IL15/FOXJ1/CD3E/RAG1/SLC15A4/CD40LG/TNFAIP3/LILRB2/TGFBR1/HMGB2/ICOS/NKX2-5/HES1/IL2RA/SLC40A1/TFRC/HLA-G/PCYT1A/XKR8/NFKB2/SAMHD1/IL7R/NFKBIZ/MAD2L2/CDH17/CCR4/CCNB2/SBDS/STAT6/IRAK3/CD28/TBX21/TNFSF4/POLQ/NKX3-2/LM…
GO:0002294	CD4-positive, alpha-beta T cell differentiation involved in immune response	87	0.519436	2.29109	4.48499e-08	8.82331e-07	6.03789e-07	3361	tags=49%, list=18%, signal=41%	ANXA1/HLA-DRB1/HLA-DRA/STAT5A/ZBTB7B/STAT3/IL18/CD69/SPN/CD80/ASCL2/BCL3/PTGER4/GATA3/CD86/BATF/LOXL3/LGALS1/GPR183/RELB/LGALS9/SOCS3/SLAMF6/IL12RB1/ICOS/ZC3H12A/IL4R/IL6/HLX/NLRP3/JUNB/JAK3/IL6R/NFKBIZ/IL27/STAT6/IFNG/MTOR/LY9/TBX21/TNFSF4/IL21/ATP7A
GO:0032613	interleukin-10 production	61	0.568059	2.32295	4.66485e-08	9.11978e-07	6.24077e-07	1897	tags=41%, list=10%, signal=37%	PDCD1LG2/HLA-DRB1/RBM47/STAT3/TLR2/SASH3/TYROBP/HGF/BCL3/CLEC7A/TREM2/LILRB1/BTK/PYCARD/PLCG2/LILRB4/LGALS9/SYK/CD274/IDO1/F2RL1/CD40LG/FCGR2B/ISG15/IL6
GO:0032653	regulation of interleukin-10 production	61	0.568059	2.32295	4.66485e-08	9.11978e-07	6.24077e-07	1897	tags=41%, list=10%, signal=37%	PDCD1LG2/HLA-DRB1/RBM47/STAT3/TLR2/SASH3/TYROBP/HGF/BCL3/CLEC7A/TREM2/LILRB1/BTK/PYCARD/PLCG2/LILRB4/LGALS9/SYK/CD274/IDO1/F2RL1/CD40LG/FCGR2B/ISG15/IL6
GO:0140029	exocytic process	91	-0.511981	-2.18797	4.69187e-08	9.14403e-07	6.25736e-07	2536	tags=45%, list=13%, signal=39%	RIMS3/SNPH/SYT9/EXOC6B/SYNJ1/SYT2/SEPTIN5/BRSK1/SV2A/EXOC6/EXOC3/SNCA/ERC2/PRRT2/CFTR/STX1A/DOC2B/KCNB1/SYT1/SYT7/SYT5/SYNGR3/STXBP5/NAPB/RPH3A/UNC13C/DOC2A/GNAO1/SYT13/RIMS1/RAB3A/PPFIA3/SNAP25/SYT4/STXBP1/SYP/CPLX2/UNC13A/RIMS2/CPLX1/STX1B
GO:0046633	alpha-beta T cell proliferation	46	0.626378	2.41419	4.71201e-08	9.15477e-07	6.26471e-07	4534	tags=67%, list=24%, signal=51%	ELF4/SLC4A2/ZBTB7B/TWSG1/HLA-A/IL18/HLA-E/IRF1/TGFBR2/PTPRC/LGALS9/SYK/CD274/DOCK2/RASAL3/IL15/CD3E/TNFRSF14/CCR2/IL2RA/CARD11/EBI3/ZAP70/XCL1/CD28/TNFSF4/LGALS9C/JAK2/ITCH/LGALS9B/VSIR
GO:0002886	regulation of myeloid leukocyte mediated immunity	55	0.588202	2.34415	5.28282e-08	1.0232e-06	7.00186e-07	2036	tags=45%, list=11%, signal=41%	C3/RAC2/FES/VAMP8/ITGB2/TYROBP/LYN/SPI1/HLA-E/ADGRE2/CD300A/PRAM1/BTK/PTAFR/LGALS9/SYK/STXBP2/ITGAM/F2RL1/CCR2/CD84/FCGR2B/IL4R/FCGR1A/SNX4
GO:0032728	positive regulation of interferon-beta production	40	0.654571	2.43647	5.43438e-08	1.04931e-06	7.18052e-07	1781	tags=48%, list=9%, signal=43%	RNF135/IRF3/TLR2/ZC3HAV1/TRIM56/IRF1/TLR3/TLR8/STING1/IRF5/IRF7/OAS2/RIOK3/TLR7/IFIH1/OAS1/HMGB2/FLOT1/ISG15
GO:0048525	negative regulation of viral process	75	0.539464	2.29359	5.5725e-08	1.07266e-06	7.34036e-07	3009	tags=44%, list=16%, signal=37%	SP100/APOBEC3C/PLSCR1/APOBEC3G/APOBEC3F/FAM111A/BST2/ZC3HAV1/HMGA2/IFI16/OAS2/CCL5/ZNFX1/LTF/ISG20/IFIH1/STAT1/OAS1/TRIM21/IFITM3/OASL/TRIM6/ZFP36/ISG15/APOBEC3D/TNIP1/IFITM2/APOBEC3H/LARP7/MX1/APOBEC3B/TRIM14/PTX3
GO:0002444	myeloid leukocyte mediated immunity	110	0.4666	2.12004	5.68074e-08	1.09014e-06	7.45998e-07	2655	tags=40%, list=14%, signal=35%	WDR1/FCGR2A/FCGR3A/C3/IRAK4/FCGR2C/RAC2/PIK3CG/TREM1/FES/STXBP3/VAMP8/ITGB2/TYROBP/LAT2/LYN/SPI1/HLA-E/ADGRE2/CD300A/PRAM1/BTK/MILR1/PTAFR/LGALS9/SYK/MYD88/STXBP2/ITGAM/CARD9/F2RL1/CCR2/SNAP23/CD84/FCGR2B/IL4R/FCGR1A/IL6/SNX4/CLNK/IL6R/PIK3CD/STAP1/SERPINB9
GO:0016082	synaptic vesicle priming	25	-0.760735	-2.48892	6.14159e-08	1.1714e-06	8.01599e-07	3203	tags=84%, list=17%, signal=70%	OSBPL2/SNAP47/RIMS3/SYNJ1/BRSK1/SV2A/SNCA/ERC2/STX1A/SYNGR3/STXBP5/NAPB/RPH3A/UNC13C/RIMS1/SNAP25/STXBP1/SYP/UNC13A/RIMS2/STX1B
GO:0044409	symbiont entry into host	135	0.447912	2.11022	6.14105e-08	1.1714e-06	8.01599e-07	4673	tags=49%, list=25%, signal=37%	ITGA5/HLA-DRB1/ITGB3/PLSCR1/CD74/CLEC5A/TRIM38/CTSB/SLC1A5/FUCA2/F11R/VAMP8/CCR5/CD80/NECTIN2/ITGB1/CAV1/CD4/MYH9/JPT2/CD86/LGALS1/ICAM1/LGALS9/LAMP1/P4HB/SLAMF1/TNFRSF14/TRIM21/ITGA2/CXCR4/EPHA2/XPR1/TRIM5/ITGB5/CAV2/ITGAV/TFRC/CTSL/HYAL2/SELPLG/ITGB7/TNFRSF4/AXL/NRP1/SIGLEC1/EFNB2/SLC20A2/GAS6/CDK1/HSPA1B/PVR/SLC52A2/IDE/SLC52A1/SLC3A2/SMPD1/DYNLT1/EPS15/ITCH/HSPA1A/GPR15/ANPEP/DAG1/FURIN/VPS18
GO:0002790	peptide secretion	255	-0.381849	-1.90645	6.83832e-08	1.30032e-06	8.89825e-07	3757	tags=35%, list=20%, signal=28%	SFRP1/TCF7L2/IRS1/EFNA5/NR1D1/UCN3/ACSL4/HNF1B/SRI/UQCC2/GPR68/ADRA2C/EDN3/CARTPT/MCU/KCNA5/PER2/SCT/CHD7/NR1H4/CD38/AACS/PRKCA/GNAZ/RAPGEF3/TFR2/GRP/GHRH/HNF4A/SIRT3/UCN/SYBU/CRHBP/GHRHR/CPE/PPP3CA/SSTR5/PLCB1/PCLO/C2CD2L/SLC25A22/RBP4/LRRC8A/CAMK2G/RASL10B/PFKM/CFTR/ACVR2B/RBM4/STX1A/DOC2B/ABAT/BLK/CRHR1/KCNB1/SYT7/ACVR1C/CRH/GLUD1/VSNL1/VIP/EIPR1/NLGN2/GPLD1/PRKCE/PRKN/PTPRN2/NEUROD1/PRKCB/RAB…
GO:0031630	regulation of synaptic vesicle fusion to presynaptic active zone membrane	22	-0.770869	-2.45881	7.00018e-08	1.32306e-06	9.05382e-07	2411	tags=73%, list=13%, signal=64%	SYT9/SYT2/ERC2/PRRT2/DOC2B/SYT1/SYT7/SYT5/RPH3A/DOC2A/SYT13/RAB3A/SYT4/STXBP1/CPLX2/CPLX1
GO:1901632	regulation of synaptic vesicle membrane organization	22	-0.770869	-2.45881	7.00018e-08	1.32306e-06	9.05382e-07	2411	tags=73%, list=13%, signal=64%	SYT9/SYT2/ERC2/PRRT2/DOC2B/SYT1/SYT7/SYT5/RPH3A/DOC2A/SYT13/RAB3A/SYT4/STXBP1/CPLX2/CPLX1
GO:0030888	regulation of B cell proliferation	67	0.544756	2.28461	7.15379e-08	1.34801e-06	9.22462e-07	4161	tags=49%, list=22%, signal=39%	CD74/CLCF1/NFATC2/BST1/SASH3/TYROBP/INPP5D/CD40/LYN/CD300A/PTPRC/NCKAP1L/BTK/GPR183/IL10/VAV3/FCGR2B/TFRC/IKZF3/AHR/CARD11/MNDA/CASP3/TNFRSF4/EPHB2/IL21/CTLA4/MZB1/TNFSF13B/IL7/IRS2/CD320/TNFSF13
GO:0006814	sodium ion transport	247	-0.389014	-1.94741	7.42862e-08	1.3956e-06	9.55024e-07	5240	tags=46%, list=28%, signal=34%	NEDD4L/MAGED2/SLC5A7/SLC6A19/CHP1/CNNM4/ATP1B1/SLC34A3/SLC6A3/FXYD1/SLC4A4/ATP6V1B1/PKD2L1/ATP4A/SLC13A1/GRIN2A/STK39/SLC6A11/SLC5A5/SLC13A2/SCN1B/SLC10A1/SLC6A2/SLC5A1/ATP12A/TESC/TPCN1/NKAIN3/SLC4A9/NKAIN2/P2RX7/SLC8A1/SLC13A5/CNTN1/SLC24A2/KCNK9/SLC6A12/PKP2/FGF11/ATP1A4/SLC28A3/SLC5A8/WNK2/SLC4A5/KLHL3/SCNN1D/NOS1/PCSK9/SERPINE2/CNGA4/CNGB1/SLC6A20/SHROOM2/GPD1L/SLC6A5/SLC5A2/GRP/SLC24A4/SLC9…
GO:0019079	viral genome replication	121	0.451889	2.11159	7.66708e-08	1.43609e-06	9.8273e-07	2704	tags=34%, list=14%, signal=29%	APOBEC3C/PLSCR1/APOBEC3G/APOBEC3F/TRIM38/FAM111A/LAMTOR5/BST2/ZC3HAV1/PKN2/HMGA2/SMC5/CXCR6/IFI16/OAS2/CCL5/ZNFX1/LTF/ISG20/IFIH1/PPIH/OAS1/PPIB/IFITM3/ZC3H12A/OASL/KPNA6/TRIM6/NFIA/CCL2/ISG15/APOBEC3D/TNIP1/IFITM2/APOBEC3H/NR5A2/EIF2AK4/PPIE/MX1/DEK/APOBEC3B
GO:0001913	T cell mediated cytotoxicity	56	0.585909	2.35127	7.72709e-08	1.44301e-06	9.87465e-07	3845	tags=57%, list=20%, signal=46%	HLA-DRB1/RAB27A/HLA-DRA/CTSC/HLA-A/HLA-B/B2M/NECTIN2/MR1/HLA-E/PTPRC/LILRB1/NCKAP1L/RIPK3/IL12RB1/HLA-C/HLA-F/FCGR2B/PRF1/CEACAM1/HLA-G/CTSH/IL7R/TAP2/XCL1/MICA/ULBP1/CD1E/ULBP3/PVR/CD1C/KLRD1
GO:0015800	acidic amino acid transport	72	-0.549332	-2.2339	8.08969e-08	1.50622e-06	1.03073e-06	3271	tags=46%, list=17%, signal=38%	KCNK2/NF1/PER2/NTSR1/TTYH2/NPY5R/SLC3A1/KCNJ10/KCNK1/SLC25A12/GRM7/GRM1/SLC6A13/SLC1A2/SLC25A22/SLC25A18/SNCA/ABAT/SLC32A1/PIANP/APBA1/SLC1A4/SLC17A7/SLC17A8/SLC1A1/SLC6A1/GRM2/SLC17A6/SLC7A14/SYT4/STXBP1/SLC1A6/ABCC8
GO:0042093	T-helper cell differentiation	85	0.510487	2.23999	8.55748e-08	1.58859e-06	1.08709e-06	3361	tags=48%, list=18%, signal=40%	ANXA1/HLA-DRB1/HLA-DRA/STAT5A/ZBTB7B/STAT3/IL18/CD69/SPN/CD80/ASCL2/BCL3/PTGER4/GATA3/CD86/BATF/LOXL3/LGALS1/GPR183/RELB/SOCS3/SLAMF6/IL12RB1/ICOS/ZC3H12A/IL4R/IL6/HLX/NLRP3/JUNB/JAK3/IL6R/NFKBIZ/IL27/STAT6/MTOR/LY9/TBX21/TNFSF4/IL21/ATP7A
GO:0050688	regulation of defense response to virus	64	0.557098	2.3139	9.32233e-08	1.72546e-06	1.18075e-06	2826	tags=42%, list=15%, signal=36%	MUL1/ZMPSTE24/MICB/APOBEC3G/PARP9/APOBEC3F/TRIM38/CGAS/HERC5/SPN/FGL2/DTX3L/LILRB1/STING1/PYCARD/IFNLR1/IL12RB1/IL15/STAT1/TNFAIP3/ZC3H12A/TRIM6/TRIM22/ELMOD2/EIF2AK4/ZDHHC1/IL27
GO:0017156	calcium-ion regulated exocytosis	66	-0.564138	-2.27604	9.58617e-08	1.76906e-06	1.21059e-06	1343	tags=44%, list=7%, signal=41%	SYT17/TRPV6/STX1A/DOC2B/SYT3/KCNB1/SYT1/SYT7/SYT5/RPH3A/UNC13C/DOC2A/SYT10/SYN2/VAMP2/SYT15/SYT13/RIMS1/RAB3A/PPP3CB/RAPGEF4/SNAP25/SYT4/CDK5R2/STXBP1/UNC13A/SCAMP5/RIMS2/STX1B
GO:0002224	toll-like receptor signaling pathway	78	0.522899	2.23996	9.7639e-08	1.79656e-06	1.2294e-06	3599	tags=51%, list=19%, signal=42%	BCL10/LY96/MAPKAPK3/MAPKAPK2/UNC93B1/IRAK4/IRF3/CTSS/TLR2/TLR1/SCIMP/FOSL1/IRF1/TLR3/CD300A/CD300LF/TLR8/BTK/IRF7/PLCG2/TLR6/MYD88/CD274/GFI1/TLR7/TLR5/TNIP1/RPS6KA3/IRAK1/TLR10/IKBKB/AP3B1/IRAK2/NFKBIZ/S100A9/IRAK3/S100A8/OTUD4/TIFAB/TICAM2
GO:0060760	positive regulation of response to cytokine stimulus	66	0.541208	2.26031	1.0876e-07	1.99532e-06	1.36542e-06	4445	tags=59%, list=23%, signal=45%	CASP4/CASP1/CD74/PARP9/RBM47/LSM14A/IRF3/TLR2/PARP14/NLRC5/CD40/LAPTM5/TRIM56/TREM2/CD300LF/WNT5A/STING1/IRF7/RIPK1/GFI1/IFIH1/IKBKE/TRIM6/CXCR4/AGPAT2/ZBP1/TXK/CSF1/AXL/IL1R1/IL7/TICAM2/GAS6/HSPA1B/IRGM/ADAM17/TRAF2/USP29/HSPA1A
GO:0002688	regulation of leukocyte chemotaxis	124	0.445187	2.07792	1.11428e-07	2.03828e-06	1.39482e-06	4601	tags=45%, list=24%, signal=34%	ANO6/CD74/RAC2/SERPINE1/BST1/TNFSF14/SWAP70/AKIRIN1/GPSM3/LYN/WNT5A/SLC8B1/NCKAP1L/C5AR1/CALR/CXCL10/LGALS9/SLAMF8/CCL5/CCR1/C3AR1/SLAMF1/AIF1/F2RL1/CCR2/TNFAIP6/CCL2/GPR18/IL6/CYP19A1/TMEM102/CXCR2/CSF1R/RAC1/IL6R/TRPV4/FPR2/STAP1/XCL1/CSF1/VEGFA/NINJ1/EDN2/GAS6/DUSP1/CX3CR1/NEDD9/OXSR1/LGMN/ADAM17/RARRES2/CCR7/RIN3/JAM3/THBS1/PADI2
GO:0050853	B cell receptor signaling pathway	61	0.554616	2.26798	1.26014e-07	2.29838e-06	1.57281e-06	2659	tags=52%, list=14%, signal=45%	NFATC2/PTPN22/CMTM3/NFAM1/LAT2/LYN/BAX/CD300A/PTPN6/PTPRC/NCKAP1L/NFKB1/BTK/PLCG2/LPXN/SYK/CD19/VAV3/ITK/KLHL6/FCGR2B/BLNK/RFTN1/CD79B/CD72/TEC/LCK/MNDA/GCSAM/PIK3CD/STAP1/NFKBIZ
GO:1990266	neutrophil migration	105	0.474029	2.15144	1.349e-07	2.4533e-06	1.67882e-06	3331	tags=40%, list=18%, signal=33%	WDR1/CD74/FCER1G/TGFB2/IRAK4/RAC2/PIK3CG/BST1/TREM1/ITGB2/NCKAP1L/PECAM1/C5AR1/CXCL10/VAV1/SYK/CXCL9/SLAMF8/CSF3R/MYD88/C3AR1/PPIB/VAV3/TNFAIP6/FUT4/SAA1/CD99/CXCR2/DPEP1/PREX1/ITGA1/IL1A/RAC1/PIK3CD/XG/XCL1/S100A9/EDN2/S100A8/MCOLN2/LGALS3/IL1R1
GO:0002711	positive regulation of T cell mediated immunity	70	0.535598	2.25513	1.35335e-07	2.45408e-06	1.67935e-06	3752	tags=49%, list=20%, signal=39%	HLA-DRB1/HLA-DRA/HLA-A/SASH3/IL18/HLA-B/B2M/NECTIN2/MR1/HLA-E/CD7/GATA3/ARID5A/PTPRC/FZD5/IL12RB1/HLA-C/SLAMF1/HLA-F/SECTM1/IL6/HLA-G/NLRP3/PRKAA1/TAP2/XCL1/ULBP1/TBX21/TNFSF4/CD1E/IL1R1/ULBP3/PVR/CD1C
GO:2000106	regulation of leukocyte apoptotic process	92	0.489214	2.16499	1.36971e-07	2.47656e-06	1.69474e-06	4307	tags=51%, list=23%, signal=40%	ANXA1/CD74/BCL10/PRKD2/HCLS1/CCR5/LYN/BCL3/BAX/LILRB1/WNT5A/RIPK3/BTK/IRF7/LGALS9/PTCRA/PDCD1/CCL5/CD274/IL10/BCL2L1/IDO1/RAG1/CD3G/DOCK8/CXCR2/HSH2D/ITPKB/JAK3/IL7R/PIK3CD/NOC2L/AXL/ST6GAL1/AURKB/SELENOS/LGALS3/GAS6/EFNA1/GIMAP8/IRS2/FCAR/HCAR2/ADAM17/CCR7/ORMDL3/ST3GAL1
GO:0099175	regulation of postsynapse organization	145	-0.436705	-2.03606	1.37927e-07	2.48665e-06	1.70165e-06	4108	tags=40%, list=22%, signal=32%	NLGN1/PDLIM5/SIGMAR1/PRNP/PRICKLE1/NCKIPSD/RAC3/ARHGAP12/MARK1/NF1/HOMER1/ABI2/ARHGAP33/ZNF804A/PUM2/WNT7A/CDKL5/ABHD17B/PTPRS/SRCIN1/GRID2/CAMK2B/NGEF/ITPKA/PTPRD/DBN1/ELMO1/LRFN2/PAFAH1B1/LRRTM2/IL1RAPL1/LRP4/RPS6KA5/CYFIP2/PPP1R9B/PPFIA2/LRP8/GRIN2B/LZTS3/ASIC2/NEURL1/LRRTM1/DNM3/KIF1A/NRXN2/SLC12A5/GRID1/CARMIL3/SHANK3/PAK3/CDK5R1/CUX2/ASIC1/ARHGAP44/CBLN1/CASKIN1/RTN4R/SHANK2
GO:0006887	exocytosis	352	-0.345119	-1.78991	1.42983e-07	2.5704e-06	1.75895e-06	2788	tags=31%, list=15%, signal=27%	DNAJC5/RAB40A/WNT7A/CADPS/KCNQ3/NOTCH1/RIMS3/KIT/MICAL3/NKD2/SNPH/SYT9/SV2C/LGI3/SCAMP1/SRCIN1/BCR/EXOC6B/HTR1B/GRP/SYNJ1/CRHBP/FMR1/PDPK1/SYT2/SEPTIN5/ANXA3/RAB15/RAB27B/BRSK1/RAB40B/STEAP2/SV2A/GATA1/PCLO/EXOC6/RIMS4/NSF/SYT17/EXOC3/TRPV6/SCN11A/SNCA/TRIM72/ERC2/PRRT2/RAB26/STXBP5L/FBXL20/CFTR/CACNB4/IL1RAPL1/STX1A/DOC2B/CLASP2/RAB40C/PRKCG/SYT3/KCNB1/SYT1/KLRC2/SYT7/SYT5/SYNGR3/STXBP5/VSNL1/SV…
GO:0099505	regulation of presynaptic membrane potential	31	-0.716268	-2.47864	1.44289e-07	2.58645e-06	1.76993e-06	1809	tags=68%, list=10%, signal=61%	HTR3A/GRIN2D/SCN1A/GRIK4/GABRB1/GRIA1/KCNA1/GRIA3/KCNA4/GABRA5/KCNJ3/GRIN2B/KCTD16/GRIA4/GRIK2/KCNJ9/KCNC2/KCNC1/GLRA1/KCNJ11/GABBR1
GO:0099171	presynaptic modulation of chemical synaptic transmission	37	-0.657652	-2.34427	1.60178e-07	2.86308e-06	1.95924e-06	3232	tags=59%, list=17%, signal=49%	APBA2/SYT12/PFN2/LAMP5/HTR1B/FMR1/CHRNB3/DRD1/FXR2/FBXL20/CHRM2/PRKCG/GIT1/APBA1/PRKCB/GRIK2/GRM2/NRXN2/RAB3A/HTR2A/NOG/GRIN3A
GO:0036336	dendritic cell migration	32	0.678038	2.43217	1.65568e-07	2.95098e-06	2.01939e-06	4573	tags=69%, list=24%, signal=52%	CDC42/PIK3CG/CCR5/ALOX5/CALR/GPR183/LGALS9/SLAMF8/CCL5/CCR1/SLAMF1/CCR2/DOCK8/CXCR4/CXCR2/NLRP12/EPS8/TRPM4/GAS6/TRPM2/CCR7/EXT1
GO:0019883	antigen processing and presentation of endogenous antigen	30	0.70806	2.49152	1.71175e-07	3.04225e-06	2.08185e-06	3807	tags=67%, list=20%, signal=53%	HLA-DRB1/CD74/HLA-DRA/HLA-A/HLA-B/B2M/HLA-E/HFE/HLA-C/HLA-F/HLA-G/TAP2/ULBP1/ERAP1/TAPBP/TAP1/CD1E/ULBP3/CD1C/IDE
GO:0045069	regulation of viral genome replication	80	0.513411	2.21023	1.7885e-07	3.16966e-06	2.16903e-06	2343	tags=38%, list=12%, signal=33%	APOBEC3C/PLSCR1/APOBEC3G/APOBEC3F/TRIM38/FAM111A/BST2/ZC3HAV1/PKN2/HMGA2/IFI16/OAS2/CCL5/ZNFX1/LTF/ISG20/IFIH1/PPIH/OAS1/IFITM3/OASL/TRIM6/ISG15/APOBEC3D/TNIP1/IFITM2/APOBEC3H/NR5A2/PPIE/MX1
GO:2000300	regulation of synaptic vesicle exocytosis	47	-0.611017	-2.30003	1.82861e-07	3.23158e-06	2.21141e-06	4108	tags=66%, list=22%, signal=52%	NLGN1/ATP2A2/BRAF/FBXO45/PREPL/PFN2/WNT7A/RIMS3/SV2C/HTR1B/FMR1/SYT2/SEPTIN5/RIMS4/FBXL20/CACNB4/PRKCG/SYT1/SYT5/STXBP5/SV2B/PPFIA2/GIT1/CSPG5/PRKCB/SYT13/RIMS1/RAB3A/SYT4/SYN1/RIMS2
GO:0046638	positive regulation of alpha-beta T cell differentiation	55	0.572667	2.28224	1.97255e-07	3.47614e-06	2.37876e-06	3258	tags=56%, list=17%, signal=47%	ANXA1/HLA-DRB1/HLA-DRA/RUNX1/ZBTB7B/SASH3/IL18/CD80/TGFBR2/CD86/RHOA/RUNX3/NCKAP1L/LILRB4/LGALS9/IL2RG/SYK/IL12RB1/GLI3/IL4R/HLX/NLRP3/ITPKB/PNP/ZAP70/AP3B1/NFKBIZ/SOCS1/CBFB/IFNG/TNFSF4
GO:0031640	killing of cells of another organism	114	0.456863	2.08981	2.00229e-07	3.50878e-06	2.4011e-06	2905	tags=28%, list=15%, signal=24%	MICB/H2BC12/GBP1/GBP5/GBP2/TREM1/H2BC11/PLA2G2A/GBP3/CXCL10/APOL1/CXCL9/HAMP/MYD88/LTF/GNLY/GZMA/F2RL1/HMGN2/CXCL11/LYZ/NKG7/PRF1/GAPDH/GZMH/CCL20/ROMO1/C6/XCL1/NINJ1/RPS19/MICA
GO:0141061	disruption of cell in another organism	114	0.456863	2.08981	2.00229e-07	3.50878e-06	2.4011e-06	2905	tags=28%, list=15%, signal=24%	MICB/H2BC12/GBP1/GBP5/GBP2/TREM1/H2BC11/PLA2G2A/GBP3/CXCL10/APOL1/CXCL9/HAMP/MYD88/LTF/GNLY/GZMA/F2RL1/HMGN2/CXCL11/LYZ/NKG7/PRF1/GAPDH/GZMH/CCL20/ROMO1/C6/XCL1/NINJ1/RPS19/MICA
GO:0002483	antigen processing and presentation of endogenous peptide antigen	23	0.748906	2.48284	2.14161e-07	3.74243e-06	2.56099e-06	3807	tags=74%, list=20%, signal=59%	HLA-DRB1/HLA-DRA/HLA-A/HLA-B/B2M/HLA-E/HFE/HLA-C/HLA-F/HLA-G/TAP2/ULBP1/ERAP1/TAPBP/TAP1/ULBP3/IDE
GO:0007626	locomotory behavior	215	-0.391961	-1.92278	2.37964e-07	4.1468e-06	2.8377e-06	3772	tags=37%, list=20%, signal=30%	DRD4/PTEN/CNTN1/HIPK2/PAK6/LSAMP/NPY1R/NCOA2/OPRD1/CHRNA3/SLITRK6/ROGDI/APBA2/DDHD2/NTSR1/CHD7/SLC25A46/EFNB3/TH/DAB1/KCNJ10/GRIN2D/PITX3/ASTN1/CALB1/GPR52/PDE1B/FGF12/SCN1A/GDNF/BORCS7/CRBN/DRD1/GRM1/GRIA1/KLHL1/PAFAH1B1/INPP5F/BTBD9/RNF170/SNCA/DSCAM/FEZF2/CEND1/GRM5/CACNB4/RASD2/SPTBN4/NEGR1/ABAT/SNCG/CRH/ELAVL4/GIT1/APBA1/TSC1/NLGN2/OPRK1/PRKCE/LARGE1/PRKN/SEZ6/LRRTM1/GAD1/SLC4A10/SLC1A1/HTR2…
GO:0007188	adenylate cyclase-modulating G protein-coupled receptor signaling pathway	268	-0.365159	-1.83499	2.47244e-07	4.29656e-06	2.94018e-06	3971	tags=35%, list=21%, signal=28%	ADGRL3/CALCRL/MC5R/GIPR/FSHR/DRD4/ADGRF3/UCN3/MCHR1/NPY1R/PALM/OPRD1/MRAP2/GPR161/GNG2/ADRB3/MC1R/SCT/TSHR/NOS1/VIPR2/ADRB1/PTH1R/RAPGEF2/ADRA1A/PRKCA/GNAZ/GRM3/ADCYAP1R1/RAPGEF3/PTGER3/ADGRB1/DGKQ/HTR1B/GHRH/GPR12/GHRHR/RIT2/GLP2R/CACNA1D/DRD1/VIPR1/GRM7/CRHR2/GRM8/PRKAR2B/GRM1/GALR3/PTH2R/SSTR4/AKAP6/PTGDR2/PDE4A/OPRM1/GRM5/PRKAR1B/CHRM2/DRD5/GPR78/GABBR2/CRHR1/PTGFR/GNAI1/GPR26/VIP/HTR1E/OPRK1…
GO:0019226	transmission of nerve impulse	77	-0.531499	-2.20088	2.63727e-07	4.5703e-06	3.12751e-06	2008	tags=35%, list=11%, signal=31%	FMR1/FGF12/SCN1A/DRD1/GRIA1/PAFAH1B1/KCNA1/CACNG4/SCN11A/KCNMB2/CACNG8/CACNB4/DRD5/SPTBN4/ANK3/HCN1/KCNK4/SCN2A/GRIK2/CACNG3/TNR/SCN8A/GJD2/CACNA1I/CNTNAP2/GLRA1/CACNG2
GO:0002715	regulation of natural killer cell mediated immunity	58	0.556199	2.25015	2.68899e-07	4.64705e-06	3.18003e-06	4109	tags=60%, list=22%, signal=47%	HLA-A/INPP5D/HLA-B/NECTIN2/HAVCR2/HLA-E/CD226/PIK3R6/LILRB1/VAV1/TGFB1/LGALS9/SH2D1A/SLAMF6/LAMP1/CD96/CALHM6/RASGRP4/HLA-F/CEACAM1/HLA-G/CLNK/SERPINB9/KIR2DL4/KLRB1/CD160/MICA/IL21/CRK/IL18RAP/PVR/KLRD1/ARRB2/CRTAM/GRB2
GO:0050818	regulation of coagulation	75	0.52415	2.22848	2.78966e-07	4.80774e-06	3.28999e-06	3927	tags=51%, list=21%, signal=40%	ANXA5/ANO6/ANXA2/PLAU/PLAUR/EMILIN1/PLAT/SERPINE1/PROCR/CAV1/EMILIN2/TMX1/SERPING1/NFE2L2/ANGPT2/PDGFB/F2RL1/SH2B3/VKORC1/PROS1/TFPI/SERPINF2/CEACAM1/F2R/FAP/F3/PRKCD/PDGFA/CD9/ANGPT1/THBD/EPHB2/HPSE/FOXA2/ADAMTS18/PROC/UBASH3B/FGG
GO:0070371	ERK1 and ERK2 cascade	298	0.333759	1.75263	2.88845e-07	4.96433e-06	3.39715e-06	3617	tags=34%, list=19%, signal=28%	BTN2A2/PRXL2C/HLA-DRB1/ITGB3/CD74/GBP1/PRKD2/CD44/RAP1A/EMILIN1/RAP1B/PTPN22/VRK3/SCIMP/RRAS/NOD1/CD2AP/DUSP10/LYN/CD4/HAVCR2/PTGER4/TREM2/PTPN6/PTPRC/PLA2G2A/GPNMB/CHI3L1/C5AR1/ICAM1/PYCARD/GPR183/TGFB1/SPRY1/SHC1/XBP1/LGALS9/SYK/P2RY6/HAND2/CCR1/ATF3/GNAI2/ZFP36L2/CARD9/SLAMF1/DDR2/LIF/FN1/INPPL1/PDGFB/SOX9/F2RL1/PTPN2/EGF/SERPINF2/NPNT/FGF20/EPHA2/CEACAM1/SPRY2/TRAF7/TNIP1/F2R/PDGFD/ITGAV/DAB2…
GO:0009100	glycoprotein metabolic process	383	0.309876	1.66398	2.93609e-07	5.03238e-06	3.44371e-06	4105	tags=35%, list=22%, signal=28%	DDOST/HS2ST1/EDEM2/OSTC/GNS/GLB1/ST8SIA4/TMEM59/DPY19L1/SOAT1/MAN1C1/RPN2/GALNT2/BACE2/DHDDS/CYTL1/HEXB/B3GNT7/GAL3ST4/RPN1/ERP44/B3GNT5/ALG14/GBGT1/OST4/MAN2B1/POMGNT1/BTK/DPAGT1/POGLUT3/MAGT1/PLOD3/NCSTN/SLC2A10/ALG6/EXTL2/B4GALT4/DPY19L3/MGAT1/TMEM106A/B4GALT1/TMEM165/GUSB/POFUT1/IL15/STT3A/HS3ST1/SLC10A7/DSE/SLC35D2/FUT4/MGAT4B/GALNT5/CHST2/GMPPB/AGA/CHST14/CANT1/CHPF2/AMFR/ADAMTS7/SGSH/GALNT…
GO:0043300	regulation of leukocyte degranulation	45	0.613034	2.36725	2.99816e-07	5.12473e-06	3.50691e-06	2036	tags=53%, list=11%, signal=48%	RAC2/FES/VAMP8/ITGB2/LYN/SPI1/ADGRE2/CD300A/PRAM1/NCKAP1L/PTAFR/LGALS9/SYK/LAMP1/STXBP2/ITGAM/F2RL1/CCR2/HLA-F/CD84/FCGR2B/IL4R/CEACAM1/SNX4
GO:0071621	granulocyte chemotaxis	119	0.439634	2.03256	3.0512e-07	5.20117e-06	3.55922e-06	3375	tags=36%, list=18%, signal=30%	ANXA1/CD74/FCER1G/TGFB2/RAC2/PIK3CG/BST1/TREM1/ITGB2/AKIRIN1/ADGRE2/NCKAP1L/C5AR1/CXCL10/VAV1/SYK/CXCL9/CCL5/CSF3R/C3AR1/SLAMF1/PPIB/VAV3/TNFAIP6/CCL2/SAA1/CXCR2/IL17RA/DPEP1/PREX1/ITGA1/CSF1R/RAC1/TRPV4/PIK3CD/XCL1/CSF1/S100A9/VEGFA/EDN2/S100A8/LGALS3/CCL22
GO:0048705	skeletal system morphogenesis	230	0.358971	1.81156	3.23637e-07	5.50184e-06	3.76497e-06	4640	tags=42%, list=24%, signal=32%	TMEM107/SERPINH1/ZMPSTE24/OSR2/HOXA1/MMP14/HOXC4/IRX5/HOXA4/RDH10/HOXA5/HOXB7/TGFBR2/HOXA2/COL1A1/RUNX2/HOXB4/HOXA9/SFRP4/HOXC9/HOXB3/TGFB1/HOXA11/HOXB2/SHOX2/MGP/HOXA7/LTF/HOXA3/RAB33B/HOXC8/COL3A1/SKI/INPPL1/HOXD11/SOX9/HOXD9/TGFBR1/TMEM119/GLI3/HOXB8/CHSY1/FOSL2/DHRS3/HOXC11/HAS2/STC1/HYAL2/HOXD10/COL27A1/MMP2/TRPV4/HOXB9/HOXB6/TULP3/HOXB5/MSX1/ACP5/CCN2/VEGFA/MEGF8/COL11A1/SIX2/PAPPA2/HOXD3/H…
GO:0031295	T cell costimulation	47	0.588922	2.29343	3.56115e-07	6.02123e-06	4.1204e-06	3554	tags=60%, list=19%, signal=49%	PDCD1LG2/TNFSF14/SPN/CD80/CAV1/LYN/CD86/PTPN6/LGALS1/VAV1/LILRB4/CD274/EFNB1/CD3E/TNFRSF14/CD40LG/LILRB2/ICOS/CARD11/LCK/CD160/CD5/CD28/MTOR/TNFSF4/EFNB2/TNFSF13B/CSK
GO:1901224	positive regulation of non-canonical NF-kappaB signal transduction	63	0.551352	2.26272	3.5556e-07	6.02123e-06	4.1204e-06	2487	tags=37%, list=13%, signal=32%	NMI/ACTN4/TLR2/TNFSF14/IL18/NOD1/LAPTM5/TRIM56/HAVCR2/TLR3/CD86/TREM2/RHOA/TCIM/CALR/PYCARD/RIPK1/TRIP6/LGALS9/TLR7/NLRP3/IFI35/NLRP12
GO:0048172	regulation of short-term neuronal synaptic plasticity	15	-0.825545	-2.36255	3.68411e-07	6.21235e-06	4.25118e-06	2049	tags=80%, list=11%, signal=71%	SHISA9/SHISA6/KMT2A/SLC4A10/SHISA8/GRIK2/RAB3A/PPFIA3/SYNGR1/SYT4/SYP/SLC8A2
GO:0060337	type I interferon-mediated signaling pathway	83	0.494573	2.15808	4.02197e-07	6.76383e-06	4.62857e-06	2290	tags=35%, list=12%, signal=31%	SP100/MUL1/RBM47/LSM14A/IRF3/NLRC5/TRIM56/PTPN6/WNT5A/STING1/SMIM30/IRF7/YTHDF2/OAS2/MYD88/IFIH1/STAT1/OAS1/IKBKE/PTPN2/IFITM3/OASL/TRIM6/TANK/ISG15/IRAK1/IFITM2/ZBP1/SAMHD1
GO:0002455	humoral immune response mediated by circulating immunoglobulin	46	0.601668	2.31895	4.09738e-07	6.87217e-06	4.7027e-06	2663	tags=43%, list=14%, signal=37%	C1R/C3/C1RL/C1QB/C2/C1QA/C1QC/BCL3/TREM2/SERPING1/PTPN6/PTPRC/C1S/CFI/FOXJ1/C4B/FCGR2B/C4A/C6/CLU
GO:0044403	biological process involved in symbiotic interaction	211	0.372277	1.87568	4.20504e-07	7.03388e-06	4.81337e-06	4673	tags=39%, list=25%, signal=30%	ITGA5/HLA-DRB1/ITGB3/PLSCR1/CD74/CLEC5A/TRIM38/CTSB/SLC1A5/FUCA2/F11R/TREM1/VAMP8/CCR5/BST2/CD80/NECTIN2/ITGB1/CAV1/CD4/MYH9/JPT2/GPX1/CD86/LGALS1/ICAM1/APOL1/LGALS9/CHMP2A/LAMP1/MYD88/LTF/P4HB/SLAMF1/FN1/F2RL1/KPNA2/TNFRSF14/TRIM21/ITGA2/KPNA6/CXCR4/EPHA2/XPR1/TRIM5/ITGB5/CAV2/ITGAV/TFRC/GAPDH/CTSL/LRRC15/ROMO1/HYAL2/SELPLG/ITGB7/RAB7A/TNFRSF4/AXL/NRP1/SIGLEC1/EFNB2/SLC20A2/GAS6/CDK1/HSPA1B/PVR/…
GO:0048872	homeostasis of number of cells	332	0.325944	1.72806	4.42706e-07	7.38552e-06	5.05399e-06	2898	tags=28%, list=15%, signal=24%	FSTL1/TMOD3/ANXA1/CD74/BCL10/GAPT/CEBPG/SLC1A5/HCLS1/STAT3/RAC2/TNFSF14/SASH3/DYRK3/INPP5D/HMOX1/HOXA5/B2M/LYN/SPI1/BAX/GATA3/TCIRG1/SIT1/PLA2G2A/NCKAP1L/RIPK3/BTK/GPR183/TGFB1/NCSTN/LGALS9/CRISPLD1/HAMP/RB1/CARD9/BBS4/STAT1/DNASE2/COL14A1/IKZF1/SOX9/RAG1/SLC15A4/PTPN2/CCR2/TNFAIP3/SH2B3/HMGB2/NEMP1/ZFP36/KCNQ1/GPR174/BPGM/IL2RA/ISG15/CORO1A/PRDX1/SLC40A1/IL6/F2R/FOSL2/ETV2/CXCR2/G6PD/CARD11/TUBA…
GO:1901991	negative regulation of mitotic cell cycle phase transition	171	0.390306	1.91982	4.4481e-07	7.40088e-06	5.06451e-06	4495	tags=40%, list=24%, signal=31%	KANK2/BTN2A2/CDK2/BARD1/PLK3/WEE1/BRCA1/GPNMB/RPA2/RB1/GPR132/ZFP36L2/CDCA8/CDC20/SYF2/ORC1/CCL2/PRMT2/RBBP8/CHEK1/ZC3H12D/NDC80/CCNB1/ZFP36L1/ZWILCH/CTDSP1/NABP1/CDK2AP2/CTDSP2/CDC6/MAD2L2/CLSPN/E2F7/CENPF/BUB1/HUS1/SKA1/RFWD3/HASPIN/RBL1/BIRC5/ZW10/AURKB/KNTC1/IER3/TTK/NUF2/CDC73/BUB1B/CDK1/DONSON/PDIK1L/DUSP1/ATR/PKD2/TPRA1/ACVR1/SPC24/KNL1/CRLF3/TICRR/PINX1/CDK5RAP2/CCNG1/MIIP/SKA3/RPS27L/TRI…
GO:0030073	insulin secretion	205	-0.392851	-1.91612	4.49748e-07	7.4632e-06	5.10715e-06	3757	tags=36%, list=20%, signal=29%	SFRP1/TCF7L2/IRS1/EFNA5/NR1D1/UCN3/ACSL4/HNF1B/SRI/UQCC2/GPR68/ADRA2C/CARTPT/MCU/KCNA5/PER2/NR1H4/CD38/AACS/PRKCA/GNAZ/RAPGEF3/HNF4A/SIRT3/SYBU/PPP3CA/SSTR5/PLCB1/PCLO/C2CD2L/SLC25A22/RBP4/LRRC8A/CAMK2G/PFKM/CFTR/ACVR2B/RBM4/STX1A/DOC2B/ABAT/BLK/KCNB1/SYT7/ACVR1C/CRH/GLUD1/VSNL1/EIPR1/NLGN2/GPLD1/PRKCE/PRKN/PTPRN2/NEUROD1/PRKCB/RAB11FIP2/MC4R/PLA2G6/PTPRN/GNAO1/G6PC2/RAB3A/PPP3CB/RAPGEF4/ADCY5/GP…
GO:0050921	positive regulation of chemotaxis	146	0.407667	1.94053	4.837e-07	8.00537e-06	5.47816e-06	4402	tags=42%, list=23%, signal=32%	TMSB4X/ANO6/CD74/PRKD2/RAC2/SERPINE1/TNFSF14/SWAP70/AKIRIN1/GPSM3/TREM2/WNT5A/NCKAP1L/IL16/HSPB1/C5AR1/CALR/CXCL10/CXCR3/TGFB1/LGALS9/CCL5/CCR1/C3AR1/SLAMF1/PDGFB/AIF1/F2RL1/CCR2/ITGA2/P2RX4/CXCR4/IL6/PDGFD/TMEM102/CXCR2/F3/CSF1R/RAC1/IL6R/TRPV4/FPR2/XCL1/CSF1/VEGFA/MEGF8/CCR4/EDN2/NRP1/STX3/GAS6/CX3CR1/NEDD9/OXSR1/LGMN/LPAR1/ADAM17/RARRES2/CCR7/PDGFRB/SMAD3
GO:2001044	regulation of integrin-mediated signaling pathway	20	0.757029	2.4112	4.86541e-07	8.03114e-06	5.4958e-06	1630	tags=65%, list=9%, signal=59%	LAMB2/FLNA/CD63/CTNNA1/TIMP1/LAMC1/BST1/PHACTR4/LIMS1/LOXL3/LAMA2/SLC2A10/LAMB1
GO:0141060	disruption of anatomical structure in another organism	118	0.435313	2.00957	4.9297e-07	8.11585e-06	5.55377e-06	2905	tags=27%, list=15%, signal=23%	MICB/H2BC12/GBP1/GBP5/GBP2/TREM1/H2BC11/PLA2G2A/GBP3/CXCL10/APOL1/CXCL9/HAMP/MYD88/LTF/GNLY/GZMA/F2RL1/HMGN2/CXCL11/LYZ/NKG7/PRF1/GAPDH/GZMH/CCL20/ROMO1/C6/XCL1/NINJ1/RPS19/MICA
GO:0001911	negative regulation of leukocyte mediated cytotoxicity	32	0.663675	2.38065	5.05037e-07	8.29268e-06	5.67478e-06	4109	tags=78%, list=22%, signal=61%	HLA-A/INPP5D/HLA-B/NECTIN2/HAVCR2/HLA-E/PTPRC/LILRB1/NCKAP1L/TGFB1/LGALS9/HLA-F/FCGR2B/CEACAM1/HLA-G/IL7R/SERPINB9/KIR2DL4/MICA/CRK/PVR/CX3CR1/KLRD1/ARRB2/GRB2
GO:0070527	platelet aggregation	76	0.507461	2.16045	5.09813e-07	8.34918e-06	5.71344e-06	3999	tags=51%, list=21%, signal=41%	CLIC1/FLNA/PDPN/PDIA3/MYL12A/ITGB3/TLN1/GLA/EMILIN1/F11R/PIK3CG/STXBP3/FERMT3/EMILIN2/LYN/MYH9/ACTB/TMX1/PTPN6/HSPB1/PLEK/SYK/MMRN1/RAP2B/VCL/SH2B3/CEACAM1/IL6/PRKCD/IL6R/ACTG1/CD9/MYL9/COMP/ADAMTS18/IL6ST/UBASH3B/FGG/JAK2
GO:0050433	regulation of catecholamine secretion	42	-0.62124	-2.27119	5.12896e-07	8.37775e-06	5.73299e-06	3260	tags=52%, list=17%, signal=43%	SYT11/CHRFAM7A/ADRA2C/CARTPT/HTR1B/GDNF/SNCA/STX1A/ABAT/KCNB1/SYT1/SNCG/CRH/OPRK1/PRKN/PRKCB/GRM2/SYT4/CHRNB2/HTR2A/CHGA/CHRNA4
GO:0046640	regulation of alpha-beta T cell proliferation	43	0.610914	2.32808	5.18972e-07	8.44786e-06	5.78097e-06	4534	tags=65%, list=24%, signal=50%	SLC4A2/ZBTB7B/TWSG1/HLA-A/IL18/HLA-E/IRF1/TGFBR2/PTPRC/LGALS9/SYK/CD274/RASAL3/CD3E/TNFRSF14/CCR2/IL2RA/CARD11/EBI3/ZAP70/XCL1/CD28/TNFSF4/LGALS9C/JAK2/ITCH/LGALS9B/VSIR
GO:0002548	monocyte chemotaxis	52	0.574845	2.27969	5.19889e-07	8.44786e-06	5.78097e-06	4055	tags=44%, list=21%, signal=35%	ANXA1/ANO6/SERPINE1/LYN/CXCL10/SLAMF8/CCL5/CCR1/PDGFB/AIF1/CCR2/CCL2/IL6/IL6R/CCL23/FPR2/NINJ1/RPS19/LGALS3/DUSP1/CX3CR1/LGMN/TNFRSF11A
GO:0002716	negative regulation of natural killer cell mediated immunity	27	0.703773	2.41915	5.22249e-07	8.46423e-06	5.79217e-06	4109	tags=78%, list=22%, signal=61%	HLA-A/INPP5D/HLA-B/NECTIN2/HAVCR2/HLA-E/LILRB1/TGFB1/LGALS9/CD96/HLA-F/CEACAM1/HLA-G/SERPINB9/KIR2DL4/MICA/CRK/PVR/KLRD1/ARRB2/GRB2
GO:0030225	macrophage differentiation	66	0.525668	2.19541	5.43047e-07	8.77856e-06	6.00727e-06	3581	tags=48%, list=19%, signal=39%	CDC42/HLA-DRB1/CASP8/HCLS1/TLR2/UCP2/C1QC/CD4/GATA3/GAB3/RIPK1/TGFB1/CEBPA/MYD88/RB1/IL15/LIF/PTPN2/ROR2/FOSL2/CFLAR/CSF1R/NAGLU/SOCS1/TRIB1/CSF1/VEGFA/IFNG/NRROS/DIAPH3/CEBPE/IL31RA
GO:0045055	regulated exocytosis	224	-0.375289	-1.84857	5.71119e-07	9.20856e-06	6.30152e-06	3260	tags=39%, list=17%, signal=33%	SYT11/OTOF/OSBPL2/SYT12/PFN2/SNAP47/PTGDS/DNAJC5/WNT7A/CADPS/NOTCH1/RIMS3/KIT/SNPH/SYT9/SV2C/BCR/HTR1B/GRP/SYNJ1/CRHBP/FMR1/PDPK1/SYT2/SEPTIN5/ANXA3/RAB15/BRSK1/STEAP2/SV2A/GATA1/PCLO/RIMS4/SYT17/TRPV6/SCN11A/SNCA/ERC2/PRRT2/RAB26/FBXL20/CACNB4/STX1A/DOC2B/PRKCG/SYT3/KCNB1/SYT1/KLRC2/SYT7/SYT5/SYNGR3/STXBP5/SV2B/PPFIA2/NAPB/RPH3A/GIT1/UNC13C/DOC2A/CSPG5/PRKCB/RAB11FIP2/SYT10/SYN2/VAMP2/SYT15/SYT1…
GO:0043299	leukocyte degranulation	78	0.501774	2.14946	5.76968e-07	9.27895e-06	6.3497e-06	2877	tags=50%, list=15%, signal=43%	RAB27A/FCGR3A/RAC2/PIK3CG/FES/STXBP3/VAMP8/ITGB2/LAT2/LYN/SPI1/ADGRE2/CD300A/PRAM1/NCKAP1L/BTK/MILR1/PTAFR/LGALS9/SYK/LAMP1/HCK/STXBP2/ITGAM/F2RL1/CCR2/HLA-F/SNAP23/CD84/FCGR2B/NKG7/IL4R/CORO1A/CEACAM1/SNX4/CLNK/PIK3CD/CD160/NR4A3
GO:0001961	positive regulation of cytokine-mediated signaling pathway	60	0.539999	2.20045	5.89213e-07	9.45158e-06	6.46783e-06	4445	tags=62%, list=23%, signal=47%	CASP4/CASP1/CD74/PARP9/RBM47/LSM14A/IRF3/PARP14/NLRC5/CD40/LAPTM5/TRIM56/TREM2/CD300LF/WNT5A/STING1/IRF7/RIPK1/GFI1/IKBKE/TRIM6/CXCR4/AGPAT2/ZBP1/TXK/CSF1/AXL/IL1R1/IL7/TICAM2/GAS6/HSPA1B/IRGM/ADAM17/TRAF2/USP29/HSPA1A
GO:0034340	response to type I interferon	90	0.482154	2.13014	5.92015e-07	9.47224e-06	6.48196e-06	2343	tags=33%, list=12%, signal=29%	SP100/MUL1/RBM47/LSM14A/IRF3/NLRC5/TRIM56/PTPN6/WNT5A/STING1/SMIM30/IRF7/YTHDF2/OAS2/MYD88/IFIH1/STAT1/OAS1/IKBKE/PTPN2/IFITM3/OASL/TRIM6/TANK/ISG15/IRAK1/IFITM2/ZBP1/SAMHD1/MX1
GO:0097696	cell surface receptor signaling pathway via STAT	145	0.409263	1.95299	5.99516e-07	9.56779e-06	6.54735e-06	4136	tags=41%, list=22%, signal=33%	CISH/TNFRSF1A/NMI/CLCF1/PARP9/STAT5A/STAT3/LEPROT/IL18/PARP14/CD40/GADD45A/CAV1/BCL3/SOCS2/PTPRC/CSF2RB/TGFB1/USP1/IL10RA/SOCS3/HAMP/CCL5/IL10/ADIPOR1/IL15/STAT1/LIF/PTPN2/CCR2/SH2B3/CTF1/HES1/EGF/CCL2/IL6/F2R/CSF2RA/IL15RA/JAK3/CSF1R/IL6R/IL7R/NAGLU/SOCS1/STAT6/IFNG/SOCS6/EPHB2/CNTF/IL21/OSM/IL31RA/IL6ST/PKD2/IGF1/OCIAD2/JAK2/CRLF3/IFNAR2
GO:0046879	hormone secretion	318	-0.345732	-1.77143	6.27265e-07	9.98517e-06	6.83297e-06	3757	tags=32%, list=20%, signal=26%	SFRP1/TCF7L2/IRS1/EFNA5/NR1D1/BMP6/KCNK9/UCN3/ACSL4/HNF1B/SRI/UQCC2/GPR68/ADRA2C/EDN3/CARTPT/MCU/KCNA5/PER2/SCT/REN/RAB11FIP3/CHD7/SCG5/NR1H4/CD38/AACS/PRKCA/GNAZ/INHA/RAPGEF3/GNRHR/TFR2/GRP/GHRH/HNF4A/SIRT3/UCN/SYBU/CRHBP/GHRHR/GDF9/CPE/PPP3CA/SSTR5/PLCB1/PCLO/C2CD2L/SLC25A22/RBP4/LRRC8A/TRPV6/CAMK2G/RASL10B/PFKM/CFTR/ACVR2B/RBM4/STX1A/DOC2B/TACR1/ABAT/BLK/CRHR1/KCNB1/SYT7/ACVR1C/CRH/GLUD1/VSNL1…
GO:0062207	regulation of pattern recognition receptor signaling pathway	178	0.385166	1.90529	6.32691e-07	1.0046e-05	6.87457e-06	4859	tags=42%, list=26%, signal=32%	ZDHHC12/GBP5/GBP2/CGAS/PTPN22/SLC15A3/LATS2/CARD8/CYBA/TLR1/ZC3HAV1/CAV1/LYN/IRF1/PPT1/TREM2/CD300A/LILRA2/CD300LF/ERBIN/ZDHHC18/BTK/IRF7/STMP1/PLCG2/IFI16/TLR6/CD14/MYD88/LTF/GFI1/RIOK3/KCNK13/F2RL1/SLC15A4/TNFAIP3/OASL/FLOT1/ZDHHC5/LAMP2/CPTP/IFI35/IKBKB/TSPAN6/SQSTM1/ZDHHC1/S100A9/NINJ1/LYPLAL1/NPLOC4/IRAK3/S100A8/OTUD4/AURKB/KCNK6/DHX58/DDX60/TICAM2/HSPA1B/BIRC2/ARRB2/IRGM/TREML4/TAX1BP1/ITCH…
GO:0001662	behavioral fear response	43	-0.610932	-2.23222	6.59537e-07	1.04457e-05	7.14814e-06	2174	tags=42%, list=11%, signal=37%	GRP/UCN/USP46/DRD1/VDAC3/FBXL20/GABRA5/CRH/NEUROD2/LARGE1/BRINP1/ASIC4/SLC1A1/HTR2C/GRIK2/HTR1A/ASIC1/MAPK8IP2
GO:0050805	negative regulation of synaptic transmission	55	-0.568705	-2.21362	6.70566e-07	1.05669e-05	7.23106e-06	2771	tags=44%, list=15%, signal=37%	CD38/NPY5R/ABHD6/GRID2/HTR1B/FMR1/DRD1/SORCS3/GRIA1/GRID2IP/MAPT/DRD5/KCNB1/ATAD1/SLC6A1/GRIK2/GRM2/TNR/PRRT1/SHANK3/STXBP1/HTR2A/CBLN1/SHANK2
GO:0051092	positive regulation of NF-kappaB transcription factor activity	119	0.431299	1.99402	6.70299e-07	1.05669e-05	7.23106e-06	3721	tags=37%, list=20%, signal=30%	CARD16/BCL10/PRKD2/TRIM38/TLR2/LAMTOR5/IL18/NOD1/AR/CLEC7A/WNT5A/RIPK3/BTK/NLRC4/PYCARD/RIPK1/PLCG2/LGALS9/MYD88/LTF/CARD9/ROR1/CD40LG/TRADD/TRIM22/TRIM5/TFRC/IRAK1/CARD11/NLRP3/CFLAR/IKBKB/IRAK2/CLU/S100A9/TRIM14/IRAK3/PRKCH/S100A8/CIB1/HSPA1B/SLCO3A1/IL18RAP/TRAF5
GO:0002377	immunoglobulin production	105	0.458456	2.08076	7.18956e-07	1.1301e-05	7.73338e-06	3562	tags=38%, list=19%, signal=31%	CLCF1/CGAS/IL13RA1/SASH3/SWAP70/CD40/ERCC1/HLA-E/CD86/PTPRC/BATF/BTK/TGFB1/XBP1/IL2RG/IL10/UNG/CYREN/SLC15A4/CD40LG/FCGR2B/IL4R/IL6/TFRC/PCYT1A/SAMHD1/NFKBIZ/MAD2L2/XCL1/TNFRSF4/STAT6/TMBIM6/CD28/TBX21/EPHB2/TNFSF4/IL21/POLQ/MZB1/IL13RA2
GO:0007259	cell surface receptor signaling pathway via JAK-STAT	126	0.426907	1.9929	7.41373e-07	1.16241e-05	7.95453e-06	4136	tags=42%, list=22%, signal=33%	CISH/TNFRSF1A/NMI/CLCF1/PARP9/STAT5A/STAT3/LEPROT/IL18/PARP14/CD40/GADD45A/CAV1/BCL3/SOCS2/PTPRC/CSF2RB/USP1/IL10RA/SOCS3/HAMP/IL10/ADIPOR1/IL15/STAT1/PTPN2/CCR2/SH2B3/CTF1/HES1/EGF/CCL2/IL6/F2R/CSF2RA/IL15RA/JAK3/CSF1R/IL7R/SOCS1/STAT6/IFNG/SOCS6/EPHB2/CNTF/IL21/OSM/IL31RA/PKD2/OCIAD2/JAK2/CRLF3/IFNAR2
GO:0045577	regulation of B cell differentiation	35	0.651561	2.39058	7.50166e-07	1.17121e-05	8.0147e-06	2361	tags=49%, list=12%, signal=43%	MMP14/INPP5D/NFAM1/SPI1/IL4I1/PTPN6/NCKAP1L/BTK/XBP1/IL2RG/SYK/SLAMF8/IL10/ZFP36L2/IKZF3/CARD11/ZFP36L1
GO:0031294	lymphocyte costimulation	48	0.586741	2.28687	7.50725e-07	1.17121e-05	8.0147e-06	4224	tags=65%, list=22%, signal=50%	PDCD1LG2/TNFSF14/SPN/CD80/CAV1/LYN/CD86/PTPN6/LGALS1/VAV1/LILRB4/CD274/EFNB1/CD3E/TNFRSF14/CD40LG/LILRB2/ICOS/CARD11/LCK/CD160/CD5/CD28/MTOR/TNFSF4/EFNB2/TNFSF13B/CSK/MAP3K8/CD320/CCR7
GO:0002291	T cell activation via T cell receptor contact with antigen bound to MHC molecule on antigen presenting cell	14	0.826994	2.34474	7.89025e-07	1.2279e-05	8.40263e-06	1234	tags=71%, list=7%, signal=67%	HLA-DMB/TYROBP/ITGAL/FGL2/HAVCR2/TREM2/LILRB1/ICAM1/LGALS9/APBB1IP
GO:0099637	neurotransmitter receptor transport	26	-0.707706	-2.34274	8.07132e-07	1.25296e-05	8.57413e-06	2022	tags=58%, list=11%, signal=52%	NETO1/CACNG4/LRRC7/VAMP4/CACNG8/NSG1/GRIPAP1/SLC1A1/CACNG3/GRIP1/GRIP2/ARHGAP44/CPLX1/STX1B/CACNG2
GO:2001235	positive regulation of apoptotic signaling pathway	141	0.422418	2.00804	8.12107e-07	1.25756e-05	8.60562e-06	4877	tags=45%, list=26%, signal=34%	TNFRSF12A/PDIA3/STK3/BCL10/CTNNA1/LTBR/CTSC/TNFSF14/CAV1/BAX/PTPRC/WNT5A/RIPK3/PYCARD/RIPK1/TLR6/ATF3/FAF1/PPP1CA/PTPN2/CD40LG/TGFBR1/TRAF7/VNN1/FASLG/CTSH/LCK/PRKCD/HYAL2/MMP2/BCAP31/PLAGL2/MSX1/NCK2/TNFSF12/CLU/DEDD2/S100A9/GSDME/TNFSF10/PARK7/MCL1/NGFR/S100A8/STK4/CASP2/SP1/RAD9A/G0S2/EIF5A/DDIT3/JAK2/TRAF2/PML/THBS1/PPARG/TP63/NFATC4/TNFSF15/FADD/IFNB1/IL19/LTB/FAS
GO:0051701	biological process involved in interaction with host	171	0.38636	1.90041	8.15849e-07	1.26023e-05	8.62393e-06	4823	tags=42%, list=25%, signal=32%	ITGA5/HLA-DRB1/ITGB3/PLSCR1/CD74/CLEC5A/TRIM38/CTSB/SLC1A5/FUCA2/F11R/VAMP8/CCR5/CD80/NECTIN2/ITGB1/CAV1/CD4/MYH9/JPT2/CD86/LGALS1/ICAM1/LGALS9/CHMP2A/LAMP1/LTF/P4HB/SLAMF1/TNFRSF14/TRIM21/ITGA2/CXCR4/EPHA2/XPR1/TRIM5/ITGB5/CAV2/ITGAV/TFRC/CTSL/LRRC15/HYAL2/SELPLG/ITGB7/RAB7A/TNFRSF4/AXL/NRP1/SIGLEC1/EFNB2/SLC20A2/GAS6/CDK1/HSPA1B/PVR/SLC52A2/IDE/SLC52A1/SLC3A2/SMPD1/DYNLT1/EPS15/ITCH/HSPA1A/GPR1…
GO:0002369	T cell cytokine production	40	0.616553	2.29496	8.68798e-07	1.33543e-05	9.1385e-06	3331	tags=55%, list=18%, signal=45%	HLA-A/SASH3/IL18/B2M/TNFRSF1B/CD7/GATA3/ARID5A/HFE/LILRB4/FZD5/SLAMF1/CCR2/HLA-F/SECTM1/IL6/NLRP3/XCL1/TRPM4/TBX21/TNFSF4/IL1R1
GO:0002724	regulation of T cell cytokine production	40	0.616553	2.29496	8.68798e-07	1.33543e-05	9.1385e-06	3331	tags=55%, list=18%, signal=45%	HLA-A/SASH3/IL18/B2M/TNFRSF1B/CD7/GATA3/ARID5A/HFE/LILRB4/FZD5/SLAMF1/CCR2/HLA-F/SECTM1/IL6/NLRP3/XCL1/TRPM4/TBX21/TNFSF4/IL1R1
GO:0071357	cellular response to type I interferon	84	0.491006	2.14955	9.20444e-07	1.41135e-05	9.65801e-06	2290	tags=35%, list=12%, signal=30%	SP100/MUL1/RBM47/LSM14A/IRF3/NLRC5/TRIM56/PTPN6/WNT5A/STING1/SMIM30/IRF7/YTHDF2/OAS2/MYD88/IFIH1/STAT1/OAS1/IKBKE/PTPN2/IFITM3/OASL/TRIM6/TANK/ISG15/IRAK1/IFITM2/ZBP1/SAMHD1
GO:0002507	tolerance induction	30	0.684295	2.4079	9.29602e-07	1.42191e-05	9.73026e-06	3094	tags=67%, list=16%, signal=56%	HLA-B/LYN/HAVCR2/HLA-E/TGFBR2/TGFB1/LILRB4/LGALS9/PDCD1/IDO1/FOXJ1/CD3E/TNFAIP3/LILRB2/ICOS/IL2RA/HLA-G/XKR8/CCR4/IRAK3
GO:0050691	regulation of defense response to virus by host	44	0.605303	2.32224	9.51929e-07	1.4525e-05	9.93965e-06	2826	tags=48%, list=15%, signal=41%	MUL1/MICB/APOBEC3G/PARP9/APOBEC3F/CGAS/DTX3L/LILRB1/STING1/PYCARD/IFNLR1/IL12RB1/IL15/STAT1/TNFAIP3/ZC3H12A/TRIM6/TRIM22/EIF2AK4/ZDHHC1/IL27
GO:0045622	regulation of T-helper cell differentiation	48	0.582245	2.26935	9.60196e-07	1.46155e-05	1.00016e-05	3258	tags=52%, list=17%, signal=43%	ANXA1/HLA-DRB1/HLA-DRA/STAT5A/ZBTB7B/IL18/CD69/CD80/ASCL2/GATA3/CD86/BATF/LOXL3/LGALS1/IL12RB1/ZC3H12A/IL4R/HLX/NLRP3/JUNB/JAK3/NFKBIZ/IL27/TBX21/TNFSF4
GO:0002755	MyD88-dependent toll-like receptor signaling pathway	20	0.747162	2.37977	9.77887e-07	1.48487e-05	1.01611e-05	3094	tags=65%, list=16%, signal=54%	IRAK4/IRF1/CD300A/CD300LF/BTK/IRF7/TLR6/MYD88/TNIP1/IRAK1/IKBKB/IRAK2/IRAK3
GO:0009914	hormone transport	329	-0.344823	-1.77394	9.85087e-07	1.49218e-05	1.02112e-05	3757	tags=32%, list=20%, signal=26%	SFRP1/TCF7L2/IRS1/EFNA5/NR1D1/BMP6/KCNK9/UCN3/ACSL4/HNF1B/SRI/UQCC2/GPR68/ADRA2C/EDN3/CARTPT/MCU/KCNA5/PER2/SCT/REN/RAB11FIP3/CHD7/SCG5/NR1H4/CD38/AACS/PRKCA/GNAZ/INHA/RAPGEF3/GNRHR/TFR2/GRP/GHRH/HNF4A/SIRT3/UCN/SYBU/CRHBP/GHRHR/GDF9/CPE/PPP3CA/SSTR5/PLCB1/SLC22A9/PCLO/C2CD2L/SLC25A22/RBP4/LRRC8A/TRPV6/CAMK2G/RASL10B/PFKM/CFTR/CRYM/ACVR2B/RBM4/STX1A/DOC2B/TACR1/ABAT/BLK/CRHR1/KCNB1/SYT7/ACVR1C/CR…
GO:0035640	exploration behavior	37	-0.634196	-2.26066	9.89697e-07	1.49554e-05	1.02342e-05	1921	tags=46%, list=10%, signal=41%	ABL2/CRBN/KMT2A/ABAT/CRHR1/CRH/NLGN2/PRKCE/LRRTM1/BRINP1/GAD1/SLC4A10/TNR/DLG4/HTR1A/NOG/JPH3
GO:0050871	positive regulation of B cell activation	86	0.481298	2.10958	1.05857e-06	1.59576e-05	1.092e-05	3691	tags=40%, list=19%, signal=32%	CD74/CLCF1/NFATC2/MMP14/BST1/SASH3/INPP5D/CD40/SPI1/PTPRC/NCKAP1L/BTK/GPR183/TGFB1/XBP1/IL2RG/SYK/IL10/VAV3/IL6/TFRC/CARD11/MAD2L2/TNFRSF4/STAT6/SH3KBP1/CD28/TBX21/EPHB2/TNFSF4/IL21/TNFSF13B/IL7/IRS2
GO:0043903	regulation of biological process involved in symbiotic interaction	39	0.62188	2.31563	1.06993e-06	1.6086e-05	1.10078e-05	1962	tags=41%, list=10%, signal=37%	HLA-DRB1/CD74/TRIM38/FUCA2/BST2/NECTIN2/CAV1/CD4/LGALS1/LGALS9/LTF/P4HB/F2RL1/TRIM21/TRIM5/ITGAV
GO:0014812	muscle cell migration	89	0.474701	2.09947	1.07223e-06	1.6086e-05	1.10078e-05	4319	tags=49%, list=23%, signal=38%	ANXA1/S100A11/ITGB3/PLAU/DOCK7/PLAT/SERPINE1/IGFBP5/AKIRIN1/NFE2L2/XBP1/P2RY6/CCL5/DDR2/PDGFB/AIF1/ITGA2/PDGFD/IGFBP3/HAS2/CCN4/BIN3/CORO1B/GNA13/PDGFA/POSTN/TRIB1/ADAMTS1/NR4A3/SMO/PLEKHO1/NRP1/ATP7A/PPARD/CRK/IGF1/DDIT3/LPAR1/ROCK1/PTPN1/GNA12/SSH1/MDM2/PDGFRB
GO:0042596	fear response	49	-0.589547	-2.24814	1.08957e-06	1.6307e-05	1.11591e-05	2174	tags=41%, list=11%, signal=36%	GRP/UCN/USP46/DRD1/VDAC3/FBXL20/PRKAR1B/CRHR1/GABRA5/CRH/NEUROD2/LARGE1/BRINP1/ASIC4/SLC1A1/HTR2C/GRIK2/HTR1A/ASIC1/MAPK8IP2
GO:0032607	interferon-alpha production	30	0.681298	2.39735	1.18731e-06	1.76852e-05	1.21022e-05	1364	tags=40%, list=7%, signal=37%	NMI/IRF3/ZC3HAV1/HAVCR2/TLR3/TLR8/IRF5/IRF7/IL10/TLR7/IFIH1/STAT1
GO:0032647	regulation of interferon-alpha production	30	0.681298	2.39735	1.18731e-06	1.76852e-05	1.21022e-05	1364	tags=40%, list=7%, signal=37%	NMI/IRF3/ZC3HAV1/HAVCR2/TLR3/TLR8/IRF5/IRF7/IL10/TLR7/IFIH1/STAT1
GO:0001914	regulation of T cell mediated cytotoxicity	47	0.571448	2.22539	1.25761e-06	1.86441e-05	1.27583e-05	3845	tags=57%, list=20%, signal=46%	HLA-DRB1/HLA-DRA/HLA-A/HLA-B/B2M/NECTIN2/MR1/HLA-E/PTPRC/LILRB1/NCKAP1L/RIPK3/IL12RB1/HLA-C/HLA-F/FCGR2B/CEACAM1/HLA-G/IL7R/TAP2/XCL1/ULBP1/CD1E/ULBP3/PVR/CD1C/KLRD1
GO:0010948	negative regulation of cell cycle process	289	0.334023	1.73983	1.25764e-06	1.86441e-05	1.27583e-05	4907	tags=39%, list=26%, signal=30%	TMSB4X/KANK2/BTN2A2/CDK2/PARP9/BARD1/PLK3/CHEK2/WEE1/BRCA1/LYN/DTX3L/TMEM67/STK38/MAP3K20/GPNMB/CHMP2A/RPA2/SUSD2/RB1/GPR132/ZFP36L2/CDCA8/LIF/CDC20/SYF2/ORC1/ATF5/CCL2/NEK11/CUL4A/PRMT2/RBBP8/HLA-G/H2AX/FBXO4/CHEK1/BRCA2/EIF2AK4/ZC3H12D/NDC80/CCNB1/STK33/ZFP36L1/ZWILCH/CTDSP1/NABP1/CDK2AP2/CTDSP2/CDC6/MAD2L2/CLSPN/E2F7/CENPF/BUB1/HUS1/SKA1/RFWD3/HASPIN/RBL1/BIRC5/BAZ1B/E2F8/NEK2/ZW10/AURKB/TIPIN…
GO:0099068	postsynapse assembly	84	-0.49099	-2.06289	1.27289e-06	1.88255e-05	1.28825e-05	4108	tags=48%, list=22%, signal=37%	NLGN1/SIGMAR1/PRICKLE1/NCKIPSD/PTEN/RAC3/CRKL/ARHGAP12/MARK1/ARHGAP33/PUM2/WNT7A/PTPRS/GRID2/NLGN3/PTPRD/ELMO1/NPTX1/C1QL2/LRRTM2/C1QL3/LRP4/CYFIP2/PPP1R9B/NLGN2/ARHGEF9/ASIC2/NEURL1/LRRTM1/NRXN2/SLC12A5/NRXN1/CARMIL3/SPTBN2/SHANK3/ASIC1/CBLN1/CASKIN1/RTN4R/NTNG2
GO:0098659	inorganic cation import across plasma membrane	121	-0.44092	-1.99172	1.32732e-06	1.95382e-05	1.33702e-05	4314	tags=45%, list=23%, signal=35%	KCNH2/SLC12A4/SLC5A1/FYN/ATP12A/TRPV1/PRNP/SLC39A6/SLC8A1/SLC24A2/KCNK9/ATP1A4/SCNN1D/CACNA1S/KCNJ16/SLC12A6/CACNA1G/PPP3R1/KCNJ10/PPP3R2/KCNJ6/SLC5A2/SLC24A4/P2RX5/CACNA1H/PPP3CA/STEAP2/CACNA1D/CACNA1C/SLC9A3/KCNJ4/ATP1A3/TRPV6/SLC9A7/HCN2/KCNJ3/CACNA1B/SLC9A6/HCN4/KCNJ12/AKAP5/FXYD2/CACNA1A/CACNA2D1/SLC6A1/CACNA1E/SLC12A5/KCNJ9/CACNA1I/SLC8A3/PPP3CB/SLC9A2/KCNJ11/SLC8A2/ABCC8
GO:0099587	inorganic ion import across plasma membrane	121	-0.44092	-1.99172	1.32732e-06	1.95382e-05	1.33702e-05	4314	tags=45%, list=23%, signal=35%	KCNH2/SLC12A4/SLC5A1/FYN/ATP12A/TRPV1/PRNP/SLC39A6/SLC8A1/SLC24A2/KCNK9/ATP1A4/SCNN1D/CACNA1S/KCNJ16/SLC12A6/CACNA1G/PPP3R1/KCNJ10/PPP3R2/KCNJ6/SLC5A2/SLC24A4/P2RX5/CACNA1H/PPP3CA/STEAP2/CACNA1D/CACNA1C/SLC9A3/KCNJ4/ATP1A3/TRPV6/SLC9A7/HCN2/KCNJ3/CACNA1B/SLC9A6/HCN4/KCNJ12/AKAP5/FXYD2/CACNA1A/CACNA2D1/SLC6A1/CACNA1E/SLC12A5/KCNJ9/CACNA1I/SLC8A3/PPP3CB/SLC9A2/KCNJ11/SLC8A2/ABCC8
GO:0043368	positive T cell selection	51	0.573128	2.25686	1.34523e-06	1.97235e-05	1.3497e-05	3224	tags=55%, list=17%, signal=46%	CD74/STAT5A/STAT3/CD69/SPN/PTPRC/BATF/LOXL3/LGALS1/SOCS3/SLAMF6/IL12RB1/DOCK2/CD3E/CD3D/PTPN2/CD3G/IL6/CTSL/ITPKB/JAK3/IL6R/ZAP70/NFATC3/STAT6/MTOR/LY9/TBX21
GO:0002262	myeloid cell homeostasis	180	0.378751	1.87206	1.34622e-06	1.97235e-05	1.3497e-05	3701	tags=36%, list=20%, signal=29%	TMOD3/ANXA1/CEBPG/SLC1A5/HCLS1/STAT3/RAC2/DYRK3/INPP5D/HMOX1/HOXA5/B2M/LYN/SPI1/BAX/GATA3/NCKAP1L/BTK/NCSTN/HAMP/RB1/BBS4/STAT1/DNASE2/IKZF1/SLC15A4/PTPN2/CCR2/SH2B3/HMGB2/NEMP1/ZFP36/KCNQ1/BPGM/ISG15/PRDX1/IL6/ETV2/CXCR2/G6PD/XKR8/ITPKB/BAK1/ZFP36L1/CASP3/HOXB6/PIK3CD/PRMT1/TMEM14C/HEATR3/CSF1/LYAR/PTBP3/NCAPG2/VEGFA/AXL/RPS19/DIAPH3/ALAS1/FAM210B/HSCB/FANCC/MPIG6B/HSPA1B/FCAR
GO:0090276	regulation of peptide hormone secretion	202	-0.383069	-1.86301	1.36456e-06	1.99456e-05	1.3649e-05	3757	tags=36%, list=20%, signal=29%	SFRP1/TCF7L2/IRS1/EFNA5/NR1D1/UCN3/ACSL4/SRI/UQCC2/GPR68/ADRA2C/CARTPT/MCU/KCNA5/PER2/SCT/CHD7/NR1H4/CD38/AACS/PRKCA/GNAZ/RAPGEF3/TFR2/GRP/GHRH/HNF4A/SIRT3/UCN/SYBU/CRHBP/GHRHR/PPP3CA/SSTR5/PLCB1/C2CD2L/SLC25A22/RBP4/LRRC8A/RASL10B/PFKM/CFTR/STX1A/DOC2B/ABAT/BLK/KCNB1/SYT7/ACVR1C/CRH/GLUD1/VSNL1/EIPR1/NLGN2/GPLD1/PRKCE/PRKN/NEUROD1/PRKCB/PLA2G6/HTR2C/GNAO1/G6PC2/PPP3CB/RAPGEF4/ADCY5/GPR27/SNAP25/…
GO:0045953	negative regulation of natural killer cell mediated cytotoxicity	26	0.699505	2.38598	1.3935e-06	2.0321e-05	1.39059e-05	4109	tags=77%, list=22%, signal=60%	HLA-A/INPP5D/HLA-B/NECTIN2/HAVCR2/HLA-E/LILRB1/TGFB1/LGALS9/HLA-F/CEACAM1/HLA-G/SERPINB9/KIR2DL4/MICA/CRK/PVR/KLRD1/ARRB2/GRB2
GO:0048704	embryonic skeletal system morphogenesis	96	0.462414	2.06814	1.47545e-06	2.14661e-05	1.46895e-05	3915	tags=46%, list=21%, signal=37%	OSR2/HOXA1/MMP14/HOXC4/IRX5/HOXA4/RDH10/HOXA5/HOXB7/TGFBR2/HOXA2/RUNX2/HOXB4/HOXA9/HOXC9/HOXB3/HOXA11/HOXB2/SHOX2/HOXA7/HOXA3/HOXD11/HOXD9/TGFBR1/GLI3/HOXB8/HOXC11/HOXD10/HOXB9/HOXB6/TULP3/HOXB5/MEGF8/COL11A1/SIX2/HOXD3/MTHFD1L/HOXD4/FUZ/TWIST1/WDR19/IFT140/CTNNB1/OSR1
GO:0001912	positive regulation of leukocyte mediated cytotoxicity	66	0.513075	2.14282	1.52803e-06	2.21281e-05	1.51425e-05	3845	tags=52%, list=20%, signal=41%	HLA-DRB1/HLA-DRA/HLA-A/TYROBP/HLA-B/B2M/NECTIN2/MR1/SPI1/HLA-E/CD226/PTPRC/VAV1/SH2D1A/SLAMF6/LAMP1/IL12RB1/HLA-C/ITGAM/F2RL1/HLA-F/HLA-G/TAP2/STAP1/XCL1/CD160/ULBP1/CD1E/IL21/ULBP3/IL18RAP/PVR/CD1C/KLRD1
GO:0034109	homotypic cell-cell adhesion	101	0.457831	2.07031	1.5258e-06	2.21281e-05	1.51425e-05	2837	tags=40%, list=15%, signal=34%	CLIC1/FLNA/PDPN/PDIA3/MYL12A/ITGB3/PLAUR/TLN1/GLA/EMILIN1/F11R/PIK3CG/STXBP3/FERMT3/EMILIN2/LYN/MYH9/ACTB/TMX1/PTPN6/HSPB1/PLEK/SYK/MMRN1/RDX/CCL5/RAP2B/VCL/SH2B3/CEACAM1/CD99/IL6/JUP/PRKCD/IL6R/ACTG1/XG/CD9/DSG2/DSC2
GO:0001776	leukocyte homeostasis	112	0.444407	2.0188	1.57508e-06	2.27568e-05	1.55727e-05	2898	tags=36%, list=15%, signal=30%	ANXA1/CD74/BCL10/GAPT/TNFSF14/SASH3/LYN/BAX/TCIRG1/SIT1/NCKAP1L/RIPK3/BTK/GPR183/TGFB1/LGALS9/BBS4/RAG1/SLC15A4/CCR2/TNFAIP3/SH2B3/GPR174/IL2RA/CORO1A/SLC40A1/IL6/F2R/CXCR2/XKR8/ITPKB/BAK1/JAK3/DOCK11/CASP3/IL7R/PIK3CD/CSF1/AXL/CCNB2
GO:0002763	positive regulation of myeloid leukocyte differentiation	61	0.521383	2.13208	1.60506e-06	2.31366e-05	1.58326e-05	4686	tags=52%, list=25%, signal=40%	HLA-DRB1/CD74/CASP8/RUNX1/HCLS1/FES/TYROBP/EVI2B/CD4/TREM2/TMEM64/RIPK1/TGFB1/CCR1/RB1/LIF/CD101/ROR2/ZFP36L1/NOTCH2/FOS/TRIB1/CSF1/IFNG/OCSTAMP/NEDD9/LEF1/TNFRSF11A/KLF10/POU4F2/IL23R/FADD
GO:0036037	CD8-positive, alpha-beta T cell activation	28	0.666052	2.32865	1.77039e-06	2.54611e-05	1.74233e-05	2718	tags=68%, list=14%, signal=58%	RUNX1/SLC4A2/ZBTB7B/HLA-A/HLA-E/IRF1/LILRB1/RUNX3/HFE/NCKAP1L/TNFSF8/LILRB4/WDFY4/CD274/EOMES/GPR18/SOCS1/CBFB/XCL1
GO:0048771	tissue remodeling	177	0.382228	1.88797	1.78045e-06	2.5547e-05	1.74821e-05	4573	tags=43%, list=24%, signal=33%	FLNA/TNFRSF11B/ITGB3/RUNX1/SLC4A2/TIMP1/MMP14/RAC2/IL18/INPP5D/CAPN1/IGFBP5/CAV1/SPP1/BAX/TCIRG1/TMEM64/GPNMB/NFKB1/TMBIM1/TGFB1/SYK/HAMP/HAND2/HOXA3/JAG1/IL15/MITF/DDR2/LIF/VDR/CCR2/TNFAIP3/TMEM119/EPHA2/CEACAM1/IL6/F2R/FOSL2/TFRC/FKRP/GNAT2/IL1A/BAK1/CSF1R/MMP2/NOTCH2/CLDN18/GDF5/ACP5/CTHRC1/NOX4/CELA1/RAB7A/P3H4/AXL/GJA1/FOXC1/EDNRA/IL21/ATP7A/CSK/IL7/GPR55/ACVRL1/UBASH3B/CTNNB1/DLL4/TNFRSF11A…
GO:0045579	positive regulation of B cell differentiation	17	0.781697	2.383	1.79673e-06	2.57215e-05	1.76015e-05	1284	tags=53%, list=7%, signal=49%	MMP14/INPP5D/SPI1/NCKAP1L/BTK/XBP1/IL2RG/SYK/IL10
GO:0010212	response to ionizing radiation	140	0.415956	1.97837	1.81522e-06	2.5927e-05	1.77421e-05	4289	tags=37%, list=23%, signal=29%	TMEM109/ZMPSTE24/SOD2/BARD1/CHEK2/GADD45A/BRCA1/ERCC1/RAD54B/GPX1/BAX/GATA3/PTPRC/MAP3K20/EYA3/CXCL10/TGFB1/IFI16/TIGAR/IKBIP/BCL2L1/YAP1/TANK/VCAM1/H2AJ/H2AX/FBXO4/IL1A/RAD54L/BRCA2/BAK1/CASP3/ECT2/NABP1/PRKAA1/TNKS1BP1/RAD51AP1/EGR1/HUS1/RFWD3/THBD/RAD51/RAD9A/SNAI2/ATR/KDM1A/SWI5/FANCD2/GRB2/TICRR/SMPD1/MDM2
GO:0019885	antigen processing and presentation of endogenous peptide antigen via MHC class I	21	0.738828	2.39587	1.83027e-06	2.60232e-05	1.7808e-05	3807	tags=71%, list=20%, signal=57%	HLA-A/HLA-B/B2M/HLA-E/HFE/HLA-C/HLA-F/HLA-G/TAP2/ULBP1/ERAP1/TAPBP/TAP1/ULBP3/IDE
GO:0007187	G protein-coupled receptor signaling pathway, coupled to cyclic nucleotide second messenger	56	-0.560825	-2.19152	1.8274e-06	2.60232e-05	1.7808e-05	3919	tags=54%, list=21%, signal=43%	CALCRL/MC5R/DRD4/NPY1R/OPRD1/ADRB3/MC1R/TSHR/PTH1R/NPY/HTR1B/DRD1/VIPR1/SSTR5/GALR3/SSTR4/OPRM1/CHRM2/SSTR3/HTR1E/HTR5A/HTR2C/SSTR1/CHRM4/HTR6/HTR1A/CHRM1/HTR2A/HRH3/SSTR2
GO:0060996	dendritic spine development	97	-0.462609	-2.00069	1.91225e-06	2.7127e-05	1.85633e-05	3733	tags=43%, list=20%, signal=35%	PTEN/HDAC6/DIP2A/CAMK1/ABI2/ARHGAP33/IQSEC1/DLG5/WNT7A/CDKL5/PTPRS/SRCIN1/CAMK2B/NGEF/FMR1/ITPKA/PTPRD/DBN1/FSTL4/ZNF365/EPHB1/FOXO6/PAFAH1B1/IL1RAPL1/PPFIA2/LRP8/NLGN2/CAMK2A/LZTS3/NEURL1/DNM3/KIF1A/SLC12A5/DLG4/SHANK3/CPEB3/PAK3/CDK5R1/CUX2/SHANK1/ARHGAP44/GRIN3A
GO:0014059	regulation of dopamine secretion	24	-0.727549	-2.34307	1.95722e-06	2.76796e-05	1.89415e-05	2215	tags=58%, list=12%, signal=52%	HTR1B/GDNF/SNCA/ABAT/SYT1/SNCG/OPRK1/PRKN/PRKCB/GRM2/SYT4/CHRNB2/HTR2A/CHRNA4
GO:0050920	regulation of chemotaxis	209	0.363584	1.83304	1.96159e-06	2.76796e-05	1.89415e-05	4601	tags=41%, list=24%, signal=32%	TMSB4X/ANO6/CD74/PRKD2/RAC2/SERPINE1/BST1/TNFSF14/SWAP70/AKIRIN1/GPSM3/LYN/TREM2/WNT5A/SLC8B1/NCKAP1L/IL16/HSPB1/C5AR1/CALR/CXCL10/GPR183/CXCR3/TGFB1/LGALS9/ANGPT2/SLAMF8/CCL5/CCR1/C3AR1/SLAMF1/PDGFB/AIF1/F2RL1/PTPN2/CCR2/ITGA2/TNFAIP6/P2RX4/CCL2/CXCR4/GPR18/IL6/CYP19A1/PDGFD/TMEM102/CXCR2/F3/CSF1R/RAC1/IL6R/CORO1B/TRPV4/FPR2/STAP1/XCL1/CSF1/VEGFA/MEGF8/NINJ1/CCR4/EDN2/ST6GAL1/NRP1/EFNB2/STX3/GAS…
GO:0007160	cell-matrix adhesion	234	0.344341	1.74149	1.96447e-06	2.76796e-05	1.89415e-05	4662	tags=42%, list=25%, signal=32%	ECM2/ITGA5/ANXA2/CD63/ITGB3/PLAU/TLN1/CD44/MMP14/EMILIN1/ITGB4/SERPINE1/BST1/ITGB2/RRAS/FERMT3/ITGAL/AJUBA/PARVG/ITGB1/LIMS1/ADAM9/PLEKHA2/RHOA/S100A10/ACTN1/TRIP6/CDH11/HOXA7/CD96/ZYX/JAG1/COL3A1/ITGAM/CD3E/FN1/VCL/ITGA3/ITGA2/NPNT/ITGB5/VCAM1/RCC2/ITGAV/FBLN5/JUP/ITGA1/SKAP1/ITGAX/ITGB8/RAC1/ACTG1/SDC4/EFEMP2/ITGB7/ARHGAP6/POSTN/SLC9A1/CCN2/CSF1/VEGFA/BCAM/ADAM15/ITGBL1/HOXD3/ITGA11/MSLN/CIB1/N…
GO:0032963	collagen metabolic process	105	0.447858	2.03266	1.97938e-06	2.77669e-05	1.90012e-05	2949	tags=37%, list=16%, signal=32%	VIM/SERPINH1/PEPD/MRC2/RUNX1/P3H2/CIITA/CTSB/MMP14/EMILIN1/CTSS/ENG/PCOLCE/ITGB1/TRAM2/COL1A1/P3H1/PLOD3/MMP19/TGFB1/COL1A2/DDR2/COL5A1/ITGA2/SERPINF2/IL6/F2R/FAP/FOSL2/CTSL/RCN3/MFAP4/MMP2/IL6R/NAGLU/MMP7/MMP11/P3H4/ADAM15
GO:1903034	regulation of response to wounding	170	0.3787	1.86441	1.97955e-06	2.77669e-05	1.90012e-05	3656	tags=36%, list=19%, signal=30%	TNFRSF12A/ANXA1/FLNA/ANO6/ANXA2/PLAU/PLAUR/EMILIN1/STAT3/PLAT/SERPINE1/ALOX5/ITGB1/CAV1/EMILIN2/SPP1/CLEC7A/TMX1/RREB1/SERPING1/PTPN6/RTCA/GRN/NFE2L2/XBP1/MMRN1/CD109/CERS2/IL10/SIGLEC10/DDR2/PDGFB/F2RL1/TNFAIP3/SH2B3/VKORC1/PROS1/CXCR4/TFPI/SERPINF2/CEACAM1/F2R/FAP/F3/PRKCD/CCN4/ACTG1/PDGFA/CD9/HBEGF/THBD/MTOR/PTPRF/EPHB2/CNTF/HPSE/ATP7A/FERMT2/FOXA2/CRK/ADAMTS18/PROC
GO:0010332	response to gamma radiation	53	0.546699	2.17083	2.04894e-06	2.8676e-05	1.96233e-05	4652	tags=51%, list=25%, signal=39%	TMEM109/ZMPSTE24/SOD2/CHEK2/GPX1/BAX/GATA3/PTPRC/MAP3K20/CXCL10/TIGAR/BCL2L1/YAP1/H2AJ/H2AX/IL1A/BRCA2/BAK1/PRKAA1/EGR1/RAD51/ATR/KDM1A/FANCD2/MDM2/PML/MEN1
GO:0032733	positive regulation of interleukin-10 production	41	0.603724	2.26667	2.0563e-06	2.87148e-05	1.96499e-05	3258	tags=49%, list=17%, signal=40%	RBM47/STAT3/TLR2/SASH3/HGF/BCL3/CLEC7A/TREM2/PYCARD/PLCG2/LGALS9/SYK/CD274/F2RL1/CD40LG/ISG15/IL6/XCL1/CD28/TNFSF4
GO:0006956	complement activation	54	0.545676	2.18682	2.06362e-06	2.87528e-05	1.96759e-05	3232	tags=41%, list=17%, signal=34%	C1R/C3/C1RL/C1QB/C2/C1QA/C1QC/TREM2/SERPING1/A2M/CFH/C1S/CFI/C4B/VSIG4/C4A/C6/CLU/CFB/COLEC11/CFHR3/CFD
GO:1900046	regulation of hemostasis	71	0.509279	2.15406	2.0987e-06	2.91766e-05	1.99659e-05	3927	tags=49%, list=21%, signal=39%	ANO6/ANXA2/PLAU/PLAUR/EMILIN1/PLAT/SERPINE1/CAV1/EMILIN2/TMX1/SERPING1/NFE2L2/PDGFB/F2RL1/SH2B3/VKORC1/PROS1/TFPI/SERPINF2/CEACAM1/F2R/FAP/F3/PRKCD/PDGFA/CD9/THBD/EPHB2/HPSE/COMP/FOXA2/ADAMTS18/PROC/UBASH3B/FGG
GO:2000515	negative regulation of CD4-positive, alpha-beta T cell activation	37	0.622584	2.31213	2.11898e-06	2.93932e-05	2.01141e-05	4534	tags=65%, list=24%, signal=49%	ANXA1/RUNX1/STAT5A/ZBTB7B/TWSG1/CD69/ASCL2/RUNX3/LOXL3/LGALS1/LGALS9/CD274/ZC3H12A/IL4R/HLX/JAK3/CBFB/XCL1/TBX21/TNFSF4/LGALS9C/ITCH/LGALS9B/VSIR
GO:0031342	negative regulation of cell killing	35	0.636645	2.33585	2.23196e-06	3.08919e-05	2.11397e-05	4109	tags=71%, list=22%, signal=56%	HLA-A/INPP5D/HLA-B/NECTIN2/HAVCR2/HLA-E/PTPRC/LILRB1/NCKAP1L/TGFB1/LGALS9/HLA-F/FCGR2B/CEACAM1/HLA-G/IL7R/SERPINB9/KIR2DL4/MICA/CRK/PVR/CX3CR1/KLRD1/ARRB2/GRB2
GO:0015833	peptide transport	280	-0.348344	-1.76145	2.28696e-06	3.15833e-05	2.16128e-05	3757	tags=33%, list=20%, signal=27%	SFRP1/TCF7L2/IRS1/EFNA5/NR1D1/UCN3/ACSL4/SLC15A2/HNF1B/SRI/UQCC2/GPR68/ADRA2C/EDN3/CARTPT/MCU/KCNA5/PER2/SCT/CHD7/NR1H4/CD38/AACS/PRKCA/GNAZ/ABCC5/RAPGEF3/TFR2/GRP/GHRH/HNF4A/SIRT3/UCN/SYBU/CRHBP/GHRHR/CPE/PPP3CA/SLC15A5/SSTR5/PLCB1/PCLO/C2CD2L/SLC25A22/RBP4/LRRC8A/CAMK2G/RASL10B/PFKM/CFTR/ACVR2B/RBM4/STX1A/DOC2B/ABAT/BLK/CRHR1/KCNB1/SYT7/ACVR1C/CRH/GLUD1/VSNL1/VIP/EIPR1/NLGN2/GPLD1/PRKCE/PRKN/PT…
GO:0002209	behavioral defense response	44	-0.598238	-2.19952	2.40734e-06	3.31726e-05	2.27004e-05	2174	tags=41%, list=11%, signal=36%	GRP/UCN/USP46/DRD1/VDAC3/FBXL20/GABRA5/CRH/NEUROD2/LARGE1/BRINP1/ASIC4/SLC1A1/HTR2C/GRIK2/HTR1A/ASIC1/MAPK8IP2
GO:0048814	regulation of dendrite morphogenesis	63	-0.532853	-2.13526	2.42724e-06	3.33732e-05	2.28376e-05	3897	tags=51%, list=21%, signal=40%	SKOR2/GSK3B/NEUROG3/HDAC6/CHRNA3/OBSL1/ANAPC2/KNDC1/RAPGEF2/TRPC5/CDKL5/SARM1/CAMK2B/PQBP1/ITPKA/PTPRD/DBN1/SYNE1/PPP3CA/PARP6/PAFAH1B1/SS18L1/IL1RAPL1/HECW2/RAP2A/NSMF/LRP8/TBC1D24/ADGRB3/CHRNB2/HECW1/CUX2
GO:0071260	cellular response to mechanical stimulus	74	0.497225	2.11695	2.58457e-06	3.54584e-05	2.42646e-05	3049	tags=45%, list=16%, signal=38%	TNFRSF1A/CASP1/ITGB3/CASP8/BCL10/LTBR/F11R/TNFSF14/ENG/CD40/CASP5/GADD45A/IRF1/TLR3/PTGER4/COL1A1/TLR8/NFKB1/TGFB1/MYD88/TLR7/TLR5/SOX9/MAP3K14/ITGA2/AQP1/CHEK1/MAP3K2/BAK1/SLC9A1/TNFRSF10A/PIEZO1/MAP3K1
GO:0048499	synaptic vesicle membrane organization	36	-0.638184	-2.2604	2.62657e-06	3.5898e-05	2.45654e-05	1208	tags=50%, list=6%, signal=47%	ERC2/PRRT2/DOC2B/SYT1/SYT7/SYT5/RPH3A/DOC2A/SYT13/RAB3A/SNAP25/SYNGR1/SYT4/STXBP1/SYP/CPLX2/CPLX1/STX1B
GO:0031663	lipopolysaccharide-mediated signaling pathway	62	0.522367	2.14634	2.62809e-06	3.5898e-05	2.45654e-05	3157	tags=44%, list=17%, signal=36%	CARD16/BCL10/LY96/PTPN22/IRAK4/IRF3/TLR2/CARD8/SCIMP/LYN/LILRA2/PTPN6/PLCG2/PTAFR/CD14/CD180/MYD88/HCK/LTF/LY86/TNFAIP3/TRIM5/IRAK1/IRAK2/TRIB1/IRAK3/CD6
GO:2000107	negative regulation of leukocyte apoptotic process	57	0.539201	2.17825	2.66257e-06	3.62898e-05	2.48335e-05	4307	tags=53%, list=23%, signal=41%	CD74/BCL10/HCLS1/CCR5/BCL3/LILRB1/IRF7/PTCRA/PDCD1/CCL5/BCL2L1/IDO1/RAG1/DOCK8/CXCR2/HSH2D/ITPKB/JAK3/IL7R/NOC2L/AXL/ST6GAL1/AURKB/SELENOS/GAS6/EFNA1/IRS2/CCR7/ORMDL3/ST3GAL1
GO:0030101	natural killer cell activation	100	0.44922	2.02478	2.68452e-06	3.65095e-05	2.49839e-05	3999	tags=41%, list=21%, signal=33%	ELF4/RAB27A/CASP8/FCGR3A/PTPN22/TYROBP/IL18/HAVCR2/HLA-E/PTPRC/CD2/VAV1/SH2D1A/CLEC12A/LAMP1/IL15/SLAMF1/CD48/HLA-F/NFIL3/NKG7/CORO1A/PRDX1/BLOC1S3/ZNF683/PRDM1/IL15RA/CLNK/PIK3CD/SLAMF7/CD160/AXL/MICA/ULBP1/ULBP3/FGR/GAS6/DCAF15/KLRD1/KLRF2/JAK2
GO:0032743	positive regulation of interleukin-2 production	36	0.621011	2.29402	2.74723e-06	3.72813e-05	2.5512e-05	3184	tags=47%, list=17%, signal=39%	ANXA1/RUNX1/PRKD2/SASH3/CD80/CD4/CLEC7A/CD86/PTPRC/PLCG2/CD3E/CCR2/CARD11/IL1A/PNP/CD28/STOML2
GO:0030193	regulation of blood coagulation	69	0.506975	2.12846	2.77832e-06	3.76216e-05	2.57449e-05	3927	tags=49%, list=21%, signal=39%	ANO6/ANXA2/PLAU/PLAUR/EMILIN1/PLAT/SERPINE1/CAV1/EMILIN2/TMX1/SERPING1/NFE2L2/PDGFB/F2RL1/SH2B3/VKORC1/PROS1/TFPI/SERPINF2/CEACAM1/F2R/FAP/F3/PRKCD/PDGFA/CD9/THBD/EPHB2/HPSE/FOXA2/ADAMTS18/PROC/UBASH3B/FGG
GO:0060562	epithelial tube morphogenesis	333	0.310824	1.64787	2.85497e-06	3.8576e-05	2.6398e-05	4649	tags=38%, list=25%, signal=29%	CLIC4/HS2ST1/VASP/STK3/BCL10/PRKD2/PFN1/MMP14/TGFB2/TNC/COL4A1/CTSZ/ENG/RDH10/HOXA5/PHACTR4/C1orf54/SPINT1/HOXB7/AR/TGFBR2/GATA3/RBM15/TEAD2/RHOA/WNT5A/CELSR1/CXCL10/TGFB1/HOXA11/SPRY1/ST14/TCTN1/HAND2/IFT57/STIL/PLXND1/BBS4/SKI/VDR/IFT122/HOXD11/SOX9/PPP1CA/ARL13B/FOXD1/CCDC40/GLI3/YAP1/NKX2-5/HES1/EGF/ADM/CXCR4/NPNT/EPHA2/FZD6/SPRY2/PRKACA/CXCR2/CTSH/PLXNB2/TMED2/ITGAX/CASP3/CSF1R/NOTCH2/PIK3CD…
GO:0002637	regulation of immunoglobulin production	76	0.487946	2.07736	2.8678e-06	3.86658e-05	2.64595e-05	3562	tags=41%, list=19%, signal=33%	CLCF1/CGAS/IL13RA1/SASH3/CD40/HLA-E/CD86/PTPRC/BTK/TGFB1/XBP1/IL2RG/IL10/SLC15A4/CD40LG/FCGR2B/IL4R/IL6/TFRC/MAD2L2/XCL1/TNFRSF4/STAT6/TMBIM6/CD28/TBX21/EPHB2/TNFSF4/IL21/MZB1/IL13RA2
GO:0070227	lymphocyte apoptotic process	84	0.478452	2.09459	2.94129e-06	3.95714e-05	2.70792e-05	2659	tags=39%, list=14%, signal=34%	KDELR1/CD74/BCL10/PRKD2/CHEK2/CASP7/LYN/BCL3/BAX/WNT5A/RIPK3/BTK/RIPK1/LGALS9/PTCRA/PDCD1/CCL5/CD274/IL10/IDO1/RAG1/CD3G/DOCK8/GLI3/IL2RA/FASLG/HSH2D/BAK1/JAK3/DFFA/IL7R/NOC2L/NFKBIZ
GO:0098543	detection of other organism	19	0.748986	2.35875	3.00928e-06	4.03993e-05	2.76457e-05	1087	tags=47%, list=6%, signal=45%	HLA-DRB1/TLR2/HLA-A/TLR1/HLA-B/NOD1/CLEC7A/NLRC4/TLR6
GO:0099500	vesicle fusion to plasma membrane	32	-0.644452	-2.22969	3.05204e-06	4.08855e-05	2.79784e-05	1208	tags=62%, list=6%, signal=59%	SYT11/SNAP47/SYT9/SYT2/ERC2/PRRT2/DOC2B/SYT1/SYT7/SYT5/RPH3A/DOC2A/SYT13/RAB3A/SNAP25/SYT4/STXBP1/CPLX2/CPLX1/STX1B
GO:0060998	regulation of dendritic spine development	58	-0.544525	-2.14323	3.10733e-06	4.15373e-05	2.84245e-05	2778	tags=41%, list=15%, signal=35%	DLG5/CDKL5/PTPRS/CAMK2B/NGEF/FMR1/ITPKA/PTPRD/DBN1/FSTL4/FOXO6/PAFAH1B1/IL1RAPL1/PPFIA2/LRP8/NLGN2/NEURL1/DNM3/KIF1A/SHANK3/CPEB3/CUX2/SHANK1/GRIN3A
GO:0032964	collagen biosynthetic process	47	0.558861	2.17637	3.14591e-06	4.19634e-05	2.8716e-05	2822	tags=43%, list=15%, signal=36%	VIM/SERPINH1/RUNX1/CIITA/EMILIN1/ENG/PCOLCE/TRAM2/COL1A1/TGFB1/DDR2/COL5A1/ITGA2/SERPINF2/IL6/F2R/FOSL2/RCN3/IL6R/P3H4
GO:0045581	negative regulation of T cell differentiation	52	0.556332	2.20627	3.15933e-06	4.20527e-05	2.87771e-05	3343	tags=50%, list=18%, signal=41%	ANXA1/CD74/RUNX1/SLC4A2/STAT5A/ZBTB7B/CD69/FGL2/ASCL2/IRF1/RUNX3/LOXL3/LGALS1/LILRB4/FOXJ1/PTPN2/GLI3/ZC3H12A/IL4R/HLX/JAK3/SOCS1/CBFB/TBX21/TNFSF4/CTLA4
GO:1904862	inhibitory synapse assembly	29	-0.664427	-2.24859	3.30186e-06	4.38565e-05	3.00115e-05	2670	tags=62%, list=14%, signal=53%	CLSTN3/CLSTN2/MDGA1/GABRG3/GABRA6/GABRG1/GABRA5/NLGN2/FGF13/GABRB2/GABRA4/GABRA1/LHFPL4/SEMA4A/GABRA3/GABRG2/CBLN1/GABRB3
GO:0071496	cellular response to external stimulus	75	0.493181	2.09681	3.33079e-06	4.41471e-05	3.02103e-05	3049	tags=44%, list=16%, signal=37%	TNFRSF1A/CASP1/ITGB3/CASP8/BCL10/LTBR/F11R/TNFSF14/ENG/CD40/CASP5/GADD45A/IRF1/TLR3/PTGER4/COL1A1/TLR8/NFKB1/TGFB1/MYD88/TLR7/TLR5/SOX9/MAP3K14/ITGA2/AQP1/CHEK1/MAP3K2/BAK1/SLC9A1/TNFRSF10A/PIEZO1/MAP3K1
GO:0052372	modulation by symbiont of entry into host	28	0.656939	2.29679	3.45098e-06	4.56434e-05	3.12343e-05	1962	tags=46%, list=10%, signal=42%	HLA-DRB1/CD74/TRIM38/FUCA2/NECTIN2/CAV1/CD4/LGALS1/LGALS9/P4HB/TRIM21/TRIM5/ITGAV
GO:0050432	catecholamine secretion	49	-0.575233	-2.19355	3.48855e-06	4.60429e-05	3.15077e-05	3260	tags=47%, list=17%, signal=39%	SYT11/CHRFAM7A/ADRA2C/CARTPT/HTR1B/GDNF/SNCA/STX1A/ABAT/KCNB1/SYT1/SNCG/CRH/VIP/OPRK1/PRKN/PRKCB/GRM2/SYT4/CHRNB2/HTR2A/CHGA/CHRNA4
GO:0072538	T-helper 17 type immune response	53	0.540158	2.14485	3.52563e-06	4.64344e-05	3.17756e-05	5609	tags=68%, list=30%, signal=48%	STAT5A/ZBTB7B/STAT3/CD69/ASCL2/CLEC7A/ARID5A/BATF/LOXL3/LGALS1/SOCS3/SLAMF6/IL12RB1/CARD9/ZC3H12A/IL6/IL17RA/JUNB/JAK3/IL6R/NFKBIZ/LY9/TBX21/EPHB2/IL6ST/JAK2/NFKBID/IL23R/JAK1/RORC/BRD4/CLEC6A/TRAF3IP2/IL2/TYK2/IL23A
GO:0030900	forebrain development	412	-0.3092	-1.6276	3.87324e-06	5.09055e-05	3.48352e-05	4332	tags=33%, list=23%, signal=26%	ATRX/LMX1A/NFIB/FYN/KIRREL3/TMEM108/TYRO3/HOOK3/PGAP1/KCNA2/HTRA2/DCLK2/FUT1/NR0B1/FBXO45/KCNA3/GSX1/GSK3B/NEUROG2/PTEN/RAC3/WDR89/BLOC1S6/EFNA2/NF2/SOX3/KDM6B/CRKL/ZEB1/EMX2/ZNF335/NF1/SCT/NRG3/ROBO1/CHD7/SOX1/LHX2/ZDHHC16/WNT7A/NOTCH1/FOXP1/TH/DAB1/RAPGEF2/FOXG1/KAT2A/BCAN/UCHL5/BMP4/KDM2B/SRC/SOCS7/PTPRS/NPY/IGF1R/OPHN1/BNIP3/GHRH/CDON/DAB2IP/PEX5/GHRHR/TRAPPC9/MDGA1/HES5/FGF8/ANXA3/LHX6/DRD1/…
GO:0002283	neutrophil activation involved in immune response	19	0.745586	2.34804	3.901e-06	5.11628e-05	3.50113e-05	1326	tags=63%, list=7%, signal=59%	FCER1G/STXBP3/ITGB2/TYROBP/SPI1/LILRA2/PRAM1/PTAFR/SYK/MYD88/STXBP2/ITGAM
GO:0017157	regulation of exocytosis	182	-0.387686	-1.85803	4.05225e-06	5.30352e-05	3.62926e-05	2751	tags=36%, list=15%, signal=31%	WNT7A/CADPS/NOTCH1/RIMS3/SYT9/SV2C/LGI3/BCR/HTR1B/FMR1/PDPK1/SYT2/SEPTIN5/RAB15/RAB27B/GATA1/PCLO/RIMS4/NSF/SYT17/TRPV6/SNCA/RAB26/FBXL20/CFTR/CACNB4/IL1RAPL1/STX1A/DOC2B/CLASP2/PRKCG/SYT3/KCNB1/SYT1/KLRC2/SYT7/SYT5/STXBP5/VSNL1/SV2B/PPFIA2/RPH3A/GIT1/DOC2A/PRKN/ATP9A/CSPG5/PRKCB/SYT10/VAMP2/SYT15/SYT13/RIMS1/RAB3A/RAPGEF4/STXBP6/SYT4/RAB3C/SYN1/CDK5R2/STXBP1/CPLX2/SCAMP5/RIMS2/CPLX1/SMPD3
GO:0006958	complement activation, classical pathway	32	0.633342	2.27185	4.10045e-06	5.35541e-05	3.66477e-05	2663	tags=47%, list=14%, signal=40%	C1R/C3/C1RL/C1QB/C2/C1QA/C1QC/TREM2/SERPING1/C1S/CFI/C4B/C4A/C6/CLU
GO:2000516	positive regulation of CD4-positive, alpha-beta T cell activation	46	0.567099	2.18571	4.46985e-06	5.82457e-05	3.98582e-05	3258	tags=54%, list=17%, signal=45%	ANXA1/HLA-DRB1/HLA-DRA/ZBTB7B/SASH3/IL18/CD80/TGFBR2/CD86/NCKAP1L/LGALS9/IL2RG/IL12RB1/CD3E/IL4R/HLX/CARD11/NLRP3/NFKBIZ/SOCS1/XCL1/CD160/IFNG/CD28/TNFSF4
GO:0042220	response to cocaine	57	-0.541078	-2.12463	4.47829e-06	5.82457e-05	3.98582e-05	2311	tags=40%, list=12%, signal=36%	PITX3/HDAC5/HTR1B/CRHBP/TACR3/DRD1/RGS4/GRIA1/SLC1A2/CACNG4/DRD5/GAD2/EHMT2/ABAT/ST8SIA2/CRH/ELAVL4/OPRK1/SLC1A1/SLC6A1/GRM2/CHRNB2/HTR2A
GO:1901987	regulation of cell cycle phase transition	431	0.290584	1.57625	4.49633e-06	5.8359e-05	3.99357e-05	4495	tags=33%, list=24%, signal=26%	TMSB4X/TMOD3/ANXA1/KANK2/BTN2A2/CDK2/LSM10/PARP9/BARD1/NEK6/DYRK3/PLK3/CHEK2/WEE1/BRCA1/LYN/DTX3L/ACTB/PTPN6/STK38/MAP3K20/TCIM/GPNMB/TGFB1/PLCG2/RDX/CDKN2C/RPA2/SUSD2/RB1/GPR132/STIL/ZFP36L2/CDCA8/DDR2/CDC20/CDC14A/AIF1/SYF2/STXBP4/SASS6/ACTL6A/ORC1/ATF5/CCL2/NEK11/PAF1/CUL4A/PRMT2/MLF1/RCC2/RBBP8/PSME2/H2AX/DLGAP5/CENPE/FBXO4/CHEK1/BRCA2/EIF2AK4/ZC3H12D/NDC80/CCNB1/STK33/ZFP36L1/ZWILCH/CTDSP1/N…
GO:0010720	positive regulation of cell development	437	0.287215	1.55855	4.57601e-06	5.92703e-05	4.05593e-05	3893	tags=32%, list=21%, signal=26%	ANXA1/BTN2A2/HDAC1/HLA-DRB1/CD74/HLA-DRA/CASP8/RUNX1/CLCF1/MMP14/ZBTB7B/HCLS1/F11R/RHOH/TLR2/TSPO/FES/SASH3/TYROBP/IL18/NRDC/INPP5D/SPINT1/EVI2B/CD80/ITGB1/DUSP10/TNFRSF1B/LYN/CD4/SPI1/TGFBR2/CLEC7A/ACTB/GATA3/CD86/TREM2/IL4I1/PIK3R6/PTPRC/RHOA/TMEM64/RUNX3/NCKAP1L/CYFIP1/TWF2/BTK/RIPK1/TGFB1/HOXA11/LILRB4/XBP1/LGALS9/IL2RG/SYK/SHOX2/ANKRD27/IL12RB1/CCR1/RB1/IL10/IL15/PLXND1/LIF/FN1/CD101/RAG1/LI…
GO:0002437	inflammatory response to antigenic stimulus	71	0.496792	2.10125	4.67412e-06	6.0159e-05	4.11675e-05	3876	tags=48%, list=20%, signal=38%	FCGR2A/HLA-DRB1/FCGR3A/C3/FCGR2C/SPN/LYN/HLA-E/GPX1/GATA3/TREM2/BTK/A2M/SYK/RHBDF2/HCK/IL10/HMGB2/PSMB4/FCGR2B/IL2RA/FCGR1A/FOSL2/CXCR2/NOTCH2/PARK7/CD28/CD6/SELENOS/CYSLTR1/IL31RA/FGR/FCER1A/FCGR3B
GO:0036465	synaptic vesicle recycling	88	-0.475632	-2.01637	4.65688e-06	6.0159e-05	4.11675e-05	2932	tags=42%, list=15%, signal=36%	SGIP1/WNT7A/CLTB/AP2B1/DGKQ/OPHN1/SYNJ1/AP3S2/NLGN3/RAB27B/DNAJC6/SH3GL2/BTBD9/DNM1/SNCA/BTBD8/VAMP4/SH3GL3/STX1A/SYT7/SNCG/AMPH/GIT1/GRIPAP1/SLC17A7/PRKN/PACSIN1/TBC1D24/DNM3/VAMP2/ATP8A1/RAB3A/PPP3CB/SNCB/AP3B2/STX1B/SNAP91
GO:0033555	multicellular organismal response to stress	97	-0.454192	-1.96429	4.68309e-06	6.0159e-05	4.11675e-05	2387	tags=36%, list=13%, signal=32%	NOS1/ADRB1/ADCYAP1R1/GRP/UCN/PPP3CA/USP46/DRD1/SCN3A/TAC1/GRIA1/VDAC3/LRP11/NMUR2/SCN11A/FBXL20/PRKAR1B/TACR1/HCN1/PRKCG/CRHR1/ATAT1/GABRA5/CRH/ADAM11/NEUROD2/LARGE1/BRINP1/ASIC4/SLC1A1/HTR2C/GRIK2/HTR1A/ASIC1/MAPK8IP2
GO:0090087	regulation of peptide transport	207	-0.370159	-1.8062	4.67815e-06	6.0159e-05	4.11675e-05	3757	tags=35%, list=20%, signal=28%	SFRP1/TCF7L2/IRS1/EFNA5/NR1D1/UCN3/ACSL4/SRI/UQCC2/GPR68/ADRA2C/CARTPT/MCU/KCNA5/PER2/SCT/CHD7/NR1H4/CD38/AACS/PRKCA/GNAZ/RAPGEF3/TFR2/GRP/GHRH/HNF4A/SIRT3/UCN/SYBU/CRHBP/GHRHR/PPP3CA/SSTR5/PLCB1/C2CD2L/SLC25A22/RBP4/LRRC8A/RASL10B/PFKM/CFTR/STX1A/DOC2B/ABAT/BLK/KCNB1/SYT7/ACVR1C/CRH/GLUD1/VSNL1/EIPR1/NLGN2/GPLD1/PRKCE/PRKN/NEUROD1/PRKCB/PLA2G6/HTR2C/GNAO1/G6PC2/PPP3CB/RAPGEF4/ADCY5/GPR27/SNAP25/…
GO:0046883	regulation of hormone secretion	260	-0.347701	-1.73964	4.7935e-06	6.1451e-05	4.20517e-05	3757	tags=33%, list=20%, signal=27%	SFRP1/TCF7L2/IRS1/EFNA5/NR1D1/BMP6/KCNK9/UCN3/ACSL4/SRI/UQCC2/GPR68/ADRA2C/EDN3/CARTPT/MCU/KCNA5/PER2/SCT/REN/RAB11FIP3/CHD7/SCG5/NR1H4/CD38/AACS/PRKCA/GNAZ/INHA/RAPGEF3/TFR2/GRP/GHRH/HNF4A/SIRT3/UCN/SYBU/CRHBP/GHRHR/GDF9/PPP3CA/SSTR5/PLCB1/C2CD2L/SLC25A22/RBP4/LRRC8A/RASL10B/PFKM/CFTR/STX1A/DOC2B/TACR1/ABAT/BLK/CRHR1/KCNB1/SYT7/ACVR1C/CRH/GLUD1/VSNL1/EIPR1/NLGN2/OPRK1/GPLD1/PRKCE/PRKN/NEUROD1/PR…
GO:0051090	regulation of DNA-binding transcription factor activity	318	0.315694	1.67061	4.83142e-06	6.18105e-05	4.22977e-05	3721	tags=31%, list=20%, signal=25%	SP100/DAP/FLNA/CARD16/BCL10/PRKD2/CEBPG/TRIM38/TLR2/LAMTOR5/CARD8/IL18/NOD1/NLRC5/HAVCR2/SPI1/AR/BCL3/CLEC7A/ERBIN/WNT5A/SFRP4/STING1/RIPK3/BTK/NLRC4/PYCARD/RIPK1/PLCG2/LGALS9/SYK/ENPP1/MYD88/HCK/LTF/RB1/GFI1/IL10/ADORA3/CARD9/FOXJ1/DDR2/ROR1/EOMES/PIM1/FZD2/CD40LG/TRIM21/TNFAIP3/ZC3H12A/OTULIN/HES1/TRADD/TRIM22/FZD6/TRIM5/PRMT2/IL6/TFRC/ID3/IRAK1/JUP/CARD11/FZD1/PARP10/NLRP3/EIF2AK4/TMIGD3/BUD31…
GO:0052547	regulation of peptidase activity	78	0.473803	2.02964	4.91297e-06	6.27256e-05	4.29238e-05	2655	tags=35%, list=14%, signal=30%	SERPINH1/PSENEN/TIMP1/CSTA/STAT3/SERPINB1/SERPINE1/NRDC/SERPINB8/LYN/SERPING1/GRN/SVBP/SERPINB6/NCSTN/PSMB8/APH1A/CST7/TANK/SERPINF2/CRB2/CSTB/GAPDH/CTSH/RCN3/SERPINF1/SERPINB9
GO:0002726	positive regulation of T cell cytokine production	28	0.648929	2.26879	5.13916e-06	6.54799e-05	4.48086e-05	3331	tags=57%, list=18%, signal=47%	HLA-A/SASH3/IL18/B2M/CD7/GATA3/ARID5A/FZD5/SLAMF1/SECTM1/IL6/NLRP3/XCL1/TBX21/TNFSF4/IL1R1
GO:0034446	substrate adhesion-dependent cell spreading	100	0.442932	1.99644	5.17533e-06	6.58067e-05	4.50323e-05	3931	tags=46%, list=21%, signal=37%	FLNA/PDPN/CDC42/ITGB3/GBP1/ACTN4/VAMP3/LAMC1/FERMT3/PARVG/LIMS1/RREB1/RHOA/S100A10/CALR/LPXN/P4HB/FN1/ARPC2/PXN/LAMB1/RCC2/ITGAV/DAB2/MICALL2/PREX1/HAS2/SRGAP2/RAC1/TRIOBP/ITGB7/POSTN/KIF14/AXL/ST6GAL1/CASS4/CIB1/NRP1/EPHA1/FERMT2/ITGA4/CRK/EFNA1/NEDD9/FGG/FZD7
GO:0046639	negative regulation of alpha-beta T cell differentiation	30	0.659324	2.32003	5.2424e-06	6.65243e-05	4.55233e-05	3258	tags=63%, list=17%, signal=53%	ANXA1/RUNX1/SLC4A2/STAT5A/ZBTB7B/CD69/ASCL2/RUNX3/LOXL3/LGALS1/GLI3/ZC3H12A/IL4R/HLX/JAK3/SOCS1/CBFB/TBX21/TNFSF4
GO:0050773	regulation of dendrite development	100	-0.459281	-1.99478	5.26443e-06	6.66686e-05	4.56221e-05	4190	tags=46%, list=22%, signal=36%	CDKL3/FAT3/DGKG/SKOR2/KHDC3L/GSK3B/NEUROG3/HDAC6/CHRNA3/CRKL/OBSL1/MARK1/ANAPC2/DCC/KNDC1/RAPGEF2/TRPC5/CDKL5/SARM1/CAMK2B/DAB2IP/PQBP1/ITPKA/PTPRD/DBN1/SYNE1/PPP3CA/PARP6/CAMK1D/PAFAH1B1/CAMSAP2/SS18L1/IL1RAPL1/HECW2/RAP2A/NSMF/ELAVL4/LRP8/SEZ6/PACSIN1/TBC1D24/CSMD3/ADGRB3/CHRNB2/HECW1/CUX2
GO:0045786	negative regulation of cell cycle	374	0.302436	1.62215	5.30001e-06	6.69836e-05	4.58377e-05	4519	tags=35%, list=24%, signal=27%	TMSB4X/KANK2/BTN2A2/CDK2/PARP9/BARD1/TP53I13/LATS2/SIPA1/PLK3/CHEK2/WEE1/BRCA1/LYN/DTX3L/GATA3/TMEM67/STK38/LILRB1/MAP3K20/BTG3/RUNX3/GPNMB/HOXC9/HHEX/TGFB1/CEBPA/CHMP2A/RPA2/SUSD2/RB1/GPR132/IL10/ZFP36L2/CDCA8/LIF/CDC20/SYF2/ORC1/ATF5/CCL2/NEK11/CUL4A/RBM46/PRMT2/RBBP8/HLA-G/H2AX/FBXO4/CHEK1/BRCA2/EIF2AK4/ZC3H12D/HOXD10/NDC80/CCNB1/STK33/ZFP36L1/CASP3/ZWILCH/CTDSP1/NABP1/CDK2AP2/CTDSP2/CDC6/MAD2…
GO:0050856	regulation of T cell receptor signaling pathway	52	0.549679	2.17989	5.32215e-06	6.70588e-05	4.58891e-05	2913	tags=48%, list=15%, signal=41%	BTN2A2/BCL10/GBP1/PRKD2/PTPN22/ITPRIPL1/LAPTM5/NECTIN2/CD300A/PTPN6/CD226/PTPRC/LILRB4/SH2D1A/UBASH3A/TRAT1/PTPN2/CEACAM1/RAB29/CARD11/LCK/ELF1/CD160/SLA2/KCNN4
GO:0045639	positive regulation of myeloid cell differentiation	102	0.438916	1.99009	5.3274e-06	6.70588e-05	4.58891e-05	3270	tags=35%, list=17%, signal=29%	HLA-DRB1/CD74/CASP8/RUNX1/HCLS1/STAT3/FES/TYROBP/INPP5D/HOXA5/EVI2B/CD4/TREM2/TMEM64/NCKAP1L/SCIN/RIPK1/TGFB1/CCR1/RB1/JAG1/STAT1/LIF/CD101/HMGB2/ISG15/ROR2/ZFP36L1/NOTCH2/PRMT1/FOS/TRIB1/CSF1/IFNG/OCSTAMP/FAM210B
GO:0002791	regulation of peptide secretion	205	-0.372823	-1.81843	5.43127e-06	6.82289e-05	4.66898e-05	3757	tags=35%, list=20%, signal=28%	SFRP1/TCF7L2/IRS1/EFNA5/NR1D1/UCN3/ACSL4/SRI/UQCC2/GPR68/ADRA2C/CARTPT/MCU/KCNA5/PER2/SCT/CHD7/NR1H4/CD38/AACS/PRKCA/GNAZ/RAPGEF3/TFR2/GRP/GHRH/HNF4A/SIRT3/UCN/SYBU/CRHBP/GHRHR/PPP3CA/SSTR5/PLCB1/C2CD2L/SLC25A22/RBP4/LRRC8A/RASL10B/PFKM/CFTR/STX1A/DOC2B/ABAT/BLK/KCNB1/SYT7/ACVR1C/CRH/GLUD1/VSNL1/EIPR1/NLGN2/GPLD1/PRKCE/PRKN/NEUROD1/PRKCB/PLA2G6/HTR2C/GNAO1/G6PC2/PPP3CB/RAPGEF4/ADCY5/GPR27/SNAP25/…
GO:0098814	spontaneous synaptic transmission	13	-0.802843	-2.19506	5.46967e-06	6.84366e-05	4.68319e-05	1113	tags=69%, list=6%, signal=65%	NSG1/DOC2B/SYT1/RPH3A/DOC2A/PRKN/CBLN2/RIMS2/STX1B
GO:0061041	regulation of wound healing	132	0.402056	1.89042	5.46674e-06	6.84366e-05	4.68319e-05	3656	tags=38%, list=19%, signal=31%	TNFRSF12A/ANXA1/ANO6/ANXA2/PLAU/PLAUR/EMILIN1/PLAT/SERPINE1/ALOX5/ITGB1/CAV1/EMILIN2/CLEC7A/TMX1/RREB1/SERPING1/NFE2L2/XBP1/MMRN1/CD109/DDR2/PDGFB/F2RL1/TNFAIP3/SH2B3/VKORC1/PROS1/CXCR4/TFPI/SERPINF2/CEACAM1/F2R/FAP/F3/PRKCD/CCN4/ACTG1/PDGFA/CD9/HBEGF/THBD/MTOR/EPHB2/HPSE/FERMT2/FOXA2/CRK/ADAMTS18/PROC
GO:0150076	neuroinflammatory response	80	0.470635	2.02608	5.48254e-06	6.84606e-05	4.68484e-05	4162	tags=51%, list=22%, signal=40%	IFNGR2/CTSC/TLR2/ITGB2/TYROBP/TLR1/IL18/C1QA/ITGB1/TNFRSF1B/LYN/TLR3/TREM2/PTPRC/GRN/POMGNT1/C5AR1/PLCG2/TLR6/ITGAM/AIF1/CST7/BPGM/CALHM2/IL6/GNAT2/CD200R1/TAFA3/NAGLU/STAP1/CLU/IFNG/SMO/CNTF/KCNJ8/CX3CR1/IGF1/IFNGR1/JAK2/LRRK2/MMP9
GO:0098739	import across plasma membrane	199	-0.373444	-1.80697	5.62418e-06	7.00894e-05	4.7963e-05	3015	tags=30%, list=16%, signal=26%	PER2/NTSR1/SLC7A1/SCNN1D/CACNA1S/KCNJ16/SLC12A6/CACNA1G/PPP3R1/KCNJ10/SLC6A20/PPP3R2/KCNJ6/SLC6A5/SLC5A2/SLC24A4/SLC22A2/P2RX5/CACNA1H/PPP3CA/STEAP2/CACNA1D/RGS4/GRM1/CACNA1C/SLC6A13/SLC1A2/SLC9A3/KCNJ4/ATP1A3/LRRC8A/TRPV6/SLC9A7/SLC38A1/HCN2/KCNJ3/SLC6A7/SLC1A4/SLC17A8/CACNA1B/SLC9A6/HCN4/KCNJ12/AKAP5/FXYD2/CACNA1A/SLC1A1/CACNA2D1/SLC6A1/CACNA1E/SLC12A5/KCNJ9/CACNA1I/SLC8A3/PPP3CB/SLC9A2/KCNJ11/…
GO:0098877	neurotransmitter receptor transport to plasma membrane	16	-0.782833	-2.28479	5.74894e-06	7.15018e-05	4.89295e-05	1234	tags=62%, list=7%, signal=58%	LRRC7/VAMP4/NSG1/GRIPAP1/SLC1A1/GRIP1/GRIP2/ARHGAP44/CPLX1/STX1B
GO:0043371	negative regulation of CD4-positive, alpha-beta T cell differentiation	25	0.682507	2.31523	5.78604e-06	7.18204e-05	4.91475e-05	3258	tags=64%, list=17%, signal=53%	ANXA1/RUNX1/STAT5A/ZBTB7B/CD69/ASCL2/RUNX3/LOXL3/LGALS1/ZC3H12A/IL4R/HLX/JAK3/CBFB/TBX21/TNFSF4
GO:2001198	regulation of dendritic cell differentiation	13	0.813192	2.2524	5.87893e-06	7.25849e-05	4.96707e-05	2532	tags=77%, list=13%, signal=67%	HLA-B/LILRB1/LGALS9/CLEC12A/TMEM176B/CEBPB/LILRB2/FCGR2B/HLA-G/TMEM176A
GO:0019228	neuronal action potential	38	-0.602698	-2.15765	5.88048e-06	7.25849e-05	4.96707e-05	2008	tags=45%, list=11%, signal=40%	FMR1/FGF12/SCN1A/DRD1/GRIA1/KCNA1/SCN11A/KCNMB2/ANK3/HCN1/KCNK4/SCN2A/GRIK2/SCN8A/GJD2/CACNA1I/GLRA1
GO:0097028	dendritic cell differentiation	47	0.54943	2.13964	5.88432e-06	7.25849e-05	4.96707e-05	3245	tags=51%, list=17%, signal=42%	LTBR/HLA-B/LYN/TGFBR2/TREM2/BATF/LILRB1/TGFB1/RELB/LGALS9/CLEC12A/TMEM176B/BATF3/CEBPB/F2RL1/LILRB2/FCGR2B/HLA-G/ITGB8/NOTCH2/TMEM176A/AXL/BATF2/IRF8
GO:0006821	chloride transport	127	-0.428877	-1.95758	5.89404e-06	7.25849e-05	4.96707e-05	2078	tags=32%, list=11%, signal=29%	ANO8/CLIC5/BEST3/CLNS1A/P2RX5/ANO3/OCA2/KCNK1/GABRB1/CA7/GABRG3/ANO5/NMUR2/SLC26A8/LRRC8A/GABRA6/SLC26A1/GABRG1/CFTR/GABRA5/PRKG2/ANO4/SLC1A4/SLC17A7/SLC17A8/SLC4A10/SLC1A1/GABRB2/GABRA4/SLC6A1/GABRA1/SLC12A5/GLRB/GLRA3/SLC17A6/GLRA1/GABRD/GABRA3/SLC25A27/GABRG2/GABRB3
GO:0021953	central nervous system neuron differentiation	213	-0.369326	-1.81041	6.11724e-06	7.51855e-05	5.14503e-05	3897	tags=36%, list=21%, signal=29%	SKOR2/NKX2-2/FBXO45/SPOCK1/GSX1/SFRP1/PTEN/RAC3/PTCH1/CRKL/ZNF335/NOVA2/DCC/ROBO1/SOX1/SLC25A46/ZDHHC16/WNT7A/KNDC1/TTLL1/RAPGEF2/FOXG1/BRINP2/KIFBP/SUFU/WNT3/NPY/GRID2/OPHN1/PEX5/ADARB1/BRINP3/MDGA1/HES5/FGF8/LHX6/DRD1/GABRB1/B4GALT6/SECISBP2/EPHB1/SHH/PAFAH1B1/OLIG2/ZC4H2/TTC36/ZMIZ1/MDGA2/LDB1/TOX/FEZF2/EMX1/CEND1/MAPT/BCL11B/SPTBN4/NEUROD4/MYCBP2/TBR1/MAP2/HERC1/PRDM8/ELAVL4/CHD5/NEUROD1/SFRP…
GO:1902476	chloride transmembrane transport	111	-0.436516	-1.95276	6.15673e-06	7.55225e-05	5.16809e-05	2078	tags=32%, list=11%, signal=29%	ANO8/CLIC5/BEST3/ANO3/OCA2/KCNK1/GABRB1/GABRG3/ANO5/NMUR2/SLC26A8/LRRC8A/GABRA6/SLC26A1/GABRG1/CFTR/GABRA5/ANO4/SLC1A4/SLC17A7/SLC17A8/SLC1A1/GABRB2/GABRA4/SLC6A1/GABRA1/SLC12A5/GLRB/GLRA3/SLC17A6/GLRA1/GABRD/GABRA3/SLC25A27/GABRG2/GABRB3
GO:0051480	regulation of cytosolic calcium ion concentration	59	-0.533817	-2.10654	6.2398e-06	7.63918e-05	5.22758e-05	2852	tags=44%, list=15%, signal=38%	OSBPL2/CACNB2/TRPC5/CNGB1/CALB2/CALB1/HTR1B/GRM1/GRIA1/ATP2B2/HCRTR2/SLC35G1/GRID2IP/HCRTR1/ERC2/GRM5/MYH7B/CACNB4/RYR2/SV2B/TRPC3/SCGN/ATP2B3/TRPC1/SLC8A2/TSPOAP1
GO:0032735	positive regulation of interleukin-12 production	44	0.571387	2.19212	6.43292e-06	7.8449e-05	5.36836e-05	3258	tags=43%, list=17%, signal=36%	UNC93B1/TLR2/SCIMP/CD40/LAPTM5/IRF1/CLEC7A/TLR3/IL16/IRF5/PLCG2/LGALS9/SYK/IDO1/CD40LG/HLA-G/IFNG/IRF8/TNFSF4
GO:1903539	protein localization to postsynaptic membrane	53	-0.549788	-2.12164	6.43138e-06	7.8449e-05	5.36836e-05	3239	tags=47%, list=17%, signal=39%	GABARAP/IQSEC2/EPB41L3/GRIN2C/NETO1/NPTX1/C1QL2/VWC2/LRRC7/VAMP4/C1QL3/NSG1/PRKCZ/GRIPAP1/OLFM1/CACNG3/LHFPL4/GRIP1/DLG4/GRIP2/CACNA2D2/ARHGAP44/CPLX1/STX1B/CACNG2
GO:0016485	protein processing	224	0.340825	1.72257	6.62396e-06	8.06216e-05	5.51703e-05	3633	tags=29%, list=19%, signal=24%	CASP4/ECE1/ANXA2/CASP1/ZMPSTE24/C1R/PSENEN/PLAU/PHEX/PLAUR/CASP6/RUNX1/MMP14/C1RL/PLAT/FAM111A/CTSZ/SERPINE1/CTSS/BACE2/MMEL1/HM13/MIPEP/ATG4C/CASP7/MYH9/ATG4A/ADAM9/OMA1/S100A10/NLRC4/DISP1/NCSTN/P4HB/ENPEP/APH1A/INPP5B/GLI3/SERPINF2/PRKACA/GSN/SEC11A/F3/FKRP/CTSL/SRGN/CTSH/SLC30A5/ENO1/CASP3/DHH/NAGLU/CPM/RHBDD1/SPCS3/HP/CPD/THBD/BMP1/STOML2/RFX4/ATP23/IFT52/COMP/CASP2/ADAM19
GO:0002438	acute inflammatory response to antigenic stimulus	28	0.642679	2.24693	6.64855e-06	8.07637e-05	5.52675e-05	4875	tags=75%, list=26%, signal=56%	FCGR2A/FCGR3A/C3/FCGR2C/SPN/HLA-E/GATA3/BTK/A2M/FCGR2B/FCGR1A/CXCR2/PARK7/CD6/SELENOS/IL31RA/FCER1A/FCGR3B/CCR7/EXT1/ZP3
GO:0002418	immune response to tumor cell	31	0.643938	2.28416	6.77347e-06	8.21218e-05	5.61969e-05	2949	tags=61%, list=16%, signal=52%	HLA-DRB1/HLA-A/NECTIN2/MR1/HAVCR2/IL4I1/CD226/TGFB1/PDCD1/CD274/NKG7/PRF1/CEACAM1/AHR/PRKAA1/CD160/GSDME/MICA/ADAM15
GO:0140894	endolysosomal toll-like receptor signaling pathway	49	0.543966	2.13709	6.86395e-06	8.30577e-05	5.68374e-05	2452	tags=43%, list=13%, signal=37%	PTPN22/UNC93B1/IRAK4/SCIMP/CAV1/HAVCR2/TLR3/PPT1/TLR8/MYD88/TLR7/OAS1/F2RL1/SLC15A4/COLEC12/TNFAIP3/FLOT1/RFTN1/PIK3AP1/IRAK1/IKBKB
GO:0050829	defense response to Gram-negative bacterium	104	0.429399	1.94281	7.08826e-06	8.56065e-05	5.85815e-05	2890	tags=29%, list=15%, signal=25%	H2BC12/SLC11A1/SERPINE1/TREM1/RNASE6/B2M/NOD1/H2BC11/MR1/CD4/TREM2/GSDMD/PYCARD/HAMP/LTF/F2RL1/RNASE3/TNFRSF14/HMGB2/LYZ/ADM/IL6/AQP1/ROMO1/IL6R/MMP7/NFKBIZ/CD160/SSC5D/RPS19
GO:0046641	positive regulation of alpha-beta T cell proliferation	24	0.698597	2.36555	7.27287e-06	8.76668e-05	5.99914e-05	3258	tags=67%, list=17%, signal=55%	HLA-A/IL18/HLA-E/TGFBR2/PTPRC/LGALS9/SYK/RASAL3/CD3E/CCR2/CARD11/EBI3/ZAP70/XCL1/CD28/TNFSF4
GO:0140238	presynaptic endocytosis	80	-0.484885	-2.01887	7.44534e-06	8.95732e-05	6.1296e-05	2540	tags=41%, list=13%, signal=36%	CLTB/CALM1/AP2B1/DGKQ/OPHN1/SYNJ1/AP3S2/NLGN3/RAB27B/CALM3/DNAJC6/SH3GL2/BTBD9/DNM1/SNCA/BTBD8/VAMP4/SH3GL3/STX1A/SYT7/SNCG/AMPH/SLC17A7/PRKN/PACSIN1/TBC1D24/DNM3/VAMP2/ATP8A1/PPP3CB/SNCB/AP3B2/SNAP91
GO:0002752	cell surface pattern recognition receptor signaling pathway	74	0.484053	2.06087	7.54549e-06	9.04302e-05	6.18825e-05	2888	tags=41%, list=15%, signal=34%	NMI/LY96/PTPN22/IRAK4/IRF3/TLR2/CYBA/TLR1/SCIMP/LYN/CLEC7A/TREM2/LILRA2/TLR6/SYK/CD14/MYD88/LTF/TLR5/OAS1/F2RL1/TNFAIP3/PIK3AP1/IRAK1/IFI35/NAGLU/IRAK2/SQSTM1/COLEC11/NINJ1
GO:0050796	regulation of insulin secretion	172	-0.383502	-1.82736	7.53215e-06	9.04302e-05	6.18825e-05	4558	tags=42%, list=24%, signal=32%	CHRM3/NDUFAF2/SIDT2/F2/NNAT/PDE8B/MYRIP/KCNK16/SOX4/GIPR/SFRP1/TCF7L2/IRS1/EFNA5/NR1D1/UCN3/ACSL4/SRI/UQCC2/GPR68/ADRA2C/CARTPT/MCU/KCNA5/PER2/NR1H4/CD38/AACS/PRKCA/GNAZ/RAPGEF3/HNF4A/SIRT3/SYBU/PPP3CA/SSTR5/PLCB1/C2CD2L/SLC25A22/RBP4/LRRC8A/PFKM/CFTR/STX1A/DOC2B/ABAT/BLK/KCNB1/SYT7/ACVR1C/CRH/GLUD1/VSNL1/EIPR1/NLGN2/GPLD1/PRKCE/PRKN/NEUROD1/PRKCB/PLA2G6/GNAO1/G6PC2/PPP3CB/RAPGEF4/ADCY5/GPR27/SNA…
GO:0097484	dendrite extension	36	-0.621741	-2.20216	7.57882e-06	9.06561e-05	6.2037e-05	2213	tags=53%, list=12%, signal=47%	RNF157/CPNE6/SYT2/SLC23A2/SYT17/SH3GL2/RASAL1/SYT3/SYT1/CYFIP2/SLC9A6/PRKN/CPNE9/RIMS1/WASF1/SYT4/CPNE5/UNC13A/RIMS2
GO:0014046	dopamine secretion	29	-0.648914	-2.19608	7.66718e-06	9.15379e-05	6.26404e-05	2215	tags=48%, list=12%, signal=43%	HTR1B/GDNF/SNCA/ABAT/SYT1/SNCG/OPRK1/PRKN/PRKCB/GRM2/SYT4/CHRNB2/HTR2A/CHRNA4
GO:0098586	cellular response to virus	80	0.466034	2.00627	7.78287e-06	9.27422e-05	6.34645e-05	4924	tags=48%, list=26%, signal=35%	IFNGR2/IRF3/TLR3/BAX/NFKB1/IRF5/CALR/CXCL10/IFNLR1/TGFB1/LGALS9/WDFY4/CCL5/RIOK3/TLR7/IFIH1/OAS1/IKBKE/ZC3H12A/TRIM6/IFI6/IL6/NLRP3/GSDME/IFNG/IL21/GLI2/IFNGR1/EIF5A/JAK2/IRGM/IFNAR2/SMAD3/LGALS8/EXT1/IFNB1/ARF1/JAK1
GO:0062237	protein localization to postsynapse	54	-0.542782	-2.08961	8.11419e-06	9.64789e-05	6.60216e-05	3239	tags=46%, list=17%, signal=38%	GABARAP/IQSEC2/EPB41L3/GRIN2C/NETO1/NPTX1/C1QL2/VWC2/LRRC7/VAMP4/C1QL3/NSG1/PRKCZ/GRIPAP1/OLFM1/CACNG3/LHFPL4/GRIP1/DLG4/GRIP2/CACNA2D2/ARHGAP44/CPLX1/STX1B/CACNG2
GO:0031343	positive regulation of cell killing	69	0.494226	2.07493	8.1273e-06	9.64789e-05	6.60216e-05	4716	tags=58%, list=25%, signal=44%	HLA-DRB1/HLA-DRA/HLA-A/TYROBP/HLA-B/B2M/NECTIN2/MR1/SPI1/HLA-E/CD226/PTPRC/VAV1/SH2D1A/SLAMF6/LAMP1/IL12RB1/HLA-C/ITGAM/F2RL1/HLA-F/PRF1/HLA-G/TAP2/STAP1/XCL1/CD160/ULBP1/CD1E/IL21/ULBP3/IL18RAP/PVR/CD1C/KLRD1/CRTAM/CD5L/IL23R/FADD/CD1B
GO:0002312	B cell activation involved in immune response	105	0.434303	1.97114	8.14534e-06	9.651e-05	6.60429e-05	3337	tags=33%, list=18%, signal=28%	CLCF1/GAPT/SWAP70/CD40/ERCC1/BCL3/PTPRC/BATF/MFNG/LGALS1/GPR183/TGFB1/PLCG2/XBP1/CD180/IL10/UNG/CD19/SLC15A4/CD40LG/FCGR2B/IL6/TFRC/PCYT1A/DOCK11/NOTCH2/NFKBIZ/MAD2L2/CDH17/STAT6/CD28/TBX21/IRF8/TNFSF4/IL21
GO:0002407	dendritic cell chemotaxis	25	0.675486	2.29141	8.30664e-06	9.82351e-05	6.72234e-05	4224	tags=64%, list=22%, signal=50%	PIK3CG/CCR5/CALR/GPR183/LGALS9/SLAMF8/CCL5/CCR1/SLAMF1/CCR2/CXCR4/CXCR2/TRPM4/GAS6/TRPM2/CCR7
GO:0002347	response to tumor cell	46	0.558481	2.1525	8.38988e-06	9.90323e-05	6.77689e-05	2949	tags=52%, list=16%, signal=44%	HLA-DRB1/HLA-A/ABI3/LAPTM5/NECTIN2/MR1/HAVCR2/SPI1/IL4I1/CD226/TGFB1/PDCD1/CD274/DLEC1/NKG7/PRF1/CEACAM1/AHR/NOTCH2/PRKAA1/CD160/GSDME/MICA/ADAM15
GO:0006865	amino acid transport	161	-0.393147	-1.85743	8.55736e-06	0.000100819	6.89916e-05	3271	tags=32%, list=17%, signal=27%	KCNK2/SLC25A44/NF1/PER2/NTSR1/TTYH2/SLC7A1/NPY5R/SLC3A1/SLC38A8/KCNJ10/SLC6A20/HTR1B/SLC6A5/SLC22A2/SFXN4/KCNK1/SLC25A12/GRM7/RGS4/GRM1/SV2A/SLC6A13/SLC6A15/SLC1A2/SLC25A22/LRRC8A/SLC25A18/SNCA/SFXN1/CACNB4/ABAT/SLC7A4/SLC32A1/SLC38A1/PIANP/SLC6A7/APBA1/SLC6A18/SLC1A4/SLC17A7/SLC17A8/SLC6A17/SLC1A1/SLC6A1/GRM2/SLC17A6/SLC7A14/SYT4/STXBP1/SLC1A6/ABCC8
GO:0014911	positive regulation of smooth muscle cell migration	40	0.584383	2.17522	8.59465e-06	0.000101068	6.91619e-05	4319	tags=62%, list=23%, signal=48%	S100A11/ITGB3/DOCK7/IGFBP5/XBP1/P2RY6/CCL5/DDR2/PDGFB/AIF1/ITGA2/PDGFD/HAS2/CCN4/POSTN/ADAMTS1/NR4A3/NRP1/ATP7A/CRK/IGF1/LPAR1/SSH1/MDM2/PDGFRB
GO:0045620	negative regulation of lymphocyte differentiation	62	0.50585	2.07847	8.63065e-06	0.000101301	6.93214e-05	3343	tags=42%, list=18%, signal=35%	ANXA1/CD74/RUNX1/SLC4A2/STAT5A/ZBTB7B/CD69/FGL2/ASCL2/IRF1/RUNX3/LOXL3/LGALS1/LILRB4/FOXJ1/PTPN2/GLI3/ZC3H12A/IL4R/HLX/JAK3/SOCS1/CBFB/TBX21/TNFSF4/CTLA4
GO:0002690	positive regulation of leukocyte chemotaxis	96	0.443044	1.98151	8.70554e-06	0.000101989	6.97919e-05	4224	tags=43%, list=22%, signal=33%	ANO6/CD74/RAC2/SERPINE1/TNFSF14/SWAP70/AKIRIN1/GPSM3/WNT5A/NCKAP1L/C5AR1/CALR/CXCL10/LGALS9/CCL5/CCR1/C3AR1/SLAMF1/AIF1/F2RL1/CCR2/IL6/TMEM102/CXCR2/CSF1R/RAC1/IL6R/TRPV4/FPR2/XCL1/CSF1/VEGFA/EDN2/GAS6/CX3CR1/NEDD9/OXSR1/LGMN/ADAM17/RARRES2/CCR7
GO:1903861	positive regulation of dendrite extension	23	-0.694343	-2.23284	9.09119e-06	0.000106307	7.27474e-05	2213	tags=65%, list=12%, signal=58%	RNF157/CPNE6/SYT2/SLC23A2/SYT17/RASAL1/SYT3/SYT1/PRKN/CPNE9/RIMS1/SYT4/CPNE5/UNC13A/RIMS2
GO:0002577	regulation of antigen processing and presentation	20	0.711862	2.26733	9.25065e-06	0.00010797	7.38853e-05	3061	tags=65%, list=16%, signal=55%	CD74/SLC11A1/HLA-DOA/NOD1/FGL2/TREM2/HFE/PYCARD/WAS/LILRB2/FCGR2B/HLA-DOB/TAPBPL
GO:0045930	negative regulation of mitotic cell cycle	222	0.338921	1.70845	9.48028e-06	0.000110444	7.55783e-05	4495	tags=37%, list=24%, signal=29%	KANK2/BTN2A2/CDK2/BARD1/PLK3/CHEK2/WEE1/BRCA1/MAP3K20/BTG3/GPNMB/RPA2/RB1/GPR132/IL10/ZFP36L2/CDCA8/CDC20/SYF2/ORC1/CCL2/NEK11/RBM46/PRMT2/RBBP8/CHEK1/ZC3H12D/NDC80/CCNB1/STK33/ZFP36L1/ZWILCH/CTDSP1/NABP1/CDK2AP2/CTDSP2/CDC6/MAD2L2/CLSPN/E2F7/CENPF/BUB1/HUS1/SKA1/RFWD3/HASPIN/RBL1/BIRC5/FOXC1/ZW10/AURKB/TIPIN/KNTC1/IER3/TTK/NUF2/CDC73/BUB1B/CDK1/DONSON/RAD9A/PDIK1L/DUSP1/ATR/PKD2/AURKAIP1/TPRA1/C…
GO:0002639	positive regulation of immunoglobulin production	55	0.519635	2.0709	9.50519e-06	0.000110529	7.56361e-05	3394	tags=45%, list=18%, signal=37%	CLCF1/IL13RA1/SASH3/CD40/HLA-E/CD86/PTPRC/BTK/TGFB1/XBP1/IL2RG/IL10/IL4R/IL6/TFRC/MAD2L2/XCL1/TNFRSF4/STAT6/CD28/TBX21/EPHB2/TNFSF4/IL21/MZB1
GO:0014909	smooth muscle cell migration	75	0.478263	2.03339	9.61081e-06	0.000111392	7.62266e-05	4319	tags=51%, list=23%, signal=39%	S100A11/ITGB3/PLAU/DOCK7/PLAT/SERPINE1/IGFBP5/NFE2L2/XBP1/P2RY6/CCL5/DDR2/PDGFB/AIF1/ITGA2/PDGFD/IGFBP3/HAS2/CCN4/CORO1B/GNA13/PDGFA/POSTN/TRIB1/ADAMTS1/NR4A3/NRP1/ATP7A/PPARD/CRK/IGF1/DDIT3/LPAR1/PTPN1/GNA12/SSH1/MDM2/PDGFRB
GO:0039531	regulation of cytoplasmic pattern recognition receptor signaling pathway	124	0.400181	1.86785	9.61501e-06	0.000111392	7.62266e-05	4859	tags=40%, list=26%, signal=30%	ZDHHC12/GBP5/GBP2/CGAS/PTPN22/SLC15A3/LATS2/CARD8/ZC3HAV1/CAV1/PPT1/TREM2/ERBIN/ZDHHC18/BTK/STMP1/PLCG2/IFI16/TLR6/MYD88/RIOK3/KCNK13/F2RL1/SLC15A4/TNFAIP3/OASL/FLOT1/ZDHHC5/LAMP2/CPTP/TSPAN6/ZDHHC1/LYPLAL1/NPLOC4/AURKB/KCNK6/DHX58/DDX60/HSPA1B/BIRC2/IRGM/TREML4/TAX1BP1/ITCH/HSPA1A/GPATCH3/SEC14L1/RSAD2/BIRC3/PUM1
GO:2001242	regulation of intrinsic apoptotic signaling pathway	176	0.359912	1.77096	9.75867e-06	0.000112847	7.72225e-05	4289	tags=36%, list=23%, signal=28%	HDAC1/SOD2/CD74/PLAUR/CD44/YBX3/CAV1/GPX1/BAX/TREM2/RIPK3/NFE2L2/HSPB1/PYCARD/TXNDC12/XBP1/IL10/BCL2L1/P4HB/MUC1/PTPN2/SNAI1/FCGR2B/BDKRB2/VNN1/URI1/ARMC10/FZD1/LCK/ENO1/DDIAS/MMP2/GATA4/NOC2L/BCAP31/PLAGL2/MSX1/NCK2/PTTG1IP/CLU/HERPUD1/S100A9/GSDME/ERP29/PARK7/MCL1/TMBIM6/S100A8/SELENOS/TIFAB/RAD9A/SNAI2/TMEM161A/KDM1A/CTNNB1/EIF5A/DDIT3/LRRK2/NME5/MMP9/PTPN1/TRIAP1/MDM2
GO:0042269	regulation of natural killer cell mediated cytotoxicity	52	0.539664	2.14017	1.01067e-05	0.000116656	7.9829e-05	4109	tags=60%, list=22%, signal=47%	HLA-A/INPP5D/HLA-B/NECTIN2/HAVCR2/HLA-E/CD226/PIK3R6/LILRB1/VAV1/TGFB1/LGALS9/SH2D1A/SLAMF6/LAMP1/HLA-F/CEACAM1/HLA-G/SERPINB9/KIR2DL4/KLRB1/CD160/MICA/IL21/CRK/IL18RAP/PVR/KLRD1/ARRB2/CRTAM/GRB2
GO:0008360	regulation of cell shape	136	0.395993	1.87653	1.01624e-05	0.000117083	8.01215e-05	4811	tags=43%, list=25%, signal=32%	RHOQ/WDR1/MSN/ANXA1/PDPN/MYL12A/ZMPSTE24/ARHGAP15/F11R/RAC2/FES/ITGB2/ARHGAP18/HEXB/MYL12B/PARVG/MYH9/CYFIP1/RDX/HCK/PALMD/PEAK3/PLXND1/FN1/LST1/RHOG/CCL2/CORO1A/PLXNB2/DIAPH1/CSF1R/RAC1/GNA13/FBLIM1/PALM3/EPS8/FGD2/VEGFA/CDC42EP5/SH3KBP1/PLEKHO1/SEPTIN7/RHOJ/FERMT2/FGR/ITGA7/CRK/FMNL1/FMNL3/LPAR1/GNA12/PALM2AKAP2/VIL1/DAG1/DAPK3/CDC42EP3/TBCCD1/LIMD1
GO:0045638	negative regulation of myeloid cell differentiation	96	0.439662	1.96638	1.03424e-05	0.000118938	8.13907e-05	3893	tags=39%, list=21%, signal=31%	TNFRSF11B/RUNX1/INPP5D/HOXA5/C1QC/LYN/TLR3/RBM15/HOXA9/LILRB1/LILRB3/H4C9/LILRB4/HOXA7/LTF/GPR171/PTPN2/TNFAIP6/ZFP36/HOXB8/PAF1/CUL4A/CEACAM1/ITPKB/ZFP36L1/CLDN18/PRMT1/PRDM16/TRIB1/CIB1/H4C14/FSTL3/CDC73/GPR55/UBASH3B/H4C8/CTNNB1
GO:0140105	interleukin-10-mediated signaling pathway	11	0.833935	2.22481	1.04994e-05	0.000120522	8.24745e-05	1596	tags=73%, list=8%, signal=67%	STAT3/LILRA2/LILRB1/LILRB4/LILRA1/IL10RA/IL10/LILRB2
GO:0050905	neuromuscular process	174	-0.37717	-1.80396	1.05853e-05	0.000121285	8.29966e-05	3733	tags=34%, list=20%, signal=28%	PTEN/RAC3/HIPK2/TCAP/CCDC78/SLITRK6/ROGDI/HOMER1/GRIN2C/VTI1A/KBTBD13/AARS1/TNNI3/GRIN2D/POMK/BCR/GRID2/PCDH15/UCN/PEX5/ADARB1/FGF12/UBA5/SCN1A/BORCS7/DRD1/IGDCC3/DCTN1/PAFAH1B1/KCNA1/CASQ1/PRRT2/MAP1A/SPTBN4/MYCBP2/NEFL/HERC1/PVALEF/MYH7/NLGN2/LARGE1/PRKN/USH1C/TNR/GLRB/CSMD1/SLC8A3/ADCY5/NRXN1/DLG4/CNTNAP2/GLRA1/SHANK3/ATP8A2/TNNT1/SHANK1/ABCC8/JPH4/JPH3/GRIN3A
GO:0035176	social behavior	55	-0.529798	-2.06219	1.06896e-05	0.000122033	8.35083e-05	3038	tags=42%, list=16%, signal=35%	EIF4EBP2/GNG8/TH/GRP/UCN/NLGN3/SEPTIN5/NRXN3/NEGR1/PIANP/NLGN2/BRINP1/GAD1/NRXN2/GRID1/NRXN1/DLG4/CNTNAP2/SHANK3/CHRNB2/SHANK1/SHANK2/MAPK8IP2
GO:2000377	regulation of reactive oxygen species metabolic process	149	0.377647	1.81035	1.06758e-05	0.000122033	8.35083e-05	4553	tags=42%, list=24%, signal=32%	SOD2/RAB27A/HK2/RAC2/BST1/TSPO/ITGB2/TYROBP/CYBA/ALOX5/GADD45A/BRCA1/TGFBR2/CLEC7A/RHOA/RIPK3/NFE2L2/RIPK1/TGFB1/PRCP/PLCG2/SHC1/TLR6/TIGAR/SYK/GNAI2/ITGAM/PDGFB/F2RL1/ABCD1/ABCB7/GCH1/ZC3H12A/FBLN5/G6PD/PRKCD/SLC5A3/ROMO1/ARF4/CFLAR/STK17A/RAC1/FPR2/ACP5/CTNS/HP/PARK7/IER3/MPV17/CBR1/MPV17L/FOXO1/ELAVL1/HVCN1/BIRC2/LRRK2/GRB2/PDK3/UCP1/PDGFRB/FOXM1/MT3/THBS1
GO:0098581	detection of external biotic stimulus	26	0.667069	2.27534	1.0876e-05	0.000123935	8.481e-05	1694	tags=46%, list=9%, signal=42%	HLA-DRB1/LY96/TLR2/HLA-A/TLR1/HLA-B/NOD1/CLEC7A/TREM2/NLRC4/TLR6/C4B
GO:0061448	connective tissue development	286	0.315571	1.64504	1.10617e-05	0.000125821	8.6101e-05	4657	tags=40%, list=25%, signal=31%	ABHD15/SERPINH1/ZMPSTE24/OSR2/ITGB3/RUNX1/TIMP1/NFATC2/CD44/LOX/HOXC4/TWSG1/CYTL1/CREB3L2/HOXA5/BGN/CD2AP/SLC26A2/LOXL2/SPI1/TGFBR2/GATA3/ARID5A/COL1A1/RUNX2/WNT5A/RUNX3/CHI3L1/HOXB3/HMGA2/SCIN/TGFB1/HOXA11/XBP1/EFEMP1/SHOX2/MGP/HAND2/RB1/HOXA3/COL3A1/BBS4/SH3PXD2B/PDGFB/SOX9/COL5A1/FOXD1/TGFBR1/SNAI1/GLI3/NFIA/ADAMTS7/CHSY1/FOSL2/PDGFD/CCN1/DHRS7B/FKRP/STC1/PBXIP1/HYAL2/CCN4/ITGB8/COL27A1/CFLAR/…
GO:0030522	intracellular receptor signaling pathway	380	0.2917	1.562	1.1533e-05	0.000130944	8.96065e-05	4734	tags=34%, list=25%, signal=26%	SP100/KANK2/HDAC1/ZDHHC12/RNF135/GBP5/ACTN4/GBP2/CGAS/LSM14A/PTPN22/UNC93B1/IRAK4/STAT3/SLC15A3/IRF3/LATS2/CARD8/SCIMP/NOD1/ZC3HAV1/BRCA1/CAV1/HAVCR2/AR/TLR3/PPT1/TREM2/NR1H2/TRAF3IP3/RHOA/ERBIN/TLR8/ZDHHC18/STING1/BTK/IRF7/CALR/PYCARD/STMP1/PRCP/PLCG2/IFI16/ALPK1/TLR6/TIFA/MYD88/RIOK3/TLR7/IFIH1/OAS1/VDR/KCNK13/PIM1/F2RL1/SLC15A4/COLEC12/TNFAIP3/OASL/OTULIN/FLOT1/RFTN1/PIK3AP1/PRMT2/ZDHHC5/DNAAF…
GO:0098664	G protein-coupled serotonin receptor signaling pathway	18	-0.744877	-2.23136	1.1577e-05	0.000131206	8.97859e-05	2486	tags=56%, list=13%, signal=48%	GNAZ/HTR1B/GNAI1/HTR1E/HTR5A/HTR2C/GNAO1/HTR6/HTR1A/HTR2A
GO:0060338	regulation of type I interferon-mediated signaling pathway	43	0.569561	2.1705	1.16536e-05	0.00013136	8.9891e-05	2290	tags=44%, list=12%, signal=39%	MUL1/RBM47/LSM14A/IRF3/NLRC5/TRIM56/PTPN6/WNT5A/STING1/SMIM30/IRF7/YTHDF2/OAS1/IKBKE/PTPN2/TRIM6/ISG15/ZBP1/SAMHD1
GO:1990868	response to chemokine	87	0.460899	2.0329	1.16536e-05	0.00013136	8.9891e-05	3999	tags=43%, list=21%, signal=34%	STAT5A/LOX/CCR5/LYN/RBM15/TREM2/RHOA/CXCL10/CXCR6/CXCR3/CXCL9/CCL5/CCR1/CCRL2/CCR2/SH2B3/DOCK8/ZC3H12A/CXCL11/CCL2/CXCR4/CXCR2/XCL2/CCR3/LRCH1/CCL23/XCL1/CCR4/ACKR2/FOXC1/CIB1/CCL22/DUSP1/CX3CR1/XCR1/OXSR1/JAK2
GO:1990869	cellular response to chemokine	87	0.460899	2.0329	1.16536e-05	0.00013136	8.9891e-05	3999	tags=43%, list=21%, signal=34%	STAT5A/LOX/CCR5/LYN/RBM15/TREM2/RHOA/CXCL10/CXCR6/CXCR3/CXCL9/CCL5/CCR1/CCRL2/CCR2/SH2B3/DOCK8/ZC3H12A/CXCL11/CCL2/CXCR4/CXCR2/XCL2/CCR3/LRCH1/CCL23/XCL1/CCR4/ACKR2/FOXC1/CIB1/CCL22/DUSP1/CX3CR1/XCR1/OXSR1/JAK2
GO:0099084	postsynaptic specialization organization	55	-0.528422	-2.05683	1.18281e-05	0.000133087	9.1073e-05	2331	tags=44%, list=12%, signal=38%	PTPRS/GRID2/OPHN1/PTPRD/NPTX1/C1QL2/LRRTM2/C1QL3/PPFIA2/NLGN2/SYNGAP1/ARHGEF9/INSYN1/LRRTM1/NRXN2/LRRC4/NRXN1/SPTBN2/SHANK3/SHANK1/CBLN1/CASKIN1/SHANK2/NTNG2
GO:0030316	osteoclast differentiation	111	0.409145	1.85599	1.18737e-05	0.00013336	9.126e-05	4493	tags=45%, list=24%, signal=35%	ANXA2/TNFRSF11B/SLC4A2/TYROBP/FAM20C/INPP5D/TLR3/TREM2/TCIRG1/LILRB1/TMEM64/LILRB3/GPR183/TGFB1/LILRB4/CD109/OSCAR/CCR1/LTF/MITF/CEBPB/TNFAIP6/EPHA2/FOSL2/TFRC/SBNO2/JUNB/CCN4/CSF1R/NOTCH2/CLDN18/FOS/CSF1/IFNG/OCSTAMP/MTOR/GPC3/FSTL3/IFT80/TFE3/GPR55/OSTM1/NEDD9/UBASH3B/CTNNB1/TNFRSF11A/KLF10/PIAS3/CALCR/POU4F2
GO:0097191	extrinsic apoptotic signaling pathway	232	0.335979	1.69771	1.20449e-05	0.000135041	9.24102e-05	4877	tags=45%, list=26%, signal=34%	TNFRSF12A/SP100/PDIA3/TNFRSF1A/STK3/CASP8/BCL10/CTNNA1/LTBR/TGFB2/SERPINE1/TNFSF14/HMOX1/HGF/BRCA1/CAV1/TNFRSF1B/GCLM/SPI1/AR/TLR3/GPX1/BAX/PTPRC/EYA3/ICAM1/PYCARD/TMBIM1/RIPK1/TGFB1/TLR6/ITPRIP/ATF3/TNFRSF10C/BCL2L1/FAF1/PPP1CA/CD40LG/TNFAIP3/TGFBR1/HMGB2/YAP1/LMNA/TRADD/BCL2A1/HIPK1/IFI6/ITGAV/TMC8/FASLG/IL1A/BAK1/HYAL2/CFLAR/IL6R/KRT8/TNFSF12/NFKBIZ/FAIM/MKNK2/DEDD2/KRT18/TNFRSF10A/TNFSF10/IFN…
GO:0140895	cell surface toll-like receptor signaling pathway	65	0.487359	2.03385	1.22249e-05	0.000136814	9.36233e-05	2888	tags=42%, list=15%, signal=35%	NMI/LY96/PTPN22/IRAK4/IRF3/TLR2/CYBA/TLR1/SCIMP/LYN/TREM2/LILRA2/TLR6/CD14/MYD88/LTF/TLR5/OAS1/F2RL1/TNFAIP3/PIK3AP1/IRAK1/IFI35/NAGLU/IRAK2/SQSTM1/NINJ1
GO:0032727	positive regulation of interferon-alpha production	24	0.688444	2.33117	1.23567e-05	0.000138042	9.44636e-05	1364	tags=38%, list=7%, signal=35%	IRF3/ZC3HAV1/TLR3/TLR8/IRF5/IRF7/TLR7/IFIH1/STAT1
GO:0001916	positive regulation of T cell mediated cytotoxicity	37	0.593019	2.20233	1.28756e-05	0.000143583	9.82552e-05	4716	tags=62%, list=25%, signal=47%	HLA-DRB1/HLA-DRA/HLA-A/HLA-B/B2M/NECTIN2/MR1/HLA-E/PTPRC/IL12RB1/HLA-C/HLA-F/HLA-G/TAP2/XCL1/ULBP1/CD1E/ULBP3/PVR/CD1C/IL23R/FADD/CD1B
GO:0031629	synaptic vesicle fusion to presynaptic active zone membrane	31	-0.650678	-2.25167	1.32151e-05	0.000147107	0.000100667	1208	tags=65%, list=6%, signal=61%	SYT11/SNAP47/SYT9/SYT2/ERC2/PRRT2/DOC2B/SYT1/SYT7/SYT5/RPH3A/DOC2A/SYT13/RAB3A/SNAP25/SYT4/STXBP1/CPLX2/CPLX1/STX1B
GO:0050673	epithelial cell proliferation	435	0.289775	1.56813	1.33617e-05	0.000148474	0.000101602	4097	tags=32%, list=22%, signal=25%	CDC42/ANG/STK3/OSR2/ITGB3/WDR77/PRKD2/STAT5A/MMP14/LAMC1/TGFB2/COL8A1/STAT3/RPS6KA1/SERPINB1/ITGB3BP/ALOX5/ENG/HMOX1/HOXA5/B2M/IGFBP5/C1orf54/HGF/COL8A2/DUSP10/CAV1/LOXL2/AR/GPX1/BAX/GATA3/RREB1/RUNX2/WNT5A/GRN/RUNX3/PYGO2/BTK/HSPG2/C5AR1/MYDGF/CXCR3/TGFB1/NCSTN/XBP1/NRAS/CD109/CCL5/RB1/IFT57/B4GALT1/IL10/BCL2L1/JAG1/STAT1/VDR/PDGFB/SOX9/CEBPB/STXBP4/TNFAIP3/TGFBR1/LAMB1/HMGB2/YAP1/NKX2-5/HES1/ZF…
GO:0048488	synaptic vesicle endocytosis	76	-0.480872	-1.98226	1.36083e-05	0.000150946	0.000103294	2540	tags=41%, list=13%, signal=35%	CLTB/AP2B1/DGKQ/OPHN1/SYNJ1/AP3S2/NLGN3/RAB27B/DNAJC6/SH3GL2/BTBD9/DNM1/SNCA/BTBD8/VAMP4/SH3GL3/STX1A/SYT7/SNCG/AMPH/SLC17A7/PRKN/PACSIN1/TBC1D24/DNM3/VAMP2/ATP8A1/PPP3CB/SNCB/AP3B2/SNAP91
GO:0032689	negative regulation of type II interferon production	43	0.565406	2.15466	1.39698e-05	0.000154681	0.00010585	4534	tags=53%, list=24%, signal=41%	PDCD1LG2/HLA-DRB1/LAPTM5/HAVCR2/GATA3/LILRB1/LILRB4/LGALS9/CD96/CD274/IL10/SLAMF1/ZC3H12A/ZNF683/XCL1/AXL/TNFSF4/LGALS9C/GAS6/DDIT3/IRGM/LGALS9B/VSIR
GO:0002295	T-helper cell lineage commitment	29	0.635857	2.22625	1.40627e-05	0.000155393	0.000106337	3224	tags=59%, list=17%, signal=49%	STAT5A/STAT3/CD69/SPN/BATF/LOXL3/LGALS1/SOCS3/SLAMF6/IL12RB1/IL6/JAK3/IL6R/STAT6/MTOR/LY9/TBX21
GO:0097193	intrinsic apoptotic signaling pathway	316	0.307531	1.62749	1.40837e-05	0.000155393	0.000106337	4289	tags=33%, list=23%, signal=26%	CASP4/TMEM109/HDAC1/TNFRSF1A/SOD2/CD74/PLAUR/CASP6/DNAJC10/CD44/YBX3/CARD8/CHEK2/LAPTM5/BRCA1/CAV1/TNFRSF1B/BCL3/GPX1/BAX/TREM2/SHISA5/RIPK3/NFE2L2/HSPB1/PYCARD/IFI16/TXNDC12/XBP1/IL10/BCL2L1/P4HB/MUC1/CEBPB/ATP2A3/IKBKE/PTPN2/SNAI1/UACA/FCGR2B/BDKRB2/BCL2A1/HIPK1/CUL4A/EPHA2/IFI6/VNN1/URI1/SFN/PPP1R15A/ARMC10/FZD1/LCK/PRKCD/BRCA2/BAK1/ENO1/CASP3/DDIAS/LGALS12/MMP2/GATA4/NOC2L/ARL6IP5/BCAP31/PLAG…
GO:0045730	respiratory burst	36	0.59597	2.20152	1.42892e-05	0.000157382	0.000107699	2890	tags=53%, list=15%, signal=45%	SLC11A1/NCF1/RAC2/PIK3CG/CYBA/DUSP10/CLEC7A/TREM2/CYBB/GRN/NCF4/SLAMF8/HCK/NCF2/RAC1/PIK3CD/CYBC1/S100A9/RPS19
GO:0098656	monoatomic anion transmembrane transport	151	-0.38065	-1.78275	1.46464e-05	0.000161033	0.000110197	2078	tags=28%, list=11%, signal=25%	ANO8/CLIC5/GOPC/BEST3/P2RX5/ANO3/OCA2/VDAC2/KCNK1/GABRB1/VDAC3/SLC1A2/GABRG3/ANO5/NMUR2/SLC26A8/LRRC8A/GABRA6/SLC26A1/GABRG1/CFTR/GABRA5/ANO4/SLC1A4/SLC17A7/SLC17A8/SLC4A10/SLC1A1/GABRB2/GABRA4/SLC6A1/GABRA1/SLC12A5/GLRB/GLRA3/SLC17A6/GLRA1/GABRD/GABRA3/SLC25A27/GABRG2/GABRB3
GO:0106027	neuron projection organization	93	-0.456003	-1.95323	1.50391e-05	0.00016506	0.000112953	4108	tags=46%, list=22%, signal=36%	NLGN1/PDLIM5/PRNP/GSK3B/PTEN/HDAC6/DIP2A/HOMER1/ABI2/ARHGAP33/CHRFAM7A/ZNF804A/WNT7A/KIFBP/ABHD17B/IGF1R/SRCIN1/CAMK2B/NGEF/ITPKA/PTPRD/DBN1/ZNF365/EPHB1/DCTN1/PAFAH1B1/ATP1A3/IL1RAPL1/MAP1A/PPFIA2/LRP8/GRIN2B/CHRNA7/LZTS3/DNM3/KIF1A/DLG4/SHANK3/PAK3/CDK5R1/CUX2/SHANK1/ARHGAP44
GO:0016045	detection of bacterium	16	0.757629	2.2439	1.6059e-05	0.000175946	0.000120402	1087	tags=50%, list=6%, signal=47%	HLA-DRB1/TLR2/HLA-A/TLR1/HLA-B/NOD1/NLRC4/TLR6
GO:0017158	regulation of calcium ion-dependent exocytosis	39	-0.600923	-2.17758	1.62172e-05	0.000177369	0.000121376	3260	tags=62%, list=17%, signal=51%	SYT11/SYT12/NOTCH1/SYT9/SYT2/SYT17/TRPV6/STX1A/DOC2B/SYT3/KCNB1/SYT1/SYT7/SYT5/RPH3A/DOC2A/SYT10/SYT15/SYT13/RAB3A/SYT4/CDK5R2/STXBP1/SCAMP5
GO:0098969	neurotransmitter receptor transport to postsynaptic membrane	15	-0.769501	-2.20216	1.63232e-05	0.000178033	0.00012183	1234	tags=60%, list=7%, signal=56%	LRRC7/VAMP4/NSG1/GRIPAP1/GRIP1/GRIP2/ARHGAP44/CPLX1/STX1B
GO:2001236	regulation of extrinsic apoptotic signaling pathway	160	0.370479	1.80447	1.63349e-05	0.000178033	0.00012183	4853	tags=47%, list=26%, signal=35%	TNFRSF12A/SP100/PDIA3/STK3/BCL10/CTNNA1/LTBR/SERPINE1/TNFSF14/HMOX1/HGF/BRCA1/CAV1/GCLM/AR/GPX1/PTPRC/EYA3/ICAM1/PYCARD/TMBIM1/RIPK1/TLR6/ITPRIP/ATF3/BCL2L1/FAF1/PPP1CA/CD40LG/TNFAIP3/TGFBR1/HMGB2/YAP1/LMNA/IFI6/ITGAV/TMC8/FASLG/IL1A/HYAL2/CFLAR/TNFSF12/FAIM/DEDD2/TNFSF10/PARK7/MCL1/UNC5B/NRP1/RFFL/LGALS3/ITGA6/STK4/IL7/HSPA1B/SNAI2/SIAH2/IGF1/ACVR1/G0S2/FGG/TRAF1/TRAF2/SGK3/HSPA1A/PML/THBS1/EYA4…
GO:2000351	regulation of endothelial cell apoptotic process	55	0.511105	2.0369	1.6659e-05	0.00018125	0.000124031	4553	tags=53%, list=24%, signal=40%	ANO6/ITGB3/SERPINE1/CD40/CD248/GATA3/NFE2L2/ICAM1/TGFB1/PAK4/XBP1/CD40LG/TNFAIP3/CCL2/HLA-G/FASLG/F3/ECSCR/CD160/ANGPT1/NGFR/NDNF/ITGA4/GAS6/FGG/PTPN1/PLCG1/CDH5/THBS1
GO:0051962	positive regulation of nervous system development	278	-0.332174	-1.67831	1.69345e-05	0.000183927	0.000125863	3262	tags=31%, list=17%, signal=26%	ZNF335/MAP2K1/OBSL1/CX3CL1/IQSEC2/ANAPC2/ROBO1/SERPINE2/DLG5/LINGO4/WNT7A/NOTCH1/CLSTN3/ZNF488/FOXG1/TRPC5/CDKL5/KIT/CLSTN2/LINGO2/NAP1L1/STK25/RUFY3/ADGRB1/WNT3/FLRT3/GRID2/TRAK1/CDON/CAMK2B/PLXNB3/FMR1/NLGN3/ITPKA/PTPRD/DBN1/RND2/SLITRK4/PARP6/IL34/ZNF365/EPHB1/SLITRK2/GDI1/SHH/PAFAH1B1/FXR2/OLIG2/VSTM5/LRRN1/DSCAM/TTBK1/LRRTM2/OPRM1/GRM5/SS18L1/MAPT/MME/IL1RAPL1/NEFL/ISLR2/ST8SIA2/LRP8/NLGN2/F…
GO:0099174	regulation of presynapse organization	33	-0.609356	-2.12712	1.6964e-05	0.000183929	0.000125864	2923	tags=55%, list=15%, signal=46%	IL1RAPL2/WNT7A/EFNB3/CLSTN3/GRID2/MDGA1/SLITRK2/SNCA/IL1RAPL1/LRFN5/NLGN2/LRRTM1/CACNA2D3/LRRTM3/SLITRK1/NRXN1/CBLN1/NTNG2
GO:2001185	regulation of CD8-positive, alpha-beta T cell activation	20	0.703963	2.24218	1.74215e-05	0.000188549	0.000129027	2718	tags=75%, list=14%, signal=64%	RUNX1/SLC4A2/ZBTB7B/HLA-A/HLA-E/IRF1/LILRB1/RUNX3/HFE/NCKAP1L/LILRB4/CD274/SOCS1/CBFB/XCL1
GO:1903540	establishment of protein localization to postsynaptic membrane	16	-0.76371	-2.22898	1.74505e-05	0.000188549	0.000129027	1234	tags=56%, list=7%, signal=53%	LRRC7/VAMP4/NSG1/GRIPAP1/GRIP1/GRIP2/ARHGAP44/CPLX1/STX1B
GO:0001503	ossification	427	0.285173	1.53936	1.76059e-05	0.000189901	0.000129951	4294	tags=34%, list=23%, signal=27%	CLIC1/REST/ANO6/ZMPSTE24/OSR2/MRC2/PHEX/PSMC2/RUNX1/CLEC5A/TENT5A/MMP14/LOX/TWSG1/TNC/ALOX5/FAM20C/IGFBP5/HGF/SLC26A2/IGFBP2/SPP1/ATRAID/PTGER4/HOXA2/TCIRG1/COL1A1/RUNX2/RHOA/WNT5A/TMEM64/RUNX3/WWTR1/TGFB1/SGMS2/CEBPA/CDH11/ENPP1/SHOX2/MGP/HAND2/TPM4/CCR1/LTF/COL1A2/JAG1/SKI/DDR2/VDR/INPPL1/RRBP1/SOX9/TMEM53/CEBPB/CEBPD/TNFAIP6/COL5A2/TMEM119/SNAI1/GLI3/YAP1/HDAC7/PDLIM7/ISG15/NPNT/EPHA2/ADAMTS7/…
GO:0009620	response to fungus	75	0.46971	1.99703	1.77712e-05	0.000191354	0.000130946	4425	tags=41%, list=23%, signal=32%	ANG/BCL10/SCIMP/SPI1/CLEC7A/BTK/TGFB1/PLCG2/SYK/HAMP/COTL1/MYD88/LTF/GNLY/CARD9/GAPDH/IL17RA/ZBP1/BAK1/S100A9/PTX3/S100A8/CLEC4A/SPON2/CRK/CX3CR1/RARRES2/CLEC4E/PLA2G5/CAMP/IL17RC
GO:0000075	cell cycle checkpoint signaling	183	0.356197	1.7678	1.78997e-05	0.000192407	0.000131666	4882	tags=40%, list=26%, signal=30%	CDK2/PARP9/BARD1/PLK3/CHEK2/BRCA1/LYN/DTX3L/STK38/MAP3K20/RPA2/CDCA8/CDC20/SYF2/ORC1/NEK11/CUL4A/RBBP8/H2AX/FBXO4/CHEK1/BRCA2/EIF2AK4/NDC80/CCNB1/STK33/ZWILCH/NABP1/CDC6/MAD2L2/CLSPN/CENPF/BUB1/HUS1/SKA1/RFWD3/HASPIN/BIRC5/ZW10/AURKB/TIPIN/KNTC1/IER3/RAD51/TTK/NUF2/WDR76/BUB1B/CDK1/DONSON/RAD9A/DUSP1/ATR/FBXO6/TIMELESS/SPC24/EME1/KNL1/FANCD2/HORMAD1/TICRR/CDK5RAP2/CCNG1/BRIP1/CDC45/SKA3/RPS27L/TR…
GO:0014910	regulation of smooth muscle cell migration	68	0.480926	2.0136	1.83246e-05	0.000196636	0.00013456	4319	tags=53%, list=23%, signal=41%	S100A11/ITGB3/PLAU/DOCK7/SERPINE1/IGFBP5/NFE2L2/XBP1/P2RY6/CCL5/DDR2/PDGFB/AIF1/ITGA2/PDGFD/IGFBP3/HAS2/CCN4/CORO1B/GNA13/PDGFA/POSTN/TRIB1/ADAMTS1/NR4A3/NRP1/ATP7A/PPARD/CRK/IGF1/LPAR1/PTPN1/GNA12/SSH1/MDM2/PDGFRB
GO:0002828	regulation of type 2 immune response	34	0.596685	2.17798	1.87108e-05	0.000200437	0.000137161	3258	tags=47%, list=17%, signal=39%	ANXA1/CD74/IL18/ASCL2/GATA3/CD86/IDO1/CCR2/IL4R/IL6/HLX/NLRP3/XCL1/STAT6/TBX21/TNFSF4
GO:0070231	T cell apoptotic process	61	0.491694	2.01067	1.884e-05	0.000201475	0.000137872	2436	tags=39%, list=13%, signal=34%	KDELR1/BCL10/PRKD2/CHEK2/BCL3/BAX/WNT5A/RIPK3/RIPK1/LGALS9/PTCRA/PDCD1/CCL5/CD274/IDO1/RAG1/DOCK8/GLI3/IL2RA/FASLG/BAK1/JAK3/DFFA/IL7R
GO:0031632	positive regulation of synaptic vesicle fusion to presynaptic active zone membrane	15	-0.767146	-2.19542	1.89773e-05	0.000201909	0.000138168	2411	tags=87%, list=13%, signal=76%	SYT11/SYT9/SYT2/ERC2/PRRT2/DOC2B/SYT1/SYT7/SYT5/RPH3A/DOC2A/SYT13/SYT4
GO:0099502	calcium-dependent activation of synaptic vesicle fusion	15	-0.767146	-2.19542	1.89773e-05	0.000201909	0.000138168	2411	tags=87%, list=13%, signal=76%	SYT11/SYT9/SYT2/ERC2/PRRT2/DOC2B/SYT1/SYT7/SYT5/RPH3A/DOC2A/SYT13/SYT4
GO:1901634	positive regulation of synaptic vesicle membrane organization	15	-0.767146	-2.19542	1.89773e-05	0.000201909	0.000138168	2411	tags=87%, list=13%, signal=76%	SYT11/SYT9/SYT2/ERC2/PRRT2/DOC2B/SYT1/SYT7/SYT5/RPH3A/DOC2A/SYT13/SYT4
GO:0043374	CD8-positive, alpha-beta T cell differentiation	15	0.772308	2.23785	1.93488e-05	0.000205512	0.000140634	2691	tags=80%, list=14%, signal=69%	RUNX1/SLC4A2/ZBTB7B/IRF1/RUNX3/NCKAP1L/TNFSF8/LILRB4/EOMES/GPR18/SOCS1/CBFB
GO:0022037	metencephalon development	116	-0.423462	-1.90896	1.99214e-05	0.000211234	0.00014455	3640	tags=41%, list=19%, signal=34%	CNTN1/ATRN/ATF2/NCOR2/GDF10/CRKL/MAP2K1/MT-ND4/CBS/SERPINE2/SLC25A46/WNT7A/KNDC1/TTLL1/DAB1/AARS1/KAT2A/TRNP1/PTPRS/IGF1R/GRID2/OPHN1/TTBK2/ZNF365/MT-CO1/KLHL1/MYO16/DLL1/LDB1/CEND1/ABAT/SSTR3/HERC1/PIANP/NEUROD2/SEZ6/NEUROD1/PTF1A/FAIM2/KCNC1/SSTR1/NRXN1/SPTBN2/CDK5R1/LHX5/CDK5R2/CBLN1/SSTR2
GO:0048169	regulation of long-term neuronal synaptic plasticity	25	-0.675862	-2.21124	2.00773e-05	0.000212527	0.000145435	2526	tags=64%, list=13%, signal=56%	NF1/KIT/KCNJ10/CAMK2B/NETO1/FMR1/FXR2/SNCA/GRM5/SYNGAP1/NEURL1/GRIK2/DLG4/SHANK3/SYNGR1/SYP
GO:0007059	chromosome segregation	423	0.286632	1.54802	2.02971e-05	0.000214491	0.000146779	4917	tags=36%, list=26%, signal=27%	FLNA/CDC42/PLSCR1/GEM/LSM14A/NEK6/NDC1/ITGB3BP/CHEK2/CENPS/BRCA1/PSRC1/ACTB/ACTR3/KIF2C/RHOA/MAP3K20/PHF13/NDE1/SMC5/CIAO2A/CENPL/NUP62/NUP37/KIF18A/CHMP2A/GTF2B/BCAS2/RB1/RIOK3/STIL/CDCA8/CDC20/SMC4/EML4/NCAPD2/SASS6/ACTL6A/CDCA2/HAUS5/PTTG1/HDAC3/RCC2/RCC1/WRAP73/ANKRD53/DLGAP5/CENPE/KIF4A/TACC3/ASPM/HAUS1/CENPH/NDC80/NTMT1/CCNB1/DSN1/RAD18/SGO2/KMT5A/ZWILCH/ECT2/OIP5/CDC6/AURKA/ARID1A/KIF23/KI…
GO:0015812	gamma-aminobutyric acid transport	19	-0.724165	-2.19344	2.04213e-05	0.00021544	0.000147428	4671	tags=79%, list=25%, signal=60%	SLC6A11/BEST1/P2RX7/SLC6A12/NF1/NTSR1/HTR1B/SV2A/SLC6A13/CACNB4/ABAT/SLC32A1/APBA1/SLC6A1/SLC7A14
GO:0060999	positive regulation of dendritic spine development	40	-0.579417	-2.11291	2.05606e-05	0.000216544	0.000148183	2778	tags=42%, list=15%, signal=36%	DLG5/CDKL5/CAMK2B/FMR1/ITPKA/PTPRD/DBN1/FOXO6/PAFAH1B1/IL1RAPL1/LRP8/NLGN2/NEURL1/SHANK3/CPEB3/CUX2/SHANK1
GO:0002363	alpha-beta T cell lineage commitment	34	0.594626	2.17047	2.07734e-05	0.000218418	0.000149466	3224	tags=56%, list=17%, signal=46%	STAT5A/STAT3/CD69/SPN/BATF/RHOA/LOXL3/LGALS1/SOCS3/SLAMF6/IL12RB1/IL6/CTSL/JAK3/IL6R/STAT6/MTOR/LY9/TBX21
GO:0006925	inflammatory cell apoptotic process	24	0.679629	2.30132	2.08618e-05	0.000218979	0.00014985	3817	tags=71%, list=20%, signal=57%	ANXA1/ZMPSTE24/IRF3/CCR5/IRF7/CCL5/PLEKHO2/IL6/CXCR2/FASLG/CTSL/ITPKB/PIK3CD/ST6GAL1/SELENOS/FCAR/HCAR2
GO:0042886	amide transport	323	-0.322323	-1.65384	2.09816e-05	0.000219868	0.000150458	3757	tags=30%, list=20%, signal=24%	SFRP1/TCF7L2/IRS1/EFNA5/NR1D1/UCN3/ACSL4/SLC15A2/HNF1B/SRI/UQCC2/GPR68/ADRA2C/EDN3/CARTPT/MCU/KCNA5/PER2/VAPA/SCT/CHD7/NR1H4/CD38/AACS/PRKCA/GNAZ/ABCC5/RAPGEF3/TFR2/GRP/GHRH/HNF4A/SIRT3/UCN/SYBU/CRHBP/GHRHR/CPE/PPP3CA/SLC15A5/SSTR5/PLCB1/PCLO/C2CD2L/SLC25A22/RBP4/LRRC8A/CAMK2G/RASL10B/PFKM/CFTR/ACVR2B/RBM4/STX1A/DOC2B/ABAT/BLK/CRHR1/KCNB1/SYT7/ACVR1C/CRH/GLUD1/VSNL1/VIP/EIPR1/NLGN2/AQP7/GPLD1/PRK…
GO:0002064	epithelial cell development	218	0.330393	1.66792	2.17014e-05	0.00022703	0.000155359	4610	tags=39%, list=24%, signal=29%	VIM/LAMB2/CLIC4/MSN/IQGAP1/FLNA/TNFRSF1A/S1PR3/RAP1A/RAP1B/RILPL2/F11R/PALLD/HOXA5/SIPA1L3/AR/GPX1/WNT5A/PECAM1/RAB13/ICAM1/PLOD3/TGFB1/XBP1/ST14/TIGAR/FZD5/CEBPA/RDX/MYD88/B4GALT1/JAG1/FOXJ1/PDGFB/SOX9/F2RL1/VCL/YAP1/CXCR4/EPHA2/FOSL2/SFN/MYO1E/PRDM1/HEG1/IL1A/STC1/ADAMTSL4/AKR1B1/NOTCH2/IKBKB/HOXA13/ABCA12/CDSN/GPR4/C1GALT1/VEGFA/GJA1/HOXB13/TFCP2L1/SMO/NKX6-1/FRZB/EDNRA/HPSE/RHEB/NKX3-2/E2F4/S…
GO:0071479	cellular response to ionizing radiation	72	0.466926	1.97776	2.20981e-05	0.000230794	0.000157935	4289	tags=42%, list=23%, signal=32%	TMEM109/ZMPSTE24/BARD1/CHEK2/GADD45A/BRCA1/GATA3/MAP3K20/TGFB1/IFI16/BCL2L1/YAP1/TANK/H2AJ/H2AX/FBXO4/BRCA2/ECT2/TNKS1BP1/RAD51AP1/EGR1/HUS1/RAD51/RAD9A/SNAI2/ATR/KDM1A/SWI5/GRB2/MDM2
GO:0033002	muscle cell proliferation	204	0.339147	1.70252	2.2498e-05	0.000234579	0.000160525	4563	tags=41%, list=24%, signal=31%	ANG/HDAC1/SELENON/SOD2/ITGB3/RUNX1/TGFB2/IRAK4/FES/JUN/IL18/HMOX1/IGFBP5/HGF/AKIRIN1/TGFB1/PTAFR/XBP1/P2RY6/CCL5/MYD88/GNAI2/IL10/SKI/STAT1/DDR2/SIX5/PDGFB/PTGIR/AIF1/PIM1/TNFAIP3/ITGA2/TGFBR1/YAP1/NKX2-5/SERPINF2/FGF20/IL6/CAV2/PDGFD/IRAK1/IGFBP3/CCN4/NDC80/DSN1/APLN/CFLAR/MMP2/IL6R/GNA13/EFEMP2/MFN2/FOS/TRIB1/ADAMTS1/NR4A3/HBEGF/GJA1/IFNG/ANGPT1/FOXC1/GLI1/PPARD/CDK1/SMAD1/IGF1/TENM4/CTNNB1/DDI…
GO:0001960	negative regulation of cytokine-mediated signaling pathway	83	0.445314	1.94313	2.28768e-05	0.000238131	0.000162956	3747	tags=40%, list=20%, signal=32%	CARD16/CISH/TNFRSF11B/MUL1/CARD8/PARP14/NLRC5/H2BC11/CAV1/TREM2/NR1H2/PTPRC/SMIM30/YTHDF2/CCL5/OAS1/F2RL1/PTPN2/SH2B3/TANK/ISG15/IL6/SAMHD1/IL1RN/CLDN18/PALM3/STAP1/IRAK3/OTUD4/RFFL/NAIP/GAS6/IL6ST
GO:0001704	formation of primary germ layer	127	0.393915	1.84106	2.30252e-05	0.000239279	0.000163741	4799	tags=47%, list=25%, signal=36%	ITGA5/ITGB3/COL4A2/MMP14/COL8A1/ITGB4/TWSG1/TBX19/WLS/ITGB2/ITGB1/MYH9/WNT5A/HMGA2/HOXA11/FN1/EOMES/COL5A1/ITGA3/ITGA2/COL5A2/SNAI1/LAMB1/PAF1/KIF16B/CRB2/EPHA2/ITGB5/PRKACA/ITGAV/ETV2/MIXL1/MMP2/COL11A1/GJA1/SIX2/FOXC1/EXT2/CDC73/COL12A1/ITGA4/ITGA7/SMAD1/DUSP1/CTNNB1/ACVR1/FZD7/LEF1/DUSP5/GRB2/MMP9/AHDC1/COL6A1/TBX20/MACROH2A1/SMAD3/GPI/EYA2/HSBP1/WNT3A
GO:0045576	mast cell activation	66	0.476321	1.98931	2.30765e-05	0.000239414	0.000163834	2453	tags=39%, list=13%, signal=34%	PLSCR1/RHOH/RAC2/PIK3CG/FES/VAMP8/NECTIN2/LAT2/LYN/ADGRE2/CD300A/PTPN6/CD226/CD300LF/BTK/LCP2/MILR1/LGALS9/SYK/STXBP2/SNAP23/CD84/IL4R/SNX4/CLNK/PIK3CD
GO:0099509	regulation of presynaptic cytosolic calcium ion concentration	16	-0.7582	-2.21289	2.32235e-05	0.00024054	0.000164604	3203	tags=69%, list=17%, signal=57%	OSBPL2/CACNB2/CALB2/CALB1/HTR1B/ERC2/CACNB4/SV2B/SCGN/ATP2B3/TSPOAP1
GO:1990138	neuron projection extension	168	-0.376621	-1.79038	2.33017e-05	0.000240951	0.000164886	2772	tags=36%, list=15%, signal=31%	SPAG9/GSK3B/HDAC6/TRIM46/PAK6/SEMA4F/SEMA3G/EDN3/ANAPC2/LHX2/CLSTN3/ULK1/TRPC5/CDKL5/ALCAM/RUFY3/WNT3/PTPRS/FLRT3/RNF157/CPNE6/NLGN3/SYT2/GDI1/PAFAH1B1/SLC23A2/SYT17/SH3GL2/NDN/DSCAM/RASAL1/EMX1/MAPT/CLASP2/SYT3/SYT1/SEMA6C/ISLR2/CYFIP2/ST8SIA2/MAP2/PRKCZ/FLRT1/SLC9A6/PRKN/CPNE9/OLFM1/ZFYVE27/TNR/RIMS1/SLITRK1/WASF1/PPP3CB/SLIT1/SYT4/CPNE5/L1CAM/UNC13A/RIMS2/RTN4R
GO:0048791	calcium ion-regulated exocytosis of neurotransmitter	15	-0.763541	-2.18511	2.37548e-05	0.000245231	0.000167814	1013	tags=67%, list=5%, signal=63%	DOC2B/SYT1/SYT7/UNC13C/RAB3A/SNAP25/STXBP1/UNC13A/RIMS2/STX1B
GO:0030593	neutrophil chemotaxis	82	0.455445	1.97831	2.48572e-05	0.000256189	0.000175313	3329	tags=38%, list=18%, signal=31%	CD74/FCER1G/TGFB2/RAC2/PIK3CG/BST1/TREM1/ITGB2/NCKAP1L/C5AR1/CXCL10/VAV1/SYK/CXCL9/CSF3R/C3AR1/PPIB/VAV3/TNFAIP6/SAA1/CXCR2/DPEP1/PREX1/ITGA1/RAC1/PIK3CD/XCL1/S100A9/EDN2/S100A8/LGALS3
GO:0070372	regulation of ERK1 and ERK2 cascade	275	0.312123	1.61933	2.62813e-05	0.00027042	0.000185052	3617	tags=32%, list=19%, signal=26%	BTN2A2/PRXL2C/HLA-DRB1/ITGB3/CD74/GBP1/PRKD2/CD44/RAP1A/EMILIN1/RAP1B/PTPN22/VRK3/SCIMP/RRAS/NOD1/DUSP10/LYN/CD4/HAVCR2/TREM2/PTPN6/PTPRC/PLA2G2A/GPNMB/CHI3L1/C5AR1/ICAM1/PYCARD/GPR183/TGFB1/SPRY1/SHC1/XBP1/LGALS9/SYK/P2RY6/HAND2/CCR1/ATF3/GNAI2/CARD9/SLAMF1/DDR2/LIF/FN1/PDGFB/F2RL1/PTPN2/SERPINF2/NPNT/FGF20/EPHA2/CEACAM1/SPRY2/TRAF7/TNIP1/F2R/PDGFD/DAB2/CCN1/IL1A/CFLAR/CSF1R/NOTCH2/TRPV4/NLRP12/…
GO:0043542	endothelial cell migration	223	0.334257	1.6836	2.68599e-05	0.000275921	0.000188816	3708	tags=31%, list=20%, signal=25%	FSTL1/SP100/TMSB4X/ANXA1/ITGB3/SRPX2/PRKD2/STAT5A/PIK3CG/ITGB2/MAP2K3/HMOX1/RRAS/CD40/GADD45A/ITGB1/LOXL2/MYH9/GPX1/GATA3/S100A2/RHOA/WNT5A/GRN/SVBP/NFE2L2/HSPB1/RAB13/CALR/TGFB1/PRCP/LPXN/MMRN1/ANGPT2/PLXND1/PDGFB/PXN/TGFBR1/P2RX4/ZC3H12A/HDAC7/EGF/EPHA2/CEACAM1/FAP/JUP/STC1/RAC1/CORO1B/PIK3CD/EPHB4/SERPINF1/TNFSF12/S100A9/EMC10/NR2F2/VEGFA/ANGPT1/EDN2/S100A8/PIK3R3/CIB1/NRP1/EFNB2/RHOJ/SP1/EFNA…
GO:0021766	hippocampus development	94	-0.43457	-1.86937	2.72778e-05	0.000279754	0.000191439	4300	tags=47%, list=23%, signal=36%	BBS1/DLX1/LMX1A/KIRREL3/TMEM108/DCLK2/GSK3B/PTEN/BLOC1S6/NF2/KDM6B/CRKL/EMX2/SCT/DAB1/BCAN/PTPRS/IGF1R/ANXA3/DRD1/PAFAH1B1/KCNA1/FXR2/EZH1/MAS1/FEZF2/PHLPP2/SLC32A1/ATAT1/NEFL/PIANP/PPP1R9B/LRP8/TSC1/NEUROD6/LARGE1/SCN2A/FGF13/NEUROD1/HTR5A/CDK5R1/SEMA6B/LHX5/CDK5R2
GO:0021537	telencephalon development	279	-0.331856	-1.67721	2.74194e-05	0.000280746	0.000192118	2985	tags=29%, list=16%, signal=25%	SCT/NRG3/ROBO1/CHD7/LHX2/ZDHHC16/FOXP1/TH/DAB1/FOXG1/KAT2A/BCAN/UCHL5/BMP4/KDM2B/SOCS7/PTPRS/NPY/IGF1R/BNIP3/CDON/DAB2IP/PEX5/TRAPPC9/MDGA1/HES5/FGF8/ANXA3/LHX6/DRD1/SECISBP2/GRIA1/PLCB1/CCDC85C/SLC1A2/SHH/PAFAH1B1/KCNA1/FXR2/PAX5/EZH1/BMERB1/RTN4RL1/ZMIZ1/MAS1/FEZF2/EMX1/BCL11B/PHLPP2/SLC32A1/KIF26A/TBR1/ATAT1/WDR37/NEFL/HERC1/PIANP/TACC2/PRDM8/PPP1R9B/LRP8/TSC1/NEUROD6/LARGE1/SCN2A/FGF13/NEUROD…
GO:0002230	positive regulation of defense response to virus by host	32	0.595677	2.13674	2.79052e-05	0.000285253	0.000195202	2826	tags=50%, list=15%, signal=43%	APOBEC3G/PARP9/APOBEC3F/CGAS/DTX3L/LILRB1/STING1/PYCARD/IL12RB1/STAT1/ZC3H12A/TRIM6/TRIM22/EIF2AK4/ZDHHC1/IL27
GO:0021549	cerebellum development	106	-0.432781	-1.90767	2.82587e-05	0.000287926	0.000197031	3640	tags=43%, list=19%, signal=35%	CNTN1/ATRN/NCOR2/GDF10/CRKL/MAP2K1/MT-ND4/CBS/SERPINE2/SLC25A46/WNT7A/KNDC1/TTLL1/DAB1/AARS1/TRNP1/PTPRS/IGF1R/GRID2/OPHN1/TTBK2/ZNF365/MT-CO1/KLHL1/MYO16/DLL1/LDB1/CEND1/ABAT/SSTR3/HERC1/PIANP/NEUROD2/SEZ6/NEUROD1/PTF1A/FAIM2/KCNC1/SSTR1/NRXN1/SPTBN2/CDK5R1/LHX5/CDK5R2/CBLN1/SSTR2
GO:0006261	DNA-templated DNA replication	157	0.36321	1.75479	2.82303e-05	0.000287926	0.000197031	6033	tags=51%, list=32%, signal=35%	CDK2/ZMPSTE24/MGME1/BARD1/FAM111A/RPA1/CENPS/BRCA1/MCM3/PCNA/RFC2/ORC1/POLD1/PNKP/RBBP8/HELB/POLD3/BRCA2/SAMHD1/MCM5/CDC6/TK1/METTL4/MCM8/SMARCAL1/E2F7/UPF1/WDHD1/PRIM2/LRWD1/RFWD3/POLA2/E2F8/RECQL/TIPIN/MMS22L/POLQ/RAD51/RFC1/DONSON/POLE3/MCM2/ATR/SSBP1/EXO1/LIG1/ORC5/TIMELESS/EME1/RFC3/TICRR/CHRAC1/CARM1/CDC45/WIZ/GINS1/MCM10/POLD2/CDC7/DBF4/POLE2/POLA1/CCNE1/POLD4/CDC34/POLE4/BAZ1A/RFC5/OOEP/S…
GO:0033003	regulation of mast cell activation	19	0.709354	2.23394	2.84807e-05	0.000289715	0.000198256	1677	tags=47%, list=9%, signal=43%	PLSCR1/NECTIN2/LYN/CD300A/PTPN6/CD226/CD300LF/MILR1/CD84
GO:0048588	developmental cell growth	223	-0.345661	-1.7081	2.91581e-05	0.000296125	0.000202642	3099	tags=34%, list=16%, signal=28%	SPAG9/GSK3B/EFNA5/HDAC6/TRIM46/PAK6/SEMA4F/SEMA3G/EDN3/ANAPC2/DCC/PUM2/LHX2/CLSTN3/FOXP1/ULK1/ADRA1A/TRPC5/TOMM70/CDKL5/ALCAM/RUFY3/WNT3/PTPRS/FLRT3/RNF157/CPNE6/NLGN3/SYT2/FSTL4/GDF9/RND2/RGS4/GDI1/PAFAH1B1/AKAP6/SLC23A2/MAP2K4/SYT17/SH3GL2/NDN/DSCAM/RASAL1/EMX1/SMAD7/MAPT/CLASP2/PARP2/SYT3/SYT1/SEMA6C/ISLR2/CYFIP2/ST8SIA2/MAP2/PRKCZ/FLRT1/SLC9A6/PRKN/FGF13/CPNE9/OLFM1/ZFYVE27/TNR/RIMS1/SLITRK1/…
GO:0032228	regulation of synaptic transmission, GABAergic	37	-0.572743	-2.04161	2.92409e-05	0.000296485	0.000202888	3430	tags=59%, list=18%, signal=49%	NPAS4/NLGN1/CNTNAP4/KCNK2/NF1/NPY5R/ADRA1A/PLCL1/HTR1B/USP46/CA7/PHF24/TACR1/SLC38A1/PLCL2/NLGN2/PRKCE/NALCN/SYN3/SLC6A1/NRXN1/STXBP1
GO:1901888	regulation of cell junction assembly	264	-0.329305	-1.6541	2.99498e-05	0.000303181	0.000207471	3358	tags=30%, list=18%, signal=25%	ARHGAP12/SLITRK6/MARK1/SETD5/ARHGAP33/IQSEC2/PTPRA/PEAK1/IL1RAPL2/PUM2/DLG5/LINGO4/WNT7A/EFNB3/CLSTN3/RAPGEF2/CLSTN2/LINGO2/SRC/ADGRB1/PTPRS/FLRT3/GRID2/DMTN/NLGN3/PTPRD/MDGA1/SLITRK4/ELMO1/EPHB1/SLITRK2/THY1/VSTM5/SNCA/LRRN1/LDB1/LRRTM2/IL1RAPL1/NEGR1/MYCBP2/CLASP2/LRP4/RAP2A/CYFIP2/ST8SIA2/PPP1R9B/ICAM5/TSC1/LRFN5/NLGN2/FLRT1/ASIC2/NEURL1/LRRTM1/LRRTM3/LHFPL4/NRXN2/CBLN2/SLC12A5/LRTM2/SLITRK1/S…
GO:0006911	phagocytosis, engulfment	46	0.538122	2.07403	3.02928e-05	0.000306158	0.000209507	3087	tags=50%, list=16%, signal=42%	ANO6/CDC42/MSR1/C3/ITGB2/ARHGAP25/MYH9/TREM2/CD300A/NCKAP1L/PLCG2/ITGAM/AIF1/F2RL1/ITGA2/FCGR2B/BIN2/FCGR1A/GSN/XKR8/STAP1/TIMD4/ABCA7
GO:1904019	epithelial cell apoptotic process	76	0.456954	1.94542	3.04722e-05	0.000307474	0.000210408	4045	tags=45%, list=21%, signal=35%	ANXA2/CAST/STK3/CASP6/PIK3CG/ITGB3BP/HMOX1/TGFBR2/BAX/SFRP4/HAND2/RB1/BCL2L1/ARF6/YAP1/NKX2-5/ZFP36/USP53/IL6/GSN/CFLAR/ZFP36L1/CASP3/PRKAA1/KRT8/NFKBIZ/KRT18/E2F2/EDNRA/STK4/TMEM258/SAV1/JAK2/LEF1
GO:0141085	regulation of inflammasome-mediated signaling pathway	47	0.523259	2.03772	3.17516e-05	0.000319868	0.000218889	2648	tags=38%, list=14%, signal=33%	ZDHHC12/GBP5/GBP2/PTPN22/LATS2/CARD8/TREM2/BTK/STMP1/PLCG2/IFI16/TLR6/MYD88/KCNK13/ZDHHC5/LAMP2/CPTP/ZDHHC1
GO:0009101	glycoprotein biosynthetic process	311	0.304606	1.61192	3.23324e-05	0.000325196	0.000222535	4307	tags=36%, list=23%, signal=28%	DDOST/HS2ST1/OSTC/ST8SIA4/TMEM59/DPY19L1/SOAT1/MAN1C1/RPN2/GALNT2/BACE2/DHDDS/CYTL1/B3GNT7/GAL3ST4/RPN1/B3GNT5/ALG14/GBGT1/OST4/POMGNT1/DPAGT1/POGLUT3/MAGT1/PLOD3/NCSTN/SLC2A10/ALG6/EXTL2/B4GALT4/DPY19L3/MGAT1/TMEM106A/B4GALT1/TMEM165/POFUT1/IL15/STT3A/HS3ST1/SLC10A7/DSE/SLC35D2/FUT4/MGAT4B/GALNT5/CHST2/GMPPB/CHST14/CANT1/CHPF2/GALNT7/CHSY1/EOGT/TNIP1/B3GALNT2/GALNT3/CHPF/C1GALT1C1/DERL3/FKRP/CHS…
GO:0060997	dendritic spine morphogenesis	58	-0.512337	-2.01653	3.26892e-05	0.000328257	0.00022463	4108	tags=52%, list=22%, signal=41%	NLGN1/PDLIM5/PTEN/HDAC6/DIP2A/ABI2/ARHGAP33/WNT7A/SRCIN1/CAMK2B/NGEF/ITPKA/PTPRD/DBN1/ZNF365/EPHB1/PAFAH1B1/IL1RAPL1/PPFIA2/LRP8/LZTS3/DNM3/KIF1A/DLG4/SHANK3/PAK3/CDK5R1/CUX2/SHANK1/ARHGAP44
GO:0002370	natural killer cell cytokine production	10	0.835836	2.17944	3.30356e-05	0.000329371	0.000225393	2809	tags=90%, list=15%, signal=77%	HLA-E/CD226/CD96/CALHM6/HLA-F/HLA-G/CLNK/KIR2DL4/CD160
GO:0002727	regulation of natural killer cell cytokine production	10	0.835836	2.17944	3.30356e-05	0.000329371	0.000225393	2809	tags=90%, list=15%, signal=77%	HLA-E/CD226/CD96/CALHM6/HLA-F/HLA-G/CLNK/KIR2DL4/CD160
GO:1903859	regulation of dendrite extension	26	-0.653581	-2.16357	3.30885e-05	0.000329371	0.000225393	2213	tags=58%, list=12%, signal=51%	RNF157/CPNE6/SYT2/SLC23A2/SYT17/RASAL1/SYT3/SYT1/PRKN/CPNE9/RIMS1/SYT4/CPNE5/UNC13A/RIMS2
GO:0098703	calcium ion import across plasma membrane	39	-0.587259	-2.12806	3.31161e-05	0.000329371	0.000225393	4275	tags=64%, list=23%, signal=50%	FYN/TRPV1/PRNP/SLC8A1/SLC24A2/CACNA1S/CACNA1G/PPP3R1/PPP3R2/SLC24A4/P2RX5/CACNA1H/PPP3CA/CACNA1D/CACNA1C/TRPV6/CACNA1B/AKAP5/CACNA1A/CACNA2D1/CACNA1E/CACNA1I/SLC8A3/PPP3CB/SLC8A2
GO:1902656	calcium ion import into cytosol	39	-0.587259	-2.12806	3.31161e-05	0.000329371	0.000225393	4275	tags=64%, list=23%, signal=50%	FYN/TRPV1/PRNP/SLC8A1/SLC24A2/CACNA1S/CACNA1G/PPP3R1/PPP3R2/SLC24A4/P2RX5/CACNA1H/PPP3CA/CACNA1D/CACNA1C/TRPV6/CACNA1B/AKAP5/CACNA1A/CACNA2D1/CACNA1E/CACNA1I/SLC8A3/PPP3CB/SLC8A2
GO:0001774	microglial cell activation	47	0.522609	2.03519	3.29385e-05	0.000329371	0.000225393	4037	tags=60%, list=21%, signal=47%	IFNGR2/CTSC/TLR2/ITGB2/TYROBP/TLR1/C1QA/TLR3/TREM2/PTPRC/GRN/C5AR1/TLR6/ITGAM/AIF1/CST7/CALHM2/IL6/TAFA3/NAGLU/STAP1/CLU/IFNG/KCNJ8/CX3CR1/IFNGR1/JAK2/LRRK2
GO:0044782	cilium organization	402	0.279644	1.50856	3.39256e-05	0.000336887	0.000230535	4561	tags=33%, list=24%, signal=25%	FLNA/TMEM107/DNALI1/DNAI4/RILPL2/CEP89/CEP135/SPATA6/EHD2/DNAAF5/NECTIN2/FNBP1L/LRGUK/TMEM67/ACTR3/EHD4/SPAG1/CFAP61/NME8/WWTR1/TCTN2/B9D2/ALPK1/TCTN1/RSPH4A/IFT57/CEP20/IFT22/RAB34/BBS4/FOXJ1/RAB8A/CCDC146/BBS12/IFT122/MNS1/CDC14A/DRC7/ARL13B/CCDC40/YAP1/RPGR/KCNQ1/BBS9/DNAAF3/IQCG/TMEM237/SEPTIN9/DUSP23/GSN/LIMK2/DNAJB13/DNAAF4/DYNC2I2/WRAP73/IQUB/CIBAR2/ARF4/NME7/RFX2/CFAP54/GAS8/SPAG17/CEP70/…
GO:0061900	glial cell activation	55	0.501145	1.99721	3.40968e-05	0.00033805	0.000231332	4037	tags=55%, list=21%, signal=43%	IFNGR2/CTSC/TLR2/ITGB2/TYROBP/TLR1/C1QA/TLR3/TREM2/PTPRC/GRN/C5AR1/TLR6/ITGAM/AIF1/CST7/CALHM2/IL6/TAFA3/NAGLU/STAP1/CLU/IFNG/SMO/CNTF/KCNJ8/CX3CR1/IFNGR1/JAK2/LRRK2
GO:0051937	catecholamine transport	65	-0.488896	-1.96311	3.46882e-05	0.000343369	0.000234972	3260	tags=48%, list=17%, signal=40%	GNAT1/SLC22A3/SLC6A2/KCNA2/DRD4/SYT11/CHRFAM7A/ADRA2C/CARTPT/SLC18A1/HTR1B/SLC22A2/GDNF/DRD1/SNCA/STX1A/ABAT/KCNB1/SYT1/SNCG/CRH/VIP/OPRK1/PRKN/PRKCB/GRM2/SYT4/CHRNB2/HTR2A/CHGA/CHRNA4
GO:0001964	startle response	28	-0.625832	-2.09558	3.55427e-05	0.000351272	0.000240379	5130	tags=68%, list=27%, signal=50%	NPAS1/ADORA2A/SLC6A3/GRIN2A/PENK/CHD8/PTEN/SLITRK6/GRIN2D/GRID2/UCN/DRD1/KCNA1/PRKN/GLRB/CSMD1/CNTNAP2/GLRA1/GRIN3A
GO:2001238	positive regulation of extrinsic apoptotic signaling pathway	58	0.494009	1.99856	3.56266e-05	0.000351546	0.000240567	4853	tags=50%, list=26%, signal=37%	TNFRSF12A/PDIA3/STK3/BCL10/CTNNA1/LTBR/TNFSF14/CAV1/PTPRC/PYCARD/RIPK1/TLR6/ATF3/FAF1/PPP1CA/CD40LG/FASLG/HYAL2/TNFSF12/DEDD2/TNFSF10/STK4/G0S2/TRAF2/PML/THBS1/TNFSF15/FADD/LTB
GO:0051703	biological process involved in intraspecies interaction between organisms	57	-0.509746	-2.0016	3.58439e-05	0.000353133	0.000241653	3038	tags=40%, list=16%, signal=34%	EIF4EBP2/GNG8/TH/GRP/UCN/NLGN3/SEPTIN5/NRXN3/NEGR1/PIANP/NLGN2/BRINP1/GAD1/NRXN2/GRID1/NRXN1/DLG4/CNTNAP2/SHANK3/CHRNB2/SHANK1/SHANK2/MAPK8IP2
GO:0072577	endothelial cell apoptotic process	61	0.480678	1.96563	3.6019e-05	0.0003543	0.000242452	4553	tags=51%, list=24%, signal=39%	ANO6/ITGB3/SERPINE1/CD40/CD248/GATA3/NFE2L2/ICAM1/TGFB1/PAK4/XBP1/IL10/CD40LG/TNFAIP3/CCL2/HIPK1/HLA-G/FASLG/F3/ECSCR/CD160/ANGPT1/NGFR/NDNF/ITGA4/GAS6/FGG/PTPN1/PLCG1/CDH5/THBS1
GO:0002428	antigen processing and presentation of peptide antigen via MHC class Ib	15	0.760855	2.20466	3.65496e-05	0.000358955	0.000245637	3439	tags=67%, list=18%, signal=55%	HLA-A/HLA-B/B2M/HLA-E/HLA-C/HLA-F/HLA-G/TAP2/ULBP1/ULBP3
GO:0048145	regulation of fibroblast proliferation	88	0.432658	1.90626	3.6891e-05	0.00036174	0.000247543	2606	tags=32%, list=14%, signal=28%	S100A6/ZMPSTE24/SOD2/ITGB3/CD74/CAV1/CD248/BAX/CD300A/WNT5A/TGFB1/SKI/IFI30/DDR2/LIF/FN1/PDGFB/FOSL2/PDGFD/AQP1/MED25/PARP10/FBXO4/CCNB1/CCNA2/PDGFA/TP53INP1/CDC6
GO:0141084	inflammasome-mediated signaling pathway	52	0.515401	2.04395	3.7251e-05	0.000364699	0.000249567	3320	tags=42%, list=18%, signal=35%	ZDHHC12/GBP5/GBP2/PTPN22/LATS2/CARD8/TREM2/BTK/PYCARD/STMP1/PLCG2/IFI16/TLR6/MYD88/KCNK13/ZDHHC5/NLRP3/LAMP2/CPTP/ZDHHC1/KCNJ8/KCNK6
GO:0034331	cell junction maintenance	52	-0.525247	-2.01648	3.80225e-05	0.00037167	0.000254338	2957	tags=46%, list=16%, signal=39%	PKP1/DSC1/PRTN3/RIMS3/OPHN1/MTSS1/DCTN1/PCLO/RIMS4/ERC2/PARD6A/PPFIA2/NLGN2/SYNGAP1/CBLN2/RIMS1/RAB3A/ADGRB3/BSN/SHANK1/RIMS2/CBLN1/SHANK2/CAMSAP3
GO:0044546	NLRP3 inflammasome complex assembly	46	0.533355	2.05566	3.80907e-05	0.000371756	0.000254397	3320	tags=43%, list=18%, signal=36%	ZDHHC12/GBP5/PTPN22/LATS2/CARD8/TREM2/BTK/PYCARD/STMP1/PLCG2/TLR6/MYD88/KCNK13/ZDHHC5/NLRP3/LAMP2/CPTP/ZDHHC1/KCNJ8/KCNK6
GO:1905606	regulation of presynapse assembly	32	-0.597311	-2.0666	3.88527e-05	0.000378013	0.000258679	2923	tags=53%, list=15%, signal=45%	IL1RAPL2/WNT7A/EFNB3/CLSTN3/GRID2/MDGA1/SLITRK2/SNCA/IL1RAPL1/LRFN5/NLGN2/LRRTM1/LRRTM3/SLITRK1/NRXN1/CBLN1/NTNG2
GO:0021543	pallium development	193	-0.355926	-1.71373	3.87952e-05	0.000378013	0.000258679	3811	tags=35%, list=20%, signal=28%	FBXO45/GSK3B/PTEN/BLOC1S6/NF2/KDM6B/CRKL/EMX2/NF1/SCT/ROBO1/LHX2/TH/DAB1/FOXG1/BCAN/SOCS7/PTPRS/NPY/IGF1R/BNIP3/CDON/DAB2IP/PEX5/TRAPPC9/MDGA1/FGF8/ANXA3/LHX6/DRD1/GRIA1/PLCB1/CCDC85C/PAFAH1B1/KCNA1/FXR2/PAX5/EZH1/BMERB1/ZMIZ1/MAS1/FEZF2/EMX1/PHLPP2/SLC32A1/KIF26A/TBR1/ATAT1/NEFL/PIANP/TACC2/PPP1R9B/LRP8/TSC1/NEUROD6/LARGE1/SCN2A/FGF13/NEUROD1/HTR5A/PHACTR1/HTR6/CNTNAP2/CDK5R1/SEMA6B/LHX5/CDK5R2
GO:0043373	CD4-positive, alpha-beta T cell lineage commitment	32	0.58679	2.10486	4.10899e-05	0.000399159	0.000273149	3224	tags=56%, list=17%, signal=47%	STAT5A/STAT3/CD69/SPN/BATF/LOXL3/LGALS1/SOCS3/SLAMF6/IL12RB1/IL6/CTSL/JAK3/IL6R/STAT6/MTOR/LY9/TBX21
GO:0002269	leukocyte activation involved in inflammatory response	50	0.517048	2.03291	4.26151e-05	0.000413333	0.000282849	4037	tags=58%, list=21%, signal=46%	IFNGR2/CTSC/TLR2/ITGB2/TYROBP/TLR1/C1QA/TLR3/TREM2/PTPRC/GRN/C5AR1/TLR6/MYD88/ITGAM/AIF1/CST7/CALHM2/IL6/TAFA3/NAGLU/STAP1/CLU/IFNG/KCNJ8/CX3CR1/IFNGR1/JAK2/LRRK2
GO:0070098	chemokine-mediated signaling pathway	78	0.437653	1.87478	4.731e-05	0.00045816	0.000313524	3999	tags=40%, list=21%, signal=31%	STAT5A/CCR5/LYN/RBM15/TREM2/CXCL10/CXCR6/CXCR3/CXCL9/CCL5/CCR1/CCRL2/CCR2/SH2B3/CXCL11/CCL2/CXCR4/CXCR2/XCL2/CCR3/CCL23/XCL1/CCR4/ACKR2/FOXC1/CIB1/CCL22/CX3CR1/XCR1/OXSR1/JAK2
GO:0042092	type 2 immune response	43	0.543637	2.0717	4.76605e-05	0.000460841	0.000315359	3258	tags=44%, list=17%, signal=37%	ANXA1/CD74/IL18/ASCL2/BCL3/GATA3/CD86/BATF/IL10/IDO1/CCR2/IL4R/IL6/HLX/NLRP3/XCL1/STAT6/TBX21/TNFSF4
GO:0002679	respiratory burst involved in defense response	17	0.724225	2.2078	4.86758e-05	0.000469932	0.00032158	2890	tags=65%, list=15%, signal=55%	NCF1/PIK3CG/DUSP10/TREM2/GRN/SLAMF8/HCK/PIK3CD/CYBC1/S100A9/RPS19
GO:0001773	myeloid dendritic cell activation	29	0.612699	2.14517	4.8993e-05	0.000472265	0.000323176	2415	tags=48%, list=13%, signal=42%	LTBR/HAVCR2/TGFBR2/BATF/CD2/PYCARD/TGFB1/RELB/DOCK2/IL10/SLAMF1/BATF3/ITGB8/NOTCH2
GO:0010324	membrane invagination	62	0.476807	1.95914	5.02908e-05	0.00048403	0.000331227	3294	tags=45%, list=17%, signal=37%	ANO6/CDC42/MSR1/C3/ITGB2/ARHGAP25/FNBP1L/MYH9/TREM2/CD300A/RHOA/NCKAP1L/PLCG2/CHMP2A/ITGAM/AIF1/F2RL1/ITGA2/FCGR2B/SNX9/BIN2/FCGR1A/GSN/XKR8/STAP1/TIMD4/ABCA7/AURKB
GO:0061082	myeloid leukocyte cytokine production	49	0.510651	2.00621	5.04216e-05	0.000484543	0.000331578	3697	tags=49%, list=20%, signal=40%	CD74/BCL10/MAPKAPK2/TGFB2/NOD1/LAPTM5/TLR3/LILRB1/WNT5A/PYCARD/TGFB1/PLCG2/SYK/MYD88/TLR7/CARD9/LITAF/HLA-G/ACP5/NR4A3/AXL/IRAK3/SPON2/TWIST1
GO:0031638	zymogen activation	46	0.527871	2.03452	5.12872e-05	0.000492105	0.000336753	3121	tags=39%, list=16%, signal=33%	ANXA2/C1R/PLAU/PLAUR/RUNX1/MMP14/C1RL/PLAT/CTSZ/SERPINE1/OMA1/S100A10/SERPINF2/CTSL/CTSH/ENO1/HP/THBD
GO:0140632	canonical inflammasome complex assembly	48	0.512814	1.99874	5.18871e-05	0.000497099	0.00034017	3320	tags=42%, list=18%, signal=34%	ZDHHC12/GBP5/PTPN22/LATS2/CARD8/TREM2/BTK/PYCARD/STMP1/PLCG2/TLR6/MYD88/KCNK13/ZDHHC5/NLRP3/LAMP2/CPTP/ZDHHC1/KCNJ8/KCNK6
GO:0050678	regulation of epithelial cell proliferation	357	0.289756	1.54403	5.19817e-05	0.000497244	0.00034027	4075	tags=32%, list=22%, signal=25%	CDC42/ANG/STK3/OSR2/ITGB3/WDR77/PRKD2/STAT5A/LAMC1/TGFB2/STAT3/ITGB3BP/ALOX5/ENG/HMOX1/HOXA5/B2M/DUSP10/CAV1/AR/GPX1/BAX/GATA3/RREB1/RUNX2/WNT5A/GRN/RUNX3/PYGO2/BTK/HSPG2/C5AR1/MYDGF/CXCR3/TGFB1/XBP1/NRAS/CD109/CCL5/RB1/IFT57/B4GALT1/IL10/JAG1/STAT1/VDR/PDGFB/SOX9/STXBP4/TNFAIP3/TGFBR1/LAMB1/HMGB2/YAP1/NKX2-5/HES1/ZFP36/EGF/CCL2/CEACAM1/CAV2/HLX/SFN/DAB2/LRG1/F3/HAS2/BRCA2/CCR3/APLN/CFLAR/ZFP36L1…
GO:0002335	mature B cell differentiation	38	0.552856	2.06632	5.23388e-05	0.000499896	0.000342084	3337	tags=50%, list=18%, signal=41%	CMTM7/BCL3/MFNG/LGALS1/GPR183/PLCG2/XBP1/IL2RG/SLAMF8/IL10/CD19/FCGR2B/IL6/DOCK11/NOTCH2/NFKBIZ/CDH17/IRF8/IL21
GO:0060292	long-term synaptic depression	34	-0.591575	-2.08146	5.35326e-05	0.000510518	0.000349353	3895	tags=59%, list=21%, signal=47%	PLK2/SLC24A2/IQSEC2/CD38/ABHD6/GRID2/FMR1/DRD1/SORCS3/GRIA1/GRID2IP/MAPT/DRD5/KCNB1/GRM2/PRRT1/SHANK3/STXBP1/CBLN1/SHANK2
GO:2000401	regulation of lymphocyte migration	68	0.465338	1.94833	5.38285e-05	0.000512558	0.00035075	2718	tags=38%, list=14%, signal=33%	MSN/ITGB3/TNFSF14/CD69/SPN/ASCL2/RHOA/WNT5A/SLC8B1/RIPK3/CXCL10/PYCARD/CCL5/AIF1/TNFRSF14/CCR2/DOCK8/CCL2/CORO1A/TMEM102/CCL20/GCSAM/CD200R1/LRCH1/JAM2/XCL1
GO:0072578	neurotransmitter-gated ion channel clustering	18	-0.717942	-2.15067	5.42491e-05	0.000515779	0.000352953	1793	tags=56%, list=9%, signal=50%	SHISA6/GPHN/NLGN2/LHFPL4/GLRB/SHISA7/NRXN1/DLG4/FRRS1L/SHANK3
GO:0006487	protein N-linked glycosylation	73	0.434866	1.84331	5.43531e-05	0.000515983	0.000353093	4693	tags=49%, list=25%, signal=37%	DDOST/OSTC/MAN1C1/RPN2/DHDDS/RPN1/ALG14/OST4/DPAGT1/MAGT1/ALG6/MGAT1/B4GALT1/TMEM165/STT3A/FUT4/MGAT4B/DERL3/ALG2/GFPT2/ALG3/MGAT4A/ALG8/ST6GAL1/EXT2/PMM2/SLC39A8/TMEM258/DPM1/ALG5/ST3GAL1/ALG1/MOGS/DOLK/ALG10/UGGT1
GO:0002710	negative regulation of T cell mediated immunity	32	0.581556	2.08609	5.48863e-05	0.000519571	0.000355548	2718	tags=56%, list=14%, signal=48%	SPN/CD80/IL4I1/PTPRC/LILRB1/HFE/NCKAP1L/LILRB4/PDCD1/CD274/SLAMF1/HLA-F/FCGR2B/CEACAM1/AHR/HLA-G/IL7R/XCL1
GO:0072539	T-helper 17 cell differentiation	40	0.551133	2.05145	5.48971e-05	0.000519571	0.000355548	3224	tags=48%, list=17%, signal=40%	STAT5A/ZBTB7B/STAT3/CD69/ASCL2/BATF/LOXL3/LGALS1/SOCS3/SLAMF6/IL12RB1/ZC3H12A/IL6/JUNB/JAK3/IL6R/NFKBIZ/LY9/TBX21
GO:0034134	toll-like receptor 2 signaling pathway	17	0.720617	2.1968	5.66461e-05	0.000535314	0.000366321	2057	tags=59%, list=11%, signal=52%	TLR2/CYBA/TLR1/LYN/TREM2/TLR6/F2RL1/TNFAIP3/PIK3AP1/IRAK1
GO:0099560	synaptic membrane adhesion	33	-0.587815	-2.05193	5.70196e-05	0.000538031	0.000368181	2331	tags=52%, list=12%, signal=45%	PTPRS/SPARCL1/FLRT3/PCDH8/PTPRD/MDGA1/SLITRK2/IL1RAPL1/LRRC4C/LRFN5/CDH10/CDH9/LRRC4/SLITRK1/SLITRK5/ELFN2/NTNG2
GO:0030879	mammary gland development	135	0.378977	1.78545	5.71186e-05	0.000538154	0.000368265	4055	tags=41%, list=21%, signal=33%	STAT5A/ZBTB7B/HK2/HOXA5/CAPN1/IGFBP5/CAV1/AR/TGFBR2/SOCS2/GPX1/BAX/GATA3/RREB1/UPRT/HOXA9/WNT5A/PYGO2/NFKB1/TGFB1/XBP1/OAS2/VDR/SOX9/CEBPB/HOXD9/ITGA2/GLI3/FOXB1/EGF/AKT2/EPHA2/CYP19A1/BRCA2/APLN/CSF1R/USF2/HOXB9/MSX1/CSF1/ORAI1/VEGFA/IQGAP3/GJA1/STAT6/SMO/NTN1/ATP7A/GLI2/OXTR/IRS2/JAK2/SLC29A1/TBX2/LEF1/TNFRSF11A
GO:0060333	type II interferon-mediated signaling pathway	27	0.626973	2.15516	5.73772e-05	0.000539777	0.000369376	4924	tags=63%, list=26%, signal=47%	SP100/IFNGR2/PARP9/PARP14/NLRC5/IRF1/NR1H2/HCK/STAT1/PTPN2/TXK/IFNG/IFNGR1/JAK2/IRGM/PPARG/JAK1
GO:0002524	hypersensitivity	17	0.718234	2.18953	5.89289e-05	0.000553542	0.000378795	4875	tags=88%, list=26%, signal=66%	FCGR2A/FCGR3A/C3/FCGR2C/SPN/HLA-E/GATA3/BTK/FCGR2B/FCGR1A/FCER1A/FCGR3B/CCR7/EXT1/ZP3
GO:0034113	heterotypic cell-cell adhesion	62	0.47379	1.94674	5.95467e-05	0.000557671	0.00038162	3604	tags=44%, list=19%, signal=35%	CD58/ITGA5/ITGB3/CD44/ITGB2/ITGB1/PTPRC/CD2/IL10/ITGAM/LILRB2/FLOT1/VCAM1/ITGAV/JUP/LCK/SKAP1/ITGAX/CD200R1/IL1RN/ITGB7/DSG2/DSC2/NINJ1/RNASE10/ITGA4/ITGA7
GO:0050000	chromosome localization	122	0.385829	1.79961	5.95069e-05	0.000557671	0.00038162	5269	tags=43%, list=28%, signal=32%	CDC42/GEM/PSRC1/ACTR3/KIF2C/NDE1/NUP62/KIF18A/CHMP2A/RB1/CDCA8/EML4/LMNA/RCC2/ANKRD53/DLGAP5/CENPE/NDC80/CCNB1/DSN1/ZWILCH/ECT2/KIF14/CENPF/IFFO1/SGO1/SKA1/BIRC5/NEK2/ZW10/AURKB/KNTC1/TTK/NUF2/FAM83D/AURKC/CDK1/EML3/ACTR2/SPC24/KNL1/PINX1/MAJIN/SKA3/NUDC/KIFC1/RMDN1/KASH5/CHMP2B/SKA2/KPNB1/SPICE1/CHMP4C
GO:0090594	inflammatory response to wounding	27	0.624857	2.14788	6.09139e-05	0.000569622	0.000389799	2659	tags=52%, list=14%, signal=45%	TIMP1/STAT3/ALOX5/HMOX1/TLR3/PTPN6/GRN/TGFB1/SIGLEC10/CCR2/IL6/F2R/IL1A/NFKBIZ
GO:0060907	positive regulation of macrophage cytokine production	25	0.639129	2.16808	6.15781e-05	0.000574974	0.000393461	2044	tags=52%, list=11%, signal=46%	CD74/MAPKAPK2/NOD1/LAPTM5/TLR3/LILRB1/WNT5A/PYCARD/PLCG2/MYD88/TLR7/CARD9/HLA-G
GO:0099172	presynapse organization	57	-0.500135	-1.96386	6.4786e-05	0.000604026	0.000413342	3020	tags=46%, list=16%, signal=38%	PFN2/IL1RAPL2/WNT7A/EFNB3/CLSTN3/GRID2/NLGN3/PTPRD/MDGA1/SLITRK2/PCLO/SNCA/IL1RAPL1/CLASP2/LRP4/PPFIA2/LRFN5/NLGN2/LRRTM1/CACNA2D3/LRRTM3/SLITRK1/NRXN1/BSN/CBLN1/NTNG2
GO:0007369	gastrulation	196	0.331777	1.65827	6.61343e-05	0.000615679	0.000421316	4799	tags=42%, list=25%, signal=32%	ITGA5/ITGB3/COL4A2/MMP14/COL8A1/ITGB4/TWSG1/TBX19/WLS/ITGB2/ITGB1/MYH9/TGFBR2/WNT5A/HMGA2/HOXA11/IL10/FN1/EOMES/COL5A1/SYF2/ITGA3/ITGA2/COL5A2/SNAI1/LAMB1/PAF1/KIF16B/CRB2/EPHA2/ITGB5/PRKACA/ITGAV/ETV2/MIXL1/APLN/IL1RN/MMP2/MEGF8/NR4A3/COL11A1/GJA1/SIX2/TGIF2/FOXC1/OTX2/EXT2/GPC3/CDC73/COL12A1/ITGA4/FOXA2/ITGA7/SMAD1/DUSP1/TENM4/CTNNB1/ACVR1/OSR1/FZD7/LEF1/DUSP5/GRB2/CER1/MMP9/AHDC1/PLPP3/COL6A1/…
GO:0060271	cilium assembly	375	0.27935	1.49695	6.6241e-05	0.000615756	0.000421369	4561	tags=33%, list=24%, signal=25%	FLNA/TMEM107/DNALI1/DNAI4/RILPL2/CEP89/CEP135/SPATA6/EHD2/DNAAF5/FNBP1L/LRGUK/TMEM67/ACTR3/EHD4/SPAG1/CFAP61/NME8/WWTR1/TCTN2/B9D2/ALPK1/TCTN1/RSPH4A/IFT57/CEP20/IFT22/RAB34/BBS4/FOXJ1/RAB8A/CCDC146/IFT122/MNS1/CDC14A/DRC7/ARL13B/CCDC40/YAP1/RPGR/KCNQ1/BBS9/DNAAF3/IQCG/TMEM237/SEPTIN9/DUSP23/GSN/LIMK2/DNAJB13/DNAAF4/DYNC2I2/WRAP73/IQUB/CIBAR2/ARF4/RFX2/CFAP54/GAS8/SPAG17/CEP70/TMEM138/DNAAF6/WDR3…
GO:0060080	inhibitory postsynaptic potential	16	-0.742316	-2.16654	6.73129e-05	0.000624138	0.000427105	1978	tags=88%, list=10%, signal=78%	NPAS4/DRD4/NTSR1/NLGN3/INSYN2A/ABAT/CHRNA2/NLGN2/INSYN1/GRIK2/RIMS1/GLRA1/RIMS2/CHRNA4
GO:0048706	embryonic skeletal system development	135	0.376624	1.77437	6.73422e-05	0.000624138	0.000427105	3915	tags=41%, list=21%, signal=33%	OSR2/HOXA1/MMP14/HOXC4/IRX5/HOXA4/RDH10/HOXA5/HOXB7/TGFBR2/HOXA2/COL1A1/RUNX2/HOXB4/HOXC6/HOXA9/WNT5A/HOXC9/HOXB3/HOXA6/HOXA11/SLC2A10/HOXB2/SHOX2/HOXA7/HAND2/HOXA3/HOXD11/HOXD9/TGFBR1/GLI3/HOXB8/HOXC11/HOXD10/HOXB9/HOXB6/TULP3/HOXB5/HOXC5/SULF1/MEGF8/COL11A1/SIX2/HOXD3/EDNRA/MTHFD1L/HOXD4/FUZ/NKX3-2/TWIST1/WDR19/PCSK5/IFT140/CTNNB1/OSR1
GO:0002475	antigen processing and presentation via MHC class Ib	22	0.661057	2.15231	6.78675e-05	0.000628076	0.0004298	3752	tags=59%, list=20%, signal=47%	HLA-A/HLA-B/B2M/HLA-E/HLA-C/HLA-F/HLA-G/TAP2/AP3B1/ULBP1/CD1E/ULBP3/CD1C
GO:0002712	regulation of B cell mediated immunity	62	0.471411	1.93697	6.88329e-05	0.000635131	0.000434628	3258	tags=37%, list=17%, signal=31%	CLCF1/C3/CD40/NECTIN2/HLA-E/TREM2/PTPN6/CD226/PTPRC/BTK/TGFB1/IL10/FOXJ1/SLC15A4/FCGR2B/FCGR1A/TFRC/MAD2L2/XCL1/STAT6/CD28/TBX21/TNFSF4
GO:0002889	regulation of immunoglobulin mediated immune response	62	0.471411	1.93697	6.88329e-05	0.000635131	0.000434628	3258	tags=37%, list=17%, signal=31%	CLCF1/C3/CD40/NECTIN2/HLA-E/TREM2/PTPN6/CD226/PTPRC/BTK/TGFB1/IL10/FOXJ1/SLC15A4/FCGR2B/FCGR1A/TFRC/MAD2L2/XCL1/STAT6/CD28/TBX21/TNFSF4
GO:0030889	negative regulation of B cell proliferation	17	0.713544	2.17523	7.03711e-05	0.000648367	0.000443685	3343	tags=59%, list=18%, signal=48%	TYROBP/INPP5D/LYN/CD300A/BTK/IL10/FCGR2B/MNDA/CASP3/CTLA4
GO:0002476	antigen processing and presentation of endogenous peptide antigen via MHC class Ib	14	0.753097	2.13522	7.06661e-05	0.000649173	0.000444237	3439	tags=64%, list=18%, signal=53%	HLA-A/HLA-B/HLA-E/HLA-C/HLA-F/HLA-G/TAP2/ULBP1/ULBP3
GO:0002484	antigen processing and presentation of endogenous peptide antigen via MHC class I via ER pathway	14	0.753097	2.13522	7.06661e-05	0.000649173	0.000444237	3439	tags=64%, list=18%, signal=53%	HLA-A/HLA-B/HLA-E/HLA-C/HLA-F/HLA-G/TAP2/ULBP1/ULBP3
GO:0035235	ionotropic glutamate receptor signaling pathway	27	-0.627495	-2.08897	7.08942e-05	0.000649859	0.000444706	2381	tags=52%, list=13%, signal=45%	GRIN2C/GRIN2D/GRIK4/GRIA1/GRIA3/GRIN2B/GRIA4/GRIK2/GRIA2/NRXN1/DLG4/CDK5R1/GRIN1/GRIN3A
GO:0039532	negative regulation of cytoplasmic pattern recognition receptor signaling pathway	56	0.484981	1.94624	7.09865e-05	0.000649859	0.000444706	4582	tags=43%, list=24%, signal=33%	ZDHHC12/CGAS/PTPN22/CARD8/PPT1/TREM2/ERBIN/ZDHHC18/IFI16/RIOK3/F2RL1/TNFAIP3/LAMP2/CPTP/TSPAN6/LYPLAL1/NPLOC4/AURKB/DHX58/IRGM/TAX1BP1/ITCH/GPATCH3/SEC14L1
GO:0070228	regulation of lymphocyte apoptotic process	61	0.47104	1.92622	7.11563e-05	0.000649859	0.000444706	3691	tags=46%, list=19%, signal=37%	CD74/BCL10/PRKD2/LYN/BCL3/BAX/WNT5A/RIPK3/BTK/LGALS9/PTCRA/PDCD1/CCL5/CD274/IL10/IDO1/RAG1/CD3G/DOCK8/HSH2D/JAK3/IL7R/NOC2L/AURKB/LGALS3/EFNA1/GIMAP8/IRS2
GO:1905517	macrophage migration	61	0.470975	1.92595	7.11563e-05	0.000649859	0.000444706	3329	tags=44%, list=18%, signal=37%	MMP14/EMILIN1/AKIRIN1/TREM2/C5AR1/SLAMF8/CCL5/B4GALT1/C3AR1/SLAMF1/CCR2/P2RX4/CCL2/SAA1/ROR2/CYP19A1/CD200R1/CSF1R/MMP2/TRPV4/STAP1/CSF1/CD9/EDN2/MCOLN2/NUP85/LGALS3
GO:0010934	macrophage cytokine production	38	0.547861	2.04766	7.34603e-05	0.000668059	0.00045716	3697	tags=55%, list=20%, signal=45%	CD74/MAPKAPK2/TGFB2/NOD1/LAPTM5/TLR3/LILRB1/WNT5A/PYCARD/TGFB1/PLCG2/MYD88/TLR7/CARD9/LITAF/HLA-G/ACP5/AXL/IRAK3/SPON2/TWIST1
GO:0010935	regulation of macrophage cytokine production	38	0.547861	2.04766	7.34603e-05	0.000668059	0.00045716	3697	tags=55%, list=20%, signal=45%	CD74/MAPKAPK2/TGFB2/NOD1/LAPTM5/TLR3/LILRB1/WNT5A/PYCARD/TGFB1/PLCG2/MYD88/TLR7/CARD9/LITAF/HLA-G/ACP5/AXL/IRAK3/SPON2/TWIST1
GO:0099024	plasma membrane invagination	55	0.49102	1.95685	7.34694e-05	0.000668059	0.00045716	3294	tags=47%, list=17%, signal=39%	ANO6/CDC42/MSR1/C3/ITGB2/ARHGAP25/MYH9/TREM2/CD300A/RHOA/NCKAP1L/PLCG2/ITGAM/AIF1/F2RL1/ITGA2/FCGR2B/SNX9/BIN2/FCGR1A/GSN/XKR8/STAP1/TIMD4/ABCA7/AURKB
GO:2000404	regulation of T cell migration	49	0.500886	1.96784	7.40802e-05	0.000671058	0.000459213	2718	tags=43%, list=14%, signal=37%	ITGB3/TNFSF14/CD69/SPN/ASCL2/RHOA/WNT5A/RIPK3/CXCL10/PYCARD/CCL5/AIF1/TNFRSF14/CCR2/DOCK8/CORO1A/TMEM102/CCL20/CD200R1/LRCH1/XCL1
GO:0010803	regulation of tumor necrosis factor-mediated signaling pathway	64	0.469913	1.95178	7.4121e-05	0.000671058	0.000459213	4573	tags=52%, list=24%, signal=39%	CASP4/CARD16/TNFRSF11B/TNFRSF1A/CASP1/CASP8/MAPKAPK2/CARD8/H2BC11/LAPTM5/SPPL2A/PYCARD/RIPK1/SYK/F2RL1/PTPN2/TNFAIP3/OTULIN/TANK/HIPK1/TMC8/IKBKB/CLDN18/RFFL/NAIP/GAS6/HSPA1B/NKIRAS2/ADAM17/TRAF2/PIAS3/HSPA1A/EXT1
GO:0097061	dendritic spine organization	83	-0.449007	-1.88155	7.39785e-05	0.000671058	0.000459213	4275	tags=47%, list=23%, signal=37%	FYN/NLGN1/PDLIM5/PRNP/PTEN/HDAC6/DIP2A/HOMER1/ABI2/ARHGAP33/CHRFAM7A/ZNF804A/WNT7A/ABHD17B/IGF1R/SRCIN1/CAMK2B/NGEF/ITPKA/PTPRD/DBN1/ZNF365/EPHB1/PAFAH1B1/IL1RAPL1/PPFIA2/LRP8/GRIN2B/CHRNA7/LZTS3/DNM3/KIF1A/DLG4/SHANK3/PAK3/CDK5R1/CUX2/SHANK1/ARHGAP44
GO:0006820	monoatomic anion transport	173	-0.361612	-1.7283	7.42865e-05	0.000671584	0.000459573	2078	tags=27%, list=11%, signal=24%	ANO8/CLIC5/GOPC/BEST3/CLNS1A/P2RX5/ANO3/OCA2/VDAC2/KCNK1/GABRB1/VDAC3/CA7/SLC1A2/GABRG3/ANO5/NMUR2/SLC26A8/LRRC8A/GABRA6/SLC26A1/GABRG1/CFTR/GABRA5/PRKG2/ANO4/SLC1A4/SLC17A7/SLC17A8/SLC22A6/SLC4A10/SLC1A1/GABRB2/GABRA4/SLC6A1/GABRA1/SLC12A5/GLRB/GLRA3/SLC17A6/GLRA1/GABRD/GABRA3/SLC25A27/GABRG2/GABRB3
GO:0048661	positive regulation of smooth muscle cell proliferation	84	0.433948	1.89976	7.58402e-05	0.000684641	0.000468508	2955	tags=38%, list=16%, signal=32%	HDAC1/ITGB3/IRAK4/JUN/IL18/HMOX1/IGFBP5/TGFB1/PTAFR/XBP1/P2RY6/CCL5/MYD88/GNAI2/IL10/STAT1/DDR2/PDGFB/AIF1/ITGA2/SERPINF2/IL6/PDGFD/IRAK1/CCN4/MMP2/IL6R/MFN2/ADAMTS1/NR4A3/HBEGF/GJA1
GO:1901890	positive regulation of cell junction assembly	109	-0.417868	-1.85269	7.63791e-05	0.000688513	0.000471157	2778	tags=33%, list=15%, signal=28%	DLG5/LINGO4/WNT7A/CLSTN3/CLSTN2/LINGO2/ADGRB1/FLRT3/GRID2/NLGN3/PTPRD/SLITRK4/EPHB1/SLITRK2/THY1/VSTM5/LRRN1/LRRTM2/IL1RAPL1/ST8SIA2/TSC1/NLGN2/FLRT1/ASIC2/LRRTM1/LRRTM3/CBLN2/LRTM2/SLITRK1/SEMA4A/SLITRK5/NRXN1/CNTNAP2/ADGRB3/CUX2/CBLN1
GO:0099601	regulation of neurotransmitter receptor activity	32	-0.586205	-2.02817	7.70409e-05	0.000693479	0.000474556	3079	tags=56%, list=16%, signal=47%	DAPK1/LYNX1/CNIH2/SHISA9/CRHBP/SHISA6/CACNG4/CACNG8/OPRM1/CRH/NLGN2/SHISA8/CACNG3/PRRT1/SHISA7/SHANK1/MAPK8IP2/CACNG2
GO:0046598	positive regulation of viral entry into host cell	15	0.744091	2.15609	7.81616e-05	0.000701548	0.000480077	1584	tags=53%, list=8%, signal=49%	HLA-DRB1/CD74/TRIM38/CD4/LGALS1/LGALS9/P4HB/TRIM21
GO:0075294	positive regulation by symbiont of entry into host	15	0.744091	2.15609	7.81616e-05	0.000701548	0.000480077	1584	tags=53%, list=8%, signal=49%	HLA-DRB1/CD74/TRIM38/CD4/LGALS1/LGALS9/P4HB/TRIM21
GO:0048562	embryonic organ morphogenesis	299	0.295694	1.54959	7.86286e-05	0.000704729	0.000482254	4640	tags=37%, list=24%, signal=29%	REST/OSR2/HOXA1/MMP14/HOXC4/IRX5/HOXA4/ENG/RDH10/HOXA5/PHACTR4/HOXB7/TGFBR2/GATA3/HOXA2/TEAD2/RUNX2/HOXB4/HOXA9/WNT5A/HOXC9/HOXB3/HOXA11/MYO7A/FZD5/EFEMP1/HOXB2/SHOX2/HOXA7/HAND2/IFT57/STIL/HOXA3/HOXD11/SOX9/CHRNA9/HOXD9/FZD2/ARL13B/CCDC40/TGFBR1/GLI3/YAP1/BLOC1S5/NKX2-5/HES1/KCNQ1/HOXB8/MFAP2/HIPK1/CRB2/EPHA2/FZD6/SPRY2/HLX/HOXC11/TMED2/HOXD10/NOTCH2/HOXB9/NAGLU/HOXB6/TULP3/GATA4/TRIOBP/HOXB5/MS…
GO:0046596	regulation of viral entry into host cell	21	0.673483	2.18397	8.10097e-05	0.000723996	0.000495439	1872	tags=48%, list=10%, signal=43%	HLA-DRB1/CD74/TRIM38/NECTIN2/CD4/LGALS1/LGALS9/P4HB/TRIM21/TRIM5
GO:0002793	positive regulation of peptide secretion	114	-0.402198	-1.80676	8.09063e-05	0.000723996	0.000495439	4558	tags=41%, list=24%, signal=31%	CHRM3/F2/NNAT/MYRIP/SOX4/GIPR/TCF7L2/UCN3/ACSL4/SRI/GPR68/MCU/SCT/NR1H4/CD38/AACS/PRKCA/TFR2/GRP/GHRH/SIRT3/UCN/SYBU/GHRHR/PLCB1/C2CD2L/RBP4/LRRC8A/RASL10B/PFKM/CFTR/DOC2B/ABAT/BLK/CRH/GLUD1/VSNL1/NLGN2/GPLD1/PRKCE/PRKCB/PLA2G6/PPP3CB/RAPGEF4/GPR27/SNAP25/ABCC8
GO:0061081	positive regulation of myeloid leukocyte cytokine production involved in immune response	34	0.568036	2.07341	8.2726e-05	0.00073828	0.000505213	1332	tags=41%, list=7%, signal=38%	CD74/BCL10/MAPKAPK2/NOD1/LAPTM5/TLR3/LILRB1/WNT5A/PYCARD/PLCG2/SYK/MYD88/TLR7/CARD9
GO:0099558	maintenance of synapse structure	31	-0.618941	-2.14184	8.3444e-05	0.000743626	0.000508872	2536	tags=55%, list=13%, signal=48%	RIMS3/OPHN1/DCTN1/PCLO/RIMS4/ERC2/PPFIA2/SYNGAP1/CBLN2/RIMS1/RAB3A/ADGRB3/BSN/SHANK1/RIMS2/CBLN1/SHANK2
GO:0072593	reactive oxygen species metabolic process	235	0.316078	1.59511	8.44087e-05	0.000751153	0.000514023	4338	tags=36%, list=23%, signal=28%	SOD2/RAB27A/NCF1/HK2/RAC2/BST1/TSPO/ITGB2/TYROBP/CYBA/ALOX5/UCP2/GADD45A/BRCA1/TGFBR2/CLEC7A/GPX1/CYBB/RHOA/RIPK3/NFE2L2/NCF4/VAV1/RIPK1/TGFB1/PRCP/PLCG2/SHC1/TLR6/TIGAR/SYK/GNAI2/ITGAM/SH3PXD2B/PDGFB/F2RL1/ABCD1/NCF2/ABCB7/GCH1/ZC3H12A/SOD3/PRDX1/IFI6/FBLN5/G6PD/CCN1/PREX1/PRKCD/SLC5A3/ROMO1/ARF4/CFLAR/STK17A/RAC1/NAGLU/FPR2/PRDX4/ACP5/CTNS/NOX4/CCN2/HP/MAOB/TXN/PARK7/ATP7A/IER3/MPV17/CBR1/FANCC…
GO:0002446	neutrophil mediated immunity	39	0.549661	2.04672	8.49968e-05	0.000755312	0.000516869	2409	tags=41%, list=13%, signal=36%	WDR1/IRAK4/TREM1/STXBP3/ITGB2/SPI1/PRAM1/PTAFR/SYK/MYD88/STXBP2/ITGAM/CARD9/F2RL1/IL6/IL6R
GO:0042327	positive regulation of phosphorylation	430	0.26636	1.44485	8.76556e-05	0.000777834	0.000532281	4252	tags=31%, list=22%, signal=25%	IQGAP1/ITGA5/ANG/HLA-DRB1/ITGB3/NIBAN1/CD74/PLAUR/BCL10/PARP9/DOCK7/RAP1A/C3/TGFB2/HCLS1/PIK3CG/IL18/MAP2K3/PARP14/CD80/CAV1/PSRC1/LYN/CD4/AR/TLR3/TREM2/PIK3R6/ADAM9/PTPRC/EHD4/RHOA/WNT5A/TCIM/GPNMB/CHI3L1/HMGA2/PECAM1/RIPK3/SDCBP/LCP2/PIK3R5/MYDGF/RIPK1/TGFB1/PLCG2/XBP1/TLR6/TIGAR/SYK/FAM20A/CCL5/LTF/IL15/CD3E/DDR2/LIF/PDGFB/PIM1/TMEM119/CTF1/TRIM6/HES1/EGF/SNX9/FLOT1/HDAC3/SPRY2/IL6/LIMK2/TFRC/…
GO:0043491	phosphatidylinositol 3-kinase/protein kinase B signal transduction	296	0.297917	1.56249	8.87441e-05	0.000786378	0.000538128	4319	tags=34%, list=23%, signal=27%	BTN2A2/CDC42/MUL1/STK3/FCGR3A/LOX/TGFB2/HCLS1/STAT3/PIK3CG/PLK3/IL18/ENG/RRAS/IGFBP5/CD2AP/CD40/C1orf54/HGF/ITGB1/PTPN13/GPX1/GATA3/TREM2/PTPN6/CHI3L1/PIK3R5/MYDGF/VAV1/GDF15/TGFB1/XBP1/CCL5/COL6A2/DDR2/FN1/CD19/INPPL1/VAV3/PDGFB/CEP55/F2RL1/TGFBR1/SH2B3/P2RX4/PROS1/EGF/HCST/CEACAM1/SPRY2/PIK3AP1/F2R/PDGFD/HLA-G/FKRP/RCN3/HYAL2/ZFP36L1/CSF1R/PIK3CD/PDGFA/NOX4/CD160/VEGFA/AXL/HBEGF/TXN/COL6A3/ANGP…
GO:0048732	gland development	443	0.269068	1.45924	9.05e-05	0.000800804	0.000547999	4097	tags=30%, list=22%, signal=24%	MSN/CDC42/ZMPSTE24/SOD2/WDR77/CEBPG/STAT5A/ZBTB7B/TGFB2/RPS6KA1/TWSG1/TNC/TBX19/HK2/WLS/TSPO/HOXA5/CAPN1/HOXA10/IGFBP5/UCP2/CD2AP/HGF/CAV1/AR/TGFBR2/SOCS2/GPX1/BAX/GATA3/RREB1/ACADM/UPRT/HOXA9/WNT5A/PYGO2/HOXB3/NFKB1/RIPK3/TGFB1/HOXA11/XBP1/CEBPA/OAS2/HAND2/HOXA3/IL10/PLXND1/VDR/SOX9/CEBPB/PCNA/HOXD9/RAG1/CCDC40/ARF6/TNFAIP3/ITGA2/TGFBR1/PCK2/GLI3/FOXB1/NKX2-5/HES1/EGF/OTP/AKT2/EPHA2/CEACAM1/PLAG…
GO:0090277	positive regulation of peptide hormone secretion	112	-0.410378	-1.83978	9.06324e-05	0.000800843	0.000548026	4558	tags=42%, list=24%, signal=32%	CHRM3/F2/NNAT/MYRIP/SOX4/GIPR/TCF7L2/UCN3/ACSL4/SRI/GPR68/MCU/SCT/NR1H4/CD38/AACS/PRKCA/TFR2/GRP/GHRH/SIRT3/UCN/SYBU/GHRHR/PLCB1/C2CD2L/RBP4/LRRC8A/RASL10B/PFKM/CFTR/DOC2B/ABAT/BLK/CRH/GLUD1/VSNL1/NLGN2/GPLD1/PRKCE/PRKCB/PLA2G6/PPP3CB/RAPGEF4/GPR27/SNAP25/ABCC8
GO:0090025	regulation of monocyte chemotaxis	31	0.591899	2.09956	9.34335e-05	0.000824428	0.000564166	4023	tags=45%, list=21%, signal=36%	ANO6/SERPINE1/LYN/CXCL10/SLAMF8/CCL5/CCR1/AIF1/CCR2/FPR2/NINJ1/DUSP1/CX3CR1/LGMN
GO:0048639	positive regulation of developmental growth	160	-0.369263	-1.73784	9.36368e-05	0.000825059	0.000564597	3088	tags=30%, list=16%, signal=25%	ANAPC2/ZFPM2/PUM2/CHD7/NOTCH1/TRPC5/CDKL5/RUFY3/WNT3/RNF157/GHRH/CPNE6/PEX5/GHRHR/SYT2/FGF8/RND2/PLCB1/GDI1/PAFAH1B1/AKAP6/SLC23A2/SYT17/DLL1/DSCAM/RASAL1/SMAD7/MAPT/FGF9/SPTBN4/PARP2/SYT3/SYT1/ISLR2/PRKN/BASP1/CPNE9/ZFYVE27/RIMS1/GPR21/ATP8A2/CACNA2D2/SYT4/CPNE5/L1CAM/UNC13A/RIMS2/MYOD1
GO:0009595	detection of biotic stimulus	37	0.555217	2.06195	9.51943e-05	0.000837603	0.000573181	3416	tags=49%, list=18%, signal=40%	HLA-DRB1/LY96/TLR2/TSPO/HLA-A/TLR1/HLA-B/NOD1/CLEC7A/TREM2/NLRC4/TLR6/C4B/FAP/NLRP3/SSC5D/SMO/NAIP
GO:0002260	lymphocyte homeostasis	79	0.428724	1.84523	9.71432e-05	0.00085355	0.000584094	2436	tags=32%, list=13%, signal=28%	CD74/BCL10/GAPT/TNFSF14/SASH3/LYN/BAX/TCIRG1/SIT1/NCKAP1L/RIPK3/TGFB1/LGALS9/BBS4/RAG1/TNFAIP3/GPR174/IL2RA/CORO1A/SLC40A1/BAK1/JAK3/DOCK11/CASP3/IL7R
GO:0099054	presynapse assembly	47	-0.5237	-1.97135	9.9985e-05	0.000877288	0.000600338	2923	tags=47%, list=15%, signal=40%	IL1RAPL2/WNT7A/EFNB3/CLSTN3/GRID2/NLGN3/PTPRD/MDGA1/SLITRK2/PCLO/SNCA/IL1RAPL1/LRP4/LRFN5/NLGN2/LRRTM1/LRRTM3/SLITRK1/NRXN1/BSN/CBLN1/NTNG2
GO:1900017	positive regulation of cytokine production involved in inflammatory response	26	0.624536	2.13026	0.000100156	0.000877557	0.000600522	2077	tags=46%, list=11%, signal=41%	GBP5/STAT3/IRF3/GPSM3/CLEC7A/TLR3/TLR6/MYD88/CARD9/KPNA6/IL6/IL17RA
GO:0072540	T-helper 17 cell lineage commitment	25	0.630444	2.13862	0.000101456	0.000887707	0.000607468	3747	tags=60%, list=20%, signal=48%	STAT5A/STAT3/CD69/BATF/LOXL3/LGALS1/SOCS3/SLAMF6/IL12RB1/IL6/JAK3/IL6R/LY9/TBX21/IL6ST
GO:0051960	regulation of nervous system development	442	-0.288395	-1.52874	0.000103739	0.000906416	0.000620271	3341	tags=28%, list=18%, signal=24%	SLITRK6/SEMA3G/ZNF335/MAP2K1/OBSL1/NF1/CX3CL1/LIN28A/IQSEC2/ANAPC2/PER2/DCC/ROBO1/MYCN/CHD7/SERPINE2/DLG5/LHX2/LINGO4/WNT7A/EFNB3/DAAM2/NOTCH1/CLSTN3/DAB1/RAPGEF2/ULK1/ZNF488/FOXG1/TRPC5/CDKL5/KIT/CLSTN2/LINGO2/NAP1L1/STK25/RUFY3/ADGRB1/WNT3/PTPRS/PITX3/FLRT3/GRID2/TRAK1/CDON/CAMK2B/PLXNB3/FMR1/NLGN3/ITPKA/PTPRD/DBN1/FSTL4/HES5/TPPP/RND2/PPP3CA/SLITRK4/PARP6/IL34/ZNF365/EPHB1/SLITRK2/GDI1/THY1/SH…
GO:0015813	L-glutamate transmembrane transport	34	-0.577789	-2.03296	0.000105474	0.000920285	0.000629762	3015	tags=47%, list=16%, signal=40%	PER2/NTSR1/TTYH2/SLC3A1/KCNJ10/SLC25A12/GRM1/SLC1A2/SLC25A22/SLC25A18/SLC1A4/SLC17A7/SLC17A8/SLC1A1/SLC17A6/SLC1A6
GO:0090068	positive regulation of cell cycle process	258	0.306524	1.57682	0.000106166	0.000925033	0.000633011	4440	tags=33%, list=23%, signal=26%	TMOD3/ANXA1/CDC42/LSM10/PLSCR1/DYRK3/CHEK2/PKN2/RHOA/WNT5A/MAP3K20/SMC5/NUP62/TGFB1/PLCG2/RDX/RB1/STIL/CDCA8/DDR2/CDC20/SMC4/CDC14A/PDGFB/AIF1/STXBP4/ARF6/NCAPD2/SASS6/EGF/PAF1/CUL4A/RCC2/DLGAP5/IL1A/NDC80/CCNB1/RAD18/ECT2/HOXA13/RAD51AP1/CDC6/AURKA/KIF23/KIF14/MSX1/EIF4G1/ADAMTS1/NCAPG2/E2F7/BUB1/NCAPG/CSPP1/RAD51B/UBE2C/SKA1/MAP10/CD28/BIRC5/E2F8/AURKB/NSMCE2/RRM2/ESPL1/FAM83D/AURKC/CDC73/CDC25…
GO:0000070	mitotic sister chromatid segregation	191	0.332008	1.66003	0.000106574	0.000927294	0.000634558	5269	tags=42%, list=28%, signal=31%	FLNA/LSM14A/CHEK2/PSRC1/KIF2C/RHOA/PHF13/NUP62/KIF18A/CHMP2A/RB1/CDCA8/CDC20/SMC4/EML4/NCAPD2/RCC1/WRAP73/ANKRD53/DLGAP5/CENPE/KIF4A/NDC80/CCNB1/KMT5A/ZWILCH/KIF23/KIF14/MAD2L2/NCAPG2/TPX2/CCDC61/CENPF/BUB1/NCAPG/UBE2C/SKA1/MAP10/HASPIN/TUBG1/BIRC5/BAZ1B/NEK2/ZW10/AURKB/KNTC1/NSMCE2/TTK/NUF2/ESPL1/AURKC/CENPK/BUB1B/CDK1/MYBL2/HSPA1B/DUSP1/EML3/SPC24/NCAPH/KNL1/PINX1/CDK5RAP2/SKA3/HSPA1A/NUDC/TRIP…
GO:0060761	negative regulation of response to cytokine stimulus	87	0.432406	1.90722	0.000109896	0.000953772	0.000652677	3747	tags=38%, list=20%, signal=31%	CARD16/CISH/TNFRSF11B/MUL1/CARD8/PARP14/NLRC5/H2BC11/CAV1/TREM2/NR1H2/PTPRC/SMIM30/YTHDF2/CCL5/OAS1/F2RL1/PTPN2/SH2B3/TANK/ISG15/IL6/SAMHD1/IL1RN/CLDN18/PALM3/STAP1/IRAK3/OTUD4/RFFL/NAIP/GAS6/IL6ST
GO:0042770	signal transduction in response to DNA damage	170	0.341108	1.67933	0.000109922	0.000953772	0.000652677	4289	tags=34%, list=23%, signal=26%	SP100/CDK2/ZMPSTE24/CD74/PARP9/CD44/BARD1/DYRK3/CHEK2/GADD45A/BRCA1/LYN/BCL3/DTX3L/STK38/BATF/MAP3K20/RPA2/MUC1/SYF2/SNAI1/NEK11/CUL4A/H2AX/FBXO4/CHEK1/BRCA2/EIF2AK4/STK33/KMT5A/MSX1/PTTG1IP/MAD2L2/CLSPN/HUS1/RFWD3/TIPIN/IER3/RAD51/WDR76/CDK1/DONSON/RAD9A/TWIST1/SNAI2/ATR/FBXO6/KDM1A/EME1/SESN2/FANCD2/GRB2/TICRR/CCNG1/BRIP1/TRIAP1/MDM2
GO:0015872	dopamine transport	44	-0.537895	-1.97766	0.000113352	0.000982175	0.000672113	4458	tags=52%, list=24%, signal=40%	GNAT1/SLC22A3/SLC6A2/KCNA2/DRD4/SYT11/SLC18A1/HTR1B/SLC22A2/GDNF/DRD1/SNCA/ABAT/SYT1/SNCG/OPRK1/PRKN/PRKCB/GRM2/SYT4/CHRNB2/HTR2A/CHRNA4
GO:0018108	peptidyl-tyrosine phosphorylation	196	0.32694	1.6341	0.000117781	0.00101914	0.000697408	4319	tags=40%, list=23%, signal=31%	ITGA5/ITGB3/PARP9/HCLS1/BST1/FES/ITGB2/IL18/PARP14/CD80/LYN/CD4/TREM2/PTPN6/PTPRC/EHD4/PECAM1/BTK/GPRC5A/TGFB1/PLCG2/LILRB4/SYK/EFEMP1/RAP2B/HCK/SAMSN1/IL15/CD3E/MVP/DDR2/LIF/PDGFB/PTPN2/CTF1/HES1/EGF/IL6/LCK/PRKCD/HYAL2/JAK3/CSF1R/IL6R/ZAP70/PDGFA/SOCS1/NOX4/VEGFA/HBEGF/IFNG/ANGPT1/CASS4/MTOR/SNX6/NRP1/EPHB2/EPHA1/CNTF/IL21/OSM/IL31RA/FGR/PDCL3/EFNA1/BANK1/IGF1/NEDD9/ACVR1/LILRA5/JAK2/ADAM17/ERR…
GO:0018212	peptidyl-tyrosine modification	197	0.325735	1.6256	0.00011811	0.00102058	0.000698391	4319	tags=40%, list=23%, signal=31%	ITGA5/ITGB3/PARP9/HCLS1/BST1/FES/ITGB2/IL18/PARP14/CD80/LYN/CD4/TREM2/PTPN6/PTPRC/EHD4/PECAM1/BTK/GPRC5A/TGFB1/PLCG2/LILRB4/SYK/EFEMP1/RAP2B/HCK/SAMSN1/IL15/CD3E/MVP/DDR2/LIF/PDGFB/PTPN2/CTF1/HES1/EGF/IL6/LCK/PRKCD/HYAL2/JAK3/CSF1R/IL6R/ZAP70/PDGFA/SOCS1/NOX4/VEGFA/HBEGF/IFNG/ANGPT1/CASS4/MTOR/SNX6/NRP1/EPHB2/EPHA1/CNTF/IL21/OSM/IL31RA/FGR/PDCL3/EFNA1/BANK1/IGF1/NEDD9/ACVR1/LILRA5/JAK2/ADAM17/ERR…
GO:0001787	natural killer cell proliferation	15	0.734282	2.12766	0.000119299	0.00102942	0.000704447	1369	tags=47%, list=7%, signal=43%	ELF4/FCGR3A/PTPN22/IL18/HLA-E/IL15/SLAMF1
GO:0007015	actin filament organization	452	0.268213	1.45948	0.000120907	0.00104187	0.000712963	2757	tags=24%, list=15%, signal=21%	RHOQ/TMSB4X/WDR1/RHOC/TMOD3/IQGAP1/CAP1/VASP/CAPZA1/GPR65/KANK2/CNN3/FLNA/CDC42/ANG/WASF2/IQGAP2/PFN1/ARPC5/TAGLN2/CAPG/FLII/HCLS1/F11R/RHOH/RAC2/MYO1C/CALD1/MYO1F/ARHGAP18/GMFG/SWAP70/ARHGAP25/FHOD1/CD2AP/ABITRAM/PLS3/ASAP3/ARPC3/PTGER4/ACTR3/RHOA/NCKAP1L/CYFIP1/ARFIP1/GAS2L3/S100A10/PDLIM1/TWF2/ACTN1/PLEK/PYCARD/TPM3/SCIN/HSP90B1/MYO7A/LCP1/RDX/COTL1/CAPZB/TPM4/HCK/ZYX/FCHSD1/RHPN2/TMSB10/MYO1G…
GO:0071559	response to transforming growth factor beta	267	0.302643	1.56749	0.000121139	0.00104242	0.000713343	4670	tags=37%, list=25%, signal=28%	HDAC1/SELENON/COL4A2/LOX/EMILIN1/TGFB2/NFATC1/STAT3/TWSG1/LATS2/JUN/ENG/CD2AP/CAV1/TGFBR2/LIMS1/HSPA5/COL1A1/ADAM9/WNT5A/RUNX3/SDCBP/GDF15/TGFB1/LPXN/SPRY1/SLC2A10/XBP1/CD109/ZYX/LTBP1/COL1A2/ZFP36L2/COL3A1/SKI/DDR2/PDCD5/SOX9/PXN/ITGA3/TGFBR1/VASN/HTRA3/FMOD/TGFB1I1/NPNT/LTBP2/SPRY2/ITGB5/CAV2/PDGFD/DAB2/LRG1/INTS9/RBBP4/HYAL2/ITGB8/CFLAR/ZFP36L1/ASPN/PRDM16/FOS/GDF5/SAP30/POSTN/NFKBIZ/XCL1/MXRA…
GO:2000379	positive regulation of reactive oxygen species metabolic process	73	0.42536	1.80302	0.000122976	0.00105679	0.00072317	2574	tags=34%, list=14%, signal=30%	SOD2/RAB27A/TSPO/ITGB2/TYROBP/CYBA/GADD45A/TGFBR2/CLEC7A/RIPK3/NFE2L2/RIPK1/TGFB1/PLCG2/TLR6/SYK/GNAI2/ITGAM/PDGFB/F2RL1/ZC3H12A/PRKCD/SLC5A3/ROMO1/FPR2
GO:0052548	regulation of endopeptidase activity	58	0.47499	1.92161	0.000124237	0.00106615	0.000729582	2655	tags=33%, list=14%, signal=28%	SERPINH1/PSENEN/TIMP1/STAT3/SERPINB1/SERPINE1/NRDC/SERPINB8/LYN/SERPING1/SERPINB6/NCSTN/PSMB8/APH1A/SERPINF2/CRB2/GAPDH/SERPINF1/SERPINB9
GO:0070050	neuron cellular homeostasis	66	-0.469453	-1.89403	0.00012558	0.0010762	0.000736457	4417	tags=47%, list=23%, signal=36%	SLC6A2/TYRO3/ATP2A2/ATP6V1E1/SLC24A2/ATP6V0D1/CX3CL1/OSBPL2/ATP6V1B2/CACNB2/CALB2/CALB1/HTR1B/ATP6V1C1/TMEM175/ATP6V1H/DCTN1/ATP6V1A/CA7/ERC2/CACNB4/BAP1/MAP1A/SV2B/SCGN/PRKN/ATP2B3/ATP6V0A1/ATP6V1G2/SLC8A2/TSPOAP1
GO:0006022	aminoglycan metabolic process	98	0.406269	1.82789	0.000126403	0.00108178	0.000740272	4074	tags=38%, list=22%, signal=30%	CHI3L2/CTBS/GNS/CD44/CYTL1/HEXB/B3GNT7/CHI3L1/NFKB1/TGFB1/GUSB/PDGFB/HS3ST1/DSE/TNFAIP6/GALNT5/EGF/CHST14/CHPF2/SGSH/CHSY1/CHPF/HAS2/HYAL2/B3GNT9/B3GNT8/FOXC1/EXT2/PXYLP1/CEMIP2/B4GALT5/HS3ST3B1/ITIH1/B3GNT2/HMMR/B3GALT6/XYLT2
GO:0007193	adenylate cyclase-inhibiting G protein-coupled receptor signaling pathway	83	-0.44168	-1.85084	0.000127893	0.00109303	0.000747971	1661	tags=33%, list=9%, signal=30%	GNAZ/GRM3/HTR1B/GRM7/GRM8/GRM1/PTGDR2/OPRM1/GRM5/CHRM2/GABBR2/GNAI1/HTR1E/OPRK1/AKAP5/HTR5A/GNAO1/GRM2/ADCY5/CHRM4/HTR1A/CHRM1/HRH3/GRM4/PDE2A/SSTR2/GABBR1
GO:0016081	synaptic vesicle docking	12	-0.786944	-2.1151	0.000128518	0.00109623	0.000750159	2536	tags=83%, list=13%, signal=72%	BLOC1S6/RIMS3/SNPH/UNC13C/RIMS1/PPFIA3/SNAP25/UNC13A/RIMS2/STX1B
GO:0051216	cartilage development	207	0.322778	1.62488	0.000128617	0.00109623	0.000750159	3915	tags=37%, list=21%, signal=29%	SERPINH1/ZMPSTE24/OSR2/RUNX1/TIMP1/NFATC2/CD44/HOXC4/TWSG1/CYTL1/CREB3L2/HOXA5/BGN/SLC26A2/LOXL2/TGFBR2/GATA3/ARID5A/COL1A1/RUNX2/WNT5A/RUNX3/CHI3L1/HOXB3/HMGA2/SCIN/TGFB1/HOXA11/EFEMP1/SHOX2/MGP/HAND2/RB1/HOXA3/COL3A1/SOX9/TGFBR1/SNAI1/GLI3/NFIA/ADAMTS7/CHSY1/FOSL2/CCN1/STC1/PBXIP1/HYAL2/CCN4/ITGB8/COL27A1/PITX1/TRPV4/MAF/GDF5/MSX1/CCN2/SULF1/COL11A1/SIX2/HOXD3/FRZB/BMP1/EXT2/TGFBI/ATP7A/EVC/IFT…
GO:0070588	calcium ion transmembrane transport	337	-0.301496	-1.55271	0.000131642	0.00112048	0.000766756	2852	tags=26%, list=15%, signal=23%	CACNB2/NOS1/CHD7/CACNA1S/NCS1/CNGA4/TRPC5/CACNA1G/CNGB1/CALM1/PPP3R1/ADCYAP1R1/GRIN2D/PPP3R2/PLCL1/GRINA/SLC24A4/FMR1/PDPK1/BHLHA15/P2RX5/UBR3/CATSPER2/DHRS7C/CACNA1H/PPP3CA/SMDT1/GNB5/CACNA1D/DRD1/SLC25A23/CALM3/PLCB1/CACNA1C/P2RX6/ATP2B2/THY1/SLC35G1/AKAP6/CACNG4/CASQ1/CALHM1/TRPV6/ATP2C2/SCN11A/SNCA/PLCH2/MICU1/CACNG8/OPRM1/CACNB4/NPPA/HPCA/CRHR1/PLCL2/RYR2/GHITM/GPM6A/GRIN2B/PRKCE/TRPC3/CACNB…
GO:0002888	positive regulation of myeloid leukocyte mediated immunity	20	0.66763	2.12645	0.000131938	0.00112147	0.000767438	2653	tags=55%, list=14%, signal=47%	C3/ITGB2/TYROBP/SPI1/HLA-E/BTK/PTAFR/ITGAM/F2RL1/FCGR1A/STAP1
GO:0034976	response to endoplasmic reticulum stress	279	0.295835	1.53795	0.000132542	0.00112508	0.000769905	4693	tags=36%, list=25%, signal=27%	CASP4/PDIA3/EDEM2/NIBAN1/DNAJC10/PDIA4/MAN1C1/JUN/ALOX5/CREB3L2/NOD1/HM13/ERP44/CAV1/HSPA5/BAX/TMX1/TMEM67/NR1H2/DNAJC3/MAP3K20/NFE2L2/CALR/HSP90B1/TXNDC12/XBP1/UBE2J2/ATF3/BCL2L1/P4HB/ERP27/FAF1/CEBPB/ATP2A3/PTPN2/ATAD3A/TMUB1/SEC61B/FCGR2B/FLOT1/AKT2/AMFR/MANF/PPP1R15A/RNFT1/EDEM1/PDIA6/DERL3/RCN3/TMED2/BAK1/EIF2AK4/BCAP31/TMTC3/RHBDD1/NCK2/CLU/EIF4G1/TMCO1/HERPUD1/UBXN4/DERL2/UBXN2A/ERP29/CANX…
GO:0048144	fibroblast proliferation	108	0.385589	1.74845	0.000133067	0.001128	0.000771904	3893	tags=38%, list=21%, signal=30%	S100A6/ZMPSTE24/SOD2/ITGB3/CD74/CAV1/CD248/GPX1/BAX/CD300A/WNT5A/TGFB1/COL3A1/SKI/IFI30/DDR2/LIF/FN1/PDGFB/PRDX1/FOSL2/PDGFD/AQP1/MED25/PARP10/FBXO4/CKS1B/CCNB1/CCNA2/PDGFA/TP53INP1/CDC6/NGFR/E2F8/KCNJ8/CDC73/GAS6/CDK1/IGF1/MORF4L1/CTNNB1
GO:0021761	limbic system development	125	-0.388978	-1.76982	0.000139089	0.00117746	0.000805746	4300	tags=39%, list=23%, signal=31%	LMX1A/KIRREL3/TMEM108/DCLK2/NR0B1/GSX1/GSK3B/PTEN/BLOC1S6/NF2/SOX3/KDM6B/CRKL/EMX2/NF1/SCT/DAB1/BCAN/PTPRS/IGF1R/ANXA3/DRD1/PAFAH1B1/KCNA1/FXR2/EZH1/MAS1/FEZF2/PHLPP2/SLC32A1/TBR1/ATAT1/NEFL/CRH/PIANP/PPP1R9B/LRP8/TSC1/NEUROD6/LARGE1/SCN2A/FGF13/NEUROD1/HTR5A/CNTNAP2/CDK5R1/SEMA6B/LHX5/CDK5R2
GO:0002534	cytokine production involved in inflammatory response	60	0.466942	1.90275	0.000139606	0.00117864	0.000806557	2084	tags=32%, list=11%, signal=28%	GBP5/STAT3/IRF3/ALOX5/GPSM3/CLEC7A/TLR3/TREM2/PYCARD/LILRB4/TLR6/MYD88/CARD9/ABCD1/ZC3H12A/KPNA6/IL6/IL17RA/PLD4
GO:1900015	regulation of cytokine production involved in inflammatory response	60	0.466942	1.90275	0.000139606	0.00117864	0.000806557	2084	tags=32%, list=11%, signal=28%	GBP5/STAT3/IRF3/ALOX5/GPSM3/CLEC7A/TLR3/TREM2/PYCARD/LILRB4/TLR6/MYD88/CARD9/ABCD1/ZC3H12A/KPNA6/IL6/IL17RA/PLD4
GO:2000810	regulation of bicellular tight junction assembly	24	0.644574	2.18262	0.000141726	0.00119493	0.000817703	4198	tags=58%, list=22%, signal=45%	F11R/MYO1C/FZD5/NPHP1/SNAI1/EPHA2/PRKACA/RAC1/IKBKB/PRKCH/GPBAR1/ACVRL1/SNAI2/ROCK1
GO:0002360	T cell lineage commitment	42	0.519205	1.96971	0.000143221	0.00120591	0.000825218	3747	tags=50%, list=20%, signal=40%	STAT5A/STAT3/CD69/SPN/BATF/RHOA/LOXL3/LGALS1/SOCS3/SLAMF6/IL12RB1/IL6/CTSL/JAK3/IL6R/STAT6/MTOR/LY9/TBX21/IL7/IL6ST
GO:0021697	cerebellar cortex formation	26	-0.619306	-2.05011	0.000146496	0.00123183	0.000842953	3246	tags=58%, list=17%, signal=48%	MAP2K1/SLC25A46/WNT7A/KNDC1/TTLL1/GRID2/OPHN1/DLL1/LDB1/CEND1/HERC1/FAIM2/NRXN1/LHX5/CBLN1
GO:0007492	endoderm development	86	0.414495	1.81678	0.000157033	0.00131865	0.000902369	4573	tags=48%, list=24%, signal=36%	ITGA5/HDAC1/COL4A2/MMP14/LAMC1/COL8A1/ITGB2/MYH9/HMGA2/TGFB1/FN1/EOMES/COL5A1/COL5A2/LAMB1/PAF1/KIF16B/ITGB5/ITGAV/HOXC11/MIXL1/ZFP36L1/MMP2/GATA4/ARC/COL11A1/CDC73/COL12A1/ITGA4/ITGA7/DUSP1/CTNNB1/DUSP5/GRB2/MMP9/COL6A1/TBX20/MACROH2A1/SMAD3/GDF3/EXT1
GO:0010807	regulation of synaptic vesicle priming	11	-0.787751	-2.04746	0.000157999	0.00132499	0.000906704	1758	tags=82%, list=9%, signal=74%	OSBPL2/BRSK1/STX1A/SYNGR3/STXBP5/NAPB/STXBP1/SYP/STX1B
GO:0043954	cellular component maintenance	80	-0.438115	-1.82414	0.00015825	0.00132532	0.000906932	3216	tags=39%, list=17%, signal=32%	HOMER1/ZNF804A/PKP1/PJVK/DSC1/PRTN3/RIMS3/ABHD17B/IGF1R/OPHN1/MTSS1/ITPKA/DCTN1/PCLO/RIMS4/ERC2/PARD6A/PPFIA2/NLGN2/GRIN2B/SYNGAP1/CBLN2/RIMS1/RAB3A/ADGRB3/BSN/SHANK1/RIMS2/CBLN1/SHANK2/CAMSAP3
GO:0006801	superoxide metabolic process	72	0.436809	1.8502	0.000159342	0.00133268	0.000911968	3765	tags=46%, list=20%, signal=37%	SOD2/NCF1/BST1/ITGB2/TYROBP/CYBA/CLEC7A/CYBB/NFE2L2/NCF4/TGFB1/SHC1/SYK/GNAI2/ITGAM/SH3PXD2B/F2RL1/NCF2/GCH1/SOD3/PRDX1/FBLN5/PREX1/PRKCD/NAGLU/FPR2/ACP5/NOX4/PARK7/ATP7A/FANCC/ELAVL1/HVCN1
GO:0021533	cell differentiation in hindbrain	24	-0.650952	-2.09639	0.000159896	0.00133552	0.000913914	2770	tags=58%, list=15%, signal=50%	SLC25A46/WNT7A/KNDC1/TTLL1/GRID2/OPHN1/LDB1/CEND1/HERC1/FAIM2/NRXN1/LHX5/NOG/CBLN1
GO:0032956	regulation of actin cytoskeleton organization	338	0.284407	1.51514	0.000163787	0.0013662	0.000934907	2719	tags=25%, list=14%, signal=21%	RHOQ/WDR1/RHOC/TMOD3/VASP/CAPZA1/GPR65/KANK2/FLNA/CDC42/ITGB3/WASF2/IQGAP2/SLC4A2/PFN1/ARPC5/CAPG/FLII/HCLS1/F11R/RAC2/BST1/ARHGAP18/GMFG/SWAP70/BST2/FHOD1/CD2AP/ABITRAM/ASAP3/ARPC3/PTGER4/RHOA/NCKAP1L/CYFIP1/ARFIP1/S100A10/TWF2/CELSR1/PLEK/PYCARD/SCIN/TGFB1/RDX/COTL1/HCK/FCHSD1/PEAK3/RHPN2/BBS4/ARPC2/INPPL1/PXN/F2RL1/ARF6/WAS/TGFBR1/RHOG/ARAP3/SNX9/SERPINF2/CORO1A/GSN/PREX1/NAA20/PLEKHG2/IL1A/AR…
GO:2000403	positive regulation of lymphocyte migration	42	0.515348	1.95508	0.000164526	0.00137054	0.000937877	4075	tags=52%, list=22%, signal=41%	ITGB3/TNFSF14/SPN/ASCL2/RHOA/WNT5A/CXCL10/PYCARD/CCL5/AIF1/TNFRSF14/CCR2/DOCK8/CORO1A/TMEM102/CCL20/JAM2/XCL1/ITGA4/NEDD9/OXSR1/ADAM17
GO:0032621	interleukin-18 production	13	0.751567	2.08171	0.000165107	0.00137173	0.000938688	2487	tags=54%, list=13%, signal=47%	CASP1/GBP5/TLR2/GSDMD/IL10/CD84/NLRP12
GO:0032661	regulation of interleukin-18 production	13	0.751567	2.08171	0.000165107	0.00137173	0.000938688	2487	tags=54%, list=13%, signal=47%	CASP1/GBP5/TLR2/GSDMD/IL10/CD84/NLRP12
GO:2000737	negative regulation of stem cell differentiation	27	0.60485	2.07911	0.000167596	0.00139056	0.000951576	1723	tags=44%, list=9%, signal=40%	REST/TMSB4X/STAT3/NFE2L2/YTHDF2/JAG1/ZFP36L2/BBS12/YAP1/TRIM6/HES1/ZFP36
GO:1901990	regulation of mitotic cell cycle phase transition	325	0.284751	1.50682	0.000168035	0.00139236	0.000952805	4495	tags=34%, list=24%, signal=26%	TMOD3/ANXA1/KANK2/BTN2A2/CDK2/LSM10/BARD1/NEK6/PLK3/WEE1/BRCA1/ACTB/PTPN6/MAP3K20/GPNMB/TGFB1/RDX/CDKN2C/RPA2/RB1/GPR132/STIL/ZFP36L2/CDCA8/DDR2/CDC20/CDC14A/AIF1/SYF2/SASS6/ACTL6A/ORC1/CCL2/NEK11/CUL4A/PRMT2/RCC2/RBBP8/PSME2/DLGAP5/CENPE/CHEK1/ZC3H12D/NDC80/CCNB1/ZFP36L1/ZWILCH/CTDSP1/NABP1/CDK2AP2/CTDSP2/CDC6/AURKA/ARID1A/KIF14/EIF4G1/MAD2L2/ADAMTS1/CLSPN/E2F7/CENPF/BUB1/RAD51B/HUS1/UBE2C/SKA1/…
GO:2000406	positive regulation of T cell migration	35	0.566117	2.07708	0.000168661	0.0013957	0.000955091	2718	tags=49%, list=14%, signal=42%	ITGB3/TNFSF14/SPN/ASCL2/RHOA/WNT5A/CXCL10/PYCARD/CCL5/AIF1/TNFRSF14/CCR2/DOCK8/CORO1A/TMEM102/CCL20/XCL1
GO:2000316	regulation of T-helper 17 type immune response	38	0.531031	1.98475	0.000168907	0.00139588	0.000955216	5609	tags=66%, list=30%, signal=46%	STAT5A/ZBTB7B/CD69/ASCL2/CLEC7A/ARID5A/BATF/LOXL3/LGALS1/IL12RB1/CARD9/ZC3H12A/JUNB/JAK3/NFKBIZ/TBX21/EPHB2/JAK2/NFKBID/IL23R/BRD4/CLEC6A/IL2/TYK2/IL23A
GO:0007158	neuron cell-cell adhesion	16	-0.725441	-2.11728	0.000171509	0.00141552	0.000968655	2256	tags=81%, list=12%, signal=72%	RET/ASTN2/NLGN1/ASTN1/NLGN3/NRXN3/NCAM2/NLGN2/NRXN2/TNR/CNTN4/NRXN1/CDK5R1
GO:0033628	regulation of cell adhesion mediated by integrin	49	0.486285	1.91048	0.000172714	0.00142358	0.000974175	3708	tags=49%, list=20%, signal=39%	ITGB3/PLAU/TGFB2/PIK3CG/SERPINE1/SWAP70/FERMT3/LYN/PTPN6/ADAM9/NCKAP1L/LPXN/SYK/CCL5/CD3E/LIF/MUC1/EPHA2/SKAP1/PIEZO1/CIB1/CRK/EFNA1/SNAI2
GO:0098698	postsynaptic specialization assembly	36	-0.567624	-2.01048	0.000173143	0.00142524	0.000975307	2331	tags=47%, list=12%, signal=41%	PTPRS/GRID2/PTPRD/NPTX1/C1QL2/LRRTM2/C1QL3/NLGN2/ARHGEF9/LRRTM1/NRXN2/NRXN1/SPTBN2/SHANK3/CBLN1/CASKIN1/NTNG2
GO:0097106	postsynaptic density organization	46	-0.518935	-1.94604	0.000173803	0.00142879	0.000977739	2331	tags=43%, list=12%, signal=38%	PTPRS/GRID2/OPHN1/PTPRD/NPTX1/C1QL2/LRRTM2/C1QL3/PPFIA2/NLGN2/SYNGAP1/LRRTM1/NRXN2/LRRC4/NRXN1/SHANK3/SHANK1/CBLN1/CASKIN1/SHANK2
GO:0043030	regulation of macrophage activation	59	0.464502	1.88462	0.000178228	0.00146325	0.00100132	2653	tags=37%, list=14%, signal=32%	CD74/MCUB/CTSC/HAVCR2/TREM2/PTPRC/WNT5A/GRN/PLA2G4A/TLR6/CEBPA/HAMP/IL10/ZC3H12A/FCGR2B/CST7/IL4R/VSIG4/CALHM2/IL6/TAFA3/STAP1
GO:0002643	regulation of tolerance induction	19	0.674515	2.12422	0.000179591	0.0014725	0.00100765	2044	tags=58%, list=11%, signal=52%	HLA-B/HAVCR2/TGFBR2/LILRB4/PDCD1/IDO1/FOXJ1/CD3E/LILRB2/IL2RA/HLA-G
GO:0071360	cellular response to exogenous dsRNA	16	0.706942	2.09378	0.000180623	0.00147903	0.00101212	1774	tags=56%, list=9%, signal=51%	MUL1/CGAS/IRF3/CAV1/TLR3/STING1/IFIH1/COLEC12/FLOT1
GO:0050819	negative regulation of coagulation	53	0.479015	1.90207	0.000181304	0.00148102	0.00101348	3927	tags=45%, list=21%, signal=36%	ANXA5/ANXA2/PLAU/PLAUR/PLAT/SERPINE1/PROCR/TMX1/SERPING1/PDGFB/SH2B3/PROS1/TFPI/SERPINF2/CEACAM1/FAP/PRKCD/PDGFA/CD9/THBD/ADAMTS18/PROC/UBASH3B/FGG
GO:0060348	bone development	215	0.320952	1.61694	0.00018134	0.00148102	0.00101348	3802	tags=33%, list=20%, signal=26%	ANXA2/TMEM107/SERPINH1/ZMPSTE24/OSR2/PHEX/MMP14/LOX/TYROBP/ENG/FAM20C/BGN/PLS3/TGFBR2/PTGER4/COL1A1/RUNX2/HOXB4/PTPRC/RHOA/LILRB1/P3H1/SFRP4/TGFB1/HOXA11/SHOX2/LTF/COL3A1/SKI/DDR2/PPIB/INPPL1/SH3PXD2B/SOX9/SLC10A7/TMEM119/VKORC1/GLI3/ADAMTS7/CHSY1/FOSL2/DHRS3/HAS2/STC1/CCN4/COL27A1/NOTCH2/TRPV4/TULP3/CLDN18/PDGFA/MSX1/ACP5/SULF1/MEGF8/SBDS/GJA1/PAPPA2/FOXC1/EXT2/EVC/IFT80/TRIM45/COMP/TIFAB/SMAD1/…
GO:0098887	neurotransmitter receptor transport, endosome to postsynaptic membrane	11	-0.783884	-2.03741	0.000182306	0.00148503	0.00101623	1234	tags=64%, list=7%, signal=60%	LRRC7/VAMP4/NSG1/GRIPAP1/GRIP1/GRIP2/ARHGAP44
GO:0099639	neurotransmitter receptor transport, endosome to plasma membrane	11	-0.783884	-2.03741	0.000182306	0.00148503	0.00101623	1234	tags=64%, list=7%, signal=60%	LRRC7/VAMP4/NSG1/GRIPAP1/GRIP1/GRIP2/ARHGAP44
GO:0014075	response to amine	53	-0.499578	-1.92788	0.00018575	0.00151112	0.00103408	2995	tags=38%, list=16%, signal=32%	GLDC/RGS17/TH/PITX3/RGS20/PDE1B/PPP3CA/DRD1/RGS4/GRIA1/DRD5/ADAMTS13/PPP1R9B/SLC1A1/SLC6A1/UROS/RGS7/KCNC2/KCNC1/ASIC1
GO:0045623	negative regulation of T-helper cell differentiation	21	0.656985	2.13047	0.000186246	0.00151319	0.00103549	3258	tags=62%, list=17%, signal=51%	ANXA1/STAT5A/ZBTB7B/CD69/ASCL2/LOXL3/LGALS1/ZC3H12A/IL4R/HLX/JAK3/TBX21/TNFSF4
GO:0043372	positive regulation of CD4-positive, alpha-beta T cell differentiation	37	0.541678	2.01167	0.000186634	0.00151437	0.0010363	3258	tags=51%, list=17%, signal=43%	ANXA1/HLA-DRB1/HLA-DRA/ZBTB7B/SASH3/IL18/CD80/CD86/NCKAP1L/LGALS9/IL2RG/IL12RB1/IL4R/HLX/NLRP3/NFKBIZ/SOCS1/IFNG/TNFSF4
GO:0002714	positive regulation of B cell mediated immunity	43	0.521829	1.9886	0.000187805	0.00151993	0.00104011	3258	tags=42%, list=17%, signal=35%	CLCF1/C3/CD40/NECTIN2/HLA-E/TREM2/CD226/PTPRC/BTK/TGFB1/FCGR1A/TFRC/MAD2L2/XCL1/STAT6/CD28/TBX21/TNFSF4
GO:0002891	positive regulation of immunoglobulin mediated immune response	43	0.521829	1.9886	0.000187805	0.00151993	0.00104011	3258	tags=42%, list=17%, signal=35%	CLCF1/C3/CD40/NECTIN2/HLA-E/TREM2/CD226/PTPRC/BTK/TGFB1/FCGR1A/TFRC/MAD2L2/XCL1/STAT6/CD28/TBX21/TNFSF4
GO:0071359	cellular response to dsRNA	22	0.637211	2.07468	0.000188594	0.00152435	0.00104313	1774	tags=50%, list=9%, signal=45%	MUL1/CGAS/IRF3/CAV1/TLR3/NFKB1/STING1/RIOK3/IFIH1/COLEC12/FLOT1
GO:0035455	response to interferon-alpha	20	0.656479	2.09094	0.000193746	0.0015636	0.00106999	4809	tags=70%, list=25%, signal=52%	BST2/GATA3/MX2/OAS1/IFITM3/LAMP3/PYHIN1/IFITM2/AXL/GAS6/FCAR/IFNAR2/RO60/IFITM1
GO:2000311	regulation of AMPA receptor activity	14	-0.737809	-2.07843	0.000193978	0.0015636	0.00106999	1352	tags=64%, list=7%, signal=60%	CNIH2/CACNG4/CACNG8/NLGN2/CACNG3/PRRT1/SHANK1/MAPK8IP2/CACNG2
GO:0051897	positive regulation of phosphatidylinositol 3-kinase/protein kinase B signal transduction	183	0.332135	1.64838	0.000194201	0.0015636	0.00106999	4557	tags=39%, list=24%, signal=30%	CDC42/STK3/TGFB2/HCLS1/PIK3CG/IL18/ENG/IGFBP5/HGF/ITGB1/GPX1/GATA3/TREM2/PTPN6/CHI3L1/PIK3R5/MYDGF/VAV1/GDF15/TGFB1/XBP1/CCL5/DDR2/FN1/CD19/VAV3/PDGFB/F2RL1/TGFBR1/P2RX4/PROS1/EGF/HCST/SPRY2/PIK3AP1/F2R/PDGFD/CSF1R/PDGFA/NOX4/VEGFA/AXL/HBEGF/TXN/ANGPT1/PARK7/CD28/CASS4/MTOR/UNC5B/HPSE/OSM/FERMT2/NEDD4/FGR/PPARD/GAS6/IRS2/CX3CR1/IGF1/ARRB2/JAK2/SESN2/PRR5L/SERPINA12/CCR7/CAT/PDGFRB/CALCR/THBS1/RYK
GO:0008608	attachment of spindle microtubules to kinetochore	54	0.46957	1.88182	0.000198632	0.00159722	0.001093	4020	tags=44%, list=21%, signal=35%	CDC42/KIF2C/RB1/CDCA8/EML4/RCC2/CENPE/NDC80/CCNB1/DSN1/ZWILCH/ECT2/SGO1/SKA1/BIRC5/NEK2/ZW10/AURKB/KNTC1/NUF2/AURKC/CDK1/SPC24/KNL1
GO:0034101	erythrocyte homeostasis	146	0.345633	1.64524	0.000201642	0.00161934	0.00110814	3270	tags=32%, list=17%, signal=26%	TMOD3/CEBPG/SLC1A5/HCLS1/STAT3/RAC2/DYRK3/INPP5D/HMOX1/HOXA5/B2M/LYN/SPI1/GATA3/NCKAP1L/RB1/BBS4/STAT1/DNASE2/IKZF1/PTPN2/SH2B3/HMGB2/NEMP1/ZFP36/KCNQ1/BPGM/ISG15/PRDX1/ETV2/G6PD/ZFP36L1/CASP3/HOXB6/PRMT1/TMEM14C/HEATR3/LYAR/PTBP3/NCAPG2/VEGFA/AXL/RPS19/DIAPH3/ALAS1/FAM210B
GO:0006936	muscle contraction	345	-0.296831	-1.53995	0.000203727	0.00163399	0.00111816	3514	tags=28%, list=19%, signal=23%	NOS1AP/ACTA1/PABPN1/NMU/CCDC78/CHRNA3/CACNG1/SRI/HOMER1/PKP2/RNF207/CTNNA3/APBB2/KCNN2/AKAP9/ADRA2C/EDN3/KCNA5/CACNB2/NOS1/KCNMA1/SETD3/CD38/PPP1R12B/CACNA1S/KBTBD13/ADRA1A/STUB1/CACNA1G/KIT/TNNI3/CALM1/PTGER3/GPD1L/UCN/ANKRD2/FGF12/TACR3/SCN1A/GDNF/CACNA1H/CACNA1D/DRD1/MYL3/SCN3A/MYH6/CALM3/TNNT2/CACNA1C/ARHGEF11/P2RX6/SULF2/KCNA1/NMUR2/CASQ1/ZDHHC21/SCN11A/SMPX/SMAD7/CHRM2/MYH7B/NPPA/TACR1/ABAT…
GO:0050679	positive regulation of epithelial cell proliferation	198	0.321997	1.61122	0.00020748	0.00166196	0.0011373	3931	tags=33%, list=21%, signal=27%	CDC42/ANG/OSR2/ITGB3/PRKD2/STAT5A/LAMC1/STAT3/ITGB3BP/HMOX1/AR/RREB1/RUNX2/WNT5A/GRN/BTK/HSPG2/C5AR1/MYDGF/TGFB1/XBP1/NRAS/CCL5/B4GALT1/IL10/PDGFB/SOX9/STXBP4/TNFAIP3/TGFBR1/LAMB1/HMGB2/YAP1/NKX2-5/EGF/CAV2/HLX/LRG1/F3/HAS2/CCR3/APLN/CFLAR/NOTCH2/PIK3CD/ZNF304/TNFSF12/EMC10/VEGFA/NR4A3/IQGAP3/SMO/NRP1/ATP7A/GPBAR1/ITGA4/JAML/SP1/PDCL3/ACVRL1/IRS2/TWIST1/IGF1/CTNNB1/OSR1/FZD7
GO:0032970	regulation of actin filament-based process	381	0.272323	1.46086	0.000209266	0.00167413	0.00114562	2719	tags=24%, list=14%, signal=21%	RHOQ/WDR1/RHOC/TMOD3/VASP/CAPZA1/GPR65/KANK2/FLNA/PDPN/CDC42/ITGB3/WASF2/IQGAP2/SLC4A2/PFN1/ARPC5/CAPG/FLII/HCLS1/F11R/RAC2/BST1/ARHGAP18/GMFG/SWAP70/BST2/FHOD1/CD2AP/ABITRAM/CAV1/MYH9/ASAP3/ARPC3/PTGER4/RHOA/NCKAP1L/CYFIP1/ARFIP1/S100A10/TWF2/CELSR1/PLEK/PYCARD/SCIN/TGFB1/RDX/COTL1/HCK/FCHSD1/PEAK3/RHPN2/BBS4/ARPC2/INPPL1/PXN/F2RL1/ARF6/WAS/TGFBR1/RHOG/ARAP3/SNX9/SERPINF2/CORO1A/ABRACL/GSN/JUP/P…
GO:0097091	synaptic vesicle clustering	17	-0.712638	-2.09724	0.000211033	0.00168395	0.00115235	1758	tags=59%, list=9%, signal=53%	BRSK1/PCLO/NLGN2/SYN3/SYN2/RAB3A/NRXN1/SYN1/BSN/BRSK2
GO:0010718	positive regulation of epithelial to mesenchymal transition	56	0.466606	1.8725	0.000210961	0.00168395	0.00115235	4402	tags=54%, list=23%, signal=41%	PDPN/TGFB2/ENG/LOXL2/TGFBR2/COL1A1/SDCBP/WWTR1/TGFB1/JAG1/TGFBR1/SNAI1/TGFB1I1/CRB2/IL6/DAB2/LRG1/GLIPR2/MAD2L2/MTOR/FOXC1/TNXB/FERMT2/TWIST1/KDM1A/CTNNB1/ACVR1/LEF1/TBX20/SMAD3
GO:1903053	regulation of extracellular matrix organization	63	0.460007	1.88785	0.000212984	0.00169736	0.00116152	2707	tags=38%, list=14%, signal=33%	LAMB2/PDPN/TNFRSF1A/ITGB3/RUNX1/EMILIN1/LAMC1/COLGALT1/TNFRSF1B/LAMA2/TGFB1/SLC2A10/RB1/DDR2/SOX9/AEBP1/TGFBR1/LAMB1/IL6/FAP/HAS2/CFLAR/EFEMP2/MAD2L2
GO:0060074	synapse maturation	40	-0.530926	-1.93608	0.000215843	0.00171796	0.00117562	3733	tags=52%, list=20%, signal=42%	PTEN/PALM/CHRDL1/ANAPC2/DAB1/SNX27/BCAN/SYBU/CAMK2B/DAB2IP/C1QL2/IGSF21/NEFL/NEUROD2/SEZ6/NEURL1/SEZ6L2/NRXN1/ADGRB3/SHANK1/SEZ6L
GO:0006835	dicarboxylic acid transport	105	-0.400649	-1.75806	0.000221061	0.00175725	0.00120251	3271	tags=34%, list=17%, signal=29%	KCNK2/NF1/PER2/NTSR1/TTYH2/NPY5R/SLC3A1/KCNJ10/ABCC5/SLC22A7/KCNK1/SLC25A12/GRM7/GRM1/SLC1A2/SLC26A8/SLC25A22/SLC25A21/LRRC8A/SLC25A18/SLC26A1/SNCA/ABAT/PIANP/APBA1/SLC1A4/SLC17A7/SLC17A8/SLC22A6/SLC1A1/GRM2/SLC17A6/SYT4/STXBP1/SLC1A6/ABCC8
GO:1900225	regulation of NLRP3 inflammasome complex assembly	43	0.51682	1.96951	0.000223239	0.00177232	0.00121282	2648	tags=37%, list=14%, signal=32%	ZDHHC12/GBP5/PTPN22/LATS2/CARD8/TREM2/BTK/STMP1/PLCG2/TLR6/MYD88/KCNK13/ZDHHC5/LAMP2/CPTP/ZDHHC1
GO:0002486	antigen processing and presentation of endogenous peptide antigen via MHC class I via ER pathway, TAP-independent	13	0.747026	2.06913	0.000225145	0.00178067	0.00121853	3439	tags=62%, list=18%, signal=50%	HLA-A/HLA-B/HLA-E/HLA-C/HLA-F/HLA-G/ULBP1/ULBP3
GO:0031338	regulation of vesicle fusion	35	-0.564537	-1.99101	0.000224815	0.00178067	0.00121853	2411	tags=54%, list=13%, signal=47%	SYT9/C2CD5/SYT2/SNCA/ERC2/PRRT2/DOC2B/SYT3/SYT1/SYT7/SYT5/RPH3A/DOC2A/SYT13/RAB3A/SYT4/STXBP1/CPLX2/CPLX1
GO:0010543	regulation of platelet activation	53	0.474925	1.88583	0.000225108	0.00178067	0.00121853	3999	tags=49%, list=21%, signal=39%	FLNA/PDPN/FCER1G/EMILIN1/F11R/EMILIN2/LYN/TMX1/PLA2G4A/PLEK/SYK/MMRN1/PDGFB/SH2B3/CEACAM1/IL6/TEC/PRKCD/IL6R/PDGFA/CD9/THBD/ADAMTS18/IL6ST/UBASH3B/JAK2
GO:0030890	positive regulation of B cell proliferation	47	0.489786	1.90737	0.000226557	0.00178513	0.00122158	5392	tags=55%, list=28%, signal=40%	CD74/CLCF1/NFATC2/BST1/SASH3/CD40/PTPRC/NCKAP1L/BTK/GPR183/VAV3/TFRC/CARD11/TNFRSF4/EPHB2/IL21/TNFSF13B/IL7/IRS2/CD320/TNFSF13/WNT3A/TICAM1/FCRL3/TLR9/IL2
GO:1901976	regulation of cell cycle checkpoint	48	0.48202	1.87872	0.000226565	0.00178513	0.00122158	5573	tags=54%, list=29%, signal=38%	BARD1/CHEK2/BRCA1/MAP3K20/RPA2/CDCA8/CUL4A/FBXO4/BRCA2/NDC80/CCNB1/SKA1/RFWD3/BIRC5/AURKB/RAD51/WDR76/DUSP1/KNL1/CDK5RAP2/SKA3/CRY1/MAD2L1/BRD4/TTI1/BABAM2
GO:0007093	mitotic cell cycle checkpoint signaling	134	0.363166	1.70609	0.000226097	0.00178513	0.00122158	4495	tags=39%, list=24%, signal=30%	CDK2/BARD1/PLK3/CHEK2/BRCA1/MAP3K20/RPA2/CDCA8/CDC20/SYF2/ORC1/NEK11/RBBP8/CHEK1/NDC80/CCNB1/STK33/ZWILCH/NABP1/CDC6/MAD2L2/CLSPN/CENPF/BUB1/HUS1/SKA1/RFWD3/HASPIN/BIRC5/ZW10/AURKB/TIPIN/KNTC1/IER3/TTK/NUF2/BUB1B/CDK1/DONSON/RAD9A/DUSP1/ATR/SPC24/EME1/KNL1/FANCD2/TICRR/CDK5RAP2/CCNG1/SKA3/RPS27L/TRIP13
GO:0007156	homophilic cell adhesion via plasma membrane adhesion molecules	115	-0.382021	-1.7191	0.000229391	0.00180512	0.00123526	3066	tags=34%, list=16%, signal=29%	PTPRM/DSG1/ROBO1/DSC1/TRO/CLSTN3/CDHR5/PCDH1/CLSTN2/PCDH11Y/PCDH15/PCDH8/PLXNB3/PTPN23/CDH20/PCDH19/IGSF21/CDH13/CDH8/FAT2/PCDH11X/DSCAM/CDH12/CADM2/CDHR2/PCDH7/CDH10/PCDH20/CDH9/CDH18/CNTN4/DSCAML1/CNTN6/CDH22/NECTIN1/L1CAM/PTPRT/CELSR3/CDHR1
GO:1901658	glycosyl compound catabolic process	24	0.631956	2.13989	0.000231599	0.00182021	0.00124559	1002	tags=42%, list=5%, signal=40%	NAGA/APOBEC3C/APOBEC3G/FUCA1/GLA/FUCA2/ADA2/DPYD/DCTD/UPP1
GO:0099638	endosome to plasma membrane protein transport	18	-0.687024	-2.05805	0.000232163	0.00182235	0.00124705	1234	tags=44%, list=7%, signal=42%	LRRC7/VAMP4/NSG1/GRIPAP1/AKAP5/GRIP1/GRIP2/ARHGAP44
GO:1905818	regulation of chromosome separation	76	0.427453	1.81982	0.000234719	0.00184011	0.00125921	4882	tags=49%, list=26%, signal=36%	PLSCR1/RB1/CDCA8/CDC20/SMC4/NCAPD2/DLGAP5/NDC80/CCNB1/ZWILCH/MAD2L2/NCAPG2/CENPF/BUB1/NCAPG/UBE2C/SKA1/HASPIN/BIRC5/ZW10/AURKB/KNTC1/NSMCE2/TTK/NUF2/ESPL1/BUB1B/DUSP1/SPC24/NCAPH/KNL1/CDK5RAP2/SKA3/TRIP13/PLK1/ANAPC11/MAD2L1
GO:0051938	L-glutamate import	44	-0.520817	-1.91487	0.000236502	0.00185176	0.00126718	3228	tags=43%, list=17%, signal=36%	NF1/PER2/NTSR1/TTYH2/SLC3A1/KCNJ10/SLC25A12/GRM1/SLC1A2/SLC25A22/SLC25A18/SLC1A4/SLC17A7/SLC17A8/SLC1A1/SLC17A6/STXBP1/SLC1A6/ABCC8
GO:0071347	cellular response to interleukin-1	84	0.416044	1.82138	0.000240227	0.00187858	0.00128553	3331	tags=38%, list=18%, signal=32%	GBP1/GBP2/IRAK4/CD40/NFKB1/GBP3/PYCARD/CCL5/MYD88/SOX9/ZC3H12A/HES1/CCL2/TANK/ADAMTS7/IL6/IRAK1/ZBP1/HAS2/HYAL2/IL1RN/MMP2/VRK2/IKBKB/IL1RAP/IRAK2/EGR1/UPF1/KMO/IRAK3/OTUD4/IL1R1
GO:0032253	dense core granule localization	23	-0.632454	-2.03382	0.0002424	0.0018932	0.00129554	849	tags=52%, list=4%, signal=50%	CADPS/SYBU/MAP2/PPFIA2/KIF5A/UNC13C/KIF1A/RAB3A/SNAP25/SYT4/STXBP1/UNC13A
GO:0062208	positive regulation of pattern recognition receptor signaling pathway	75	0.430623	1.83084	0.000247167	0.00192803	0.00131937	3664	tags=39%, list=19%, signal=31%	GBP5/GBP2/PTPN22/SLC15A3/LATS2/CYBA/TLR1/ZC3HAV1/CAV1/BTK/STMP1/PLCG2/TLR6/CD14/MYD88/LTF/F2RL1/SLC15A4/OASL/FLOT1/ZDHHC5/IFI35/ZDHHC1/NINJ1/KCNK6/DHX58/DDX60/TICAM2/HSPA1B
GO:0032024	positive regulation of insulin secretion	87	-0.431638	-1.8229	0.000249044	0.00194025	0.00132774	4558	tags=46%, list=24%, signal=35%	CHRM3/F2/NNAT/MYRIP/SOX4/GIPR/TCF7L2/UCN3/ACSL4/SRI/GPR68/MCU/NR1H4/CD38/AACS/PRKCA/SIRT3/SYBU/PLCB1/C2CD2L/RBP4/LRRC8A/PFKM/CFTR/DOC2B/ABAT/BLK/CRH/GLUD1/VSNL1/NLGN2/GPLD1/PRKCE/PRKCB/PLA2G6/PPP3CB/RAPGEF4/GPR27/SNAP25/ABCC8
GO:0071478	cellular response to radiation	178	0.327732	1.62118	0.00025336	0.00197142	0.00134907	4638	tags=38%, list=24%, signal=29%	TMEM109/ZMPSTE24/TIMP1/BARD1/CHEK2/GADD45A/BRCA1/ERCC1/BAX/GATA3/MAP3K20/TGFB1/IFI16/CAMKMT/BCL2L1/PCNA/DDB2/YAP1/RUVBL2/TANK/AKT2/POLD1/CUL4A/BMF/AQP1/POLD3/H2AJ/H2AX/FBXO4/PRKCD/BRCA2/BAK1/EIF2AK4/HYAL2/MFAP4/MMP2/ECT2/TNKS1BP1/NOC2L/RHBDD1/TP53INP1/RAD51AP1/EGR1/HUS1/AURKB/RAD51/NEDD4/NMT1/RAD9A/SNAI2/ATR/CERS1/TMEM161A/KDM1A/GUCY2D/SWI5/OPN1SW/NLRP1/PBK/GRB2/MMP9/SMPD1/TRIAP1/MDM2/OPN3/ST20/C…
GO:0002011	morphogenesis of an epithelial sheet	63	0.456345	1.87282	0.000255832	0.00198818	0.00136053	4089	tags=49%, list=22%, signal=39%	RHOC/FLNA/PDPN/ITGA5/ITGB3/CD44/PHACTR4/AJUBA/ITGB1/RREB1/HOXB4/RHOA/WNT5A/HOXB2/CD151/JAG1/COL5A1/CEACAM1/ITGB5/ITGAV/LRG1/CCN1/NOTCH2/MEGF8/HBEGF/MTOR/FERMT2/ACVRL1/DLL4/ADAM17/TOR1A
GO:0051014	actin filament severing	17	0.681448	2.07739	0.000256538	0.00198873	0.00136091	4592	tags=65%, list=24%, signal=49%	CAPG/FLII/GMFG/MYH9/SCIN/GSN/SRGAP2/SVIL/FMNL1/VIL1/CFL1
GO:0031579	membrane raft organization	29	0.579392	2.02855	0.00025624	0.00198873	0.00136091	4679	tags=66%, list=25%, signal=49%	IQGAP1/ANXA2/CAV1/PPT1/PTPRC/S100A10/CD2/DOCK2/COLEC12/FLOT1/RFTN1/CAV2/GSN/NAXE/ABCA7/COL6A1/MYADM/PACSIN2/LRCH4
GO:0031639	plasminogen activation	27	0.592102	2.03529	0.000260401	0.00201369	0.00137799	2337	tags=37%, list=12%, signal=33%	ANXA2/PLAU/PLAUR/RUNX1/PLAT/CTSZ/SERPINE1/S100A10/SERPINF2/ENO1
GO:0051091	positive regulation of DNA-binding transcription factor activity	192	0.318858	1.5959	0.000260157	0.00201369	0.00137799	3305	tags=28%, list=17%, signal=23%	SP100/CARD16/BCL10/PRKD2/CEBPG/TRIM38/TLR2/LAMTOR5/IL18/NOD1/AR/CLEC7A/WNT5A/STING1/RIPK3/BTK/NLRC4/PYCARD/RIPK1/PLCG2/LGALS9/MYD88/LTF/IL10/CARD9/DDR2/ROR1/FZD2/CD40LG/TRIM21/TRADD/TRIM22/TRIM5/IL6/TFRC/IRAK1/JUP/CARD11/FZD1/NLRP3/BUD31/CFLAR/IKBKB/IRAK2/CLU/S100A9/ZIC2/TRIM14/NKX6-1/IRAK3/PRKCH/S100A8/CIB1/FANK1
GO:0035771	interleukin-4-mediated signaling pathway	12	0.77186	2.08473	0.000267416	0.00206538	0.00141336	2984	tags=83%, list=16%, signal=70%	STAT5A/PARP14/CD40/PTPRC/CD300LF/IL2RG/PTPN2/IL4R/JAK3/STAT6
GO:0098760	response to interleukin-7	21	0.64828	2.10224	0.000275454	0.0021196	0.00145047	2436	tags=52%, list=13%, signal=46%	PDIA3/STAT5A/LSP1/BTK/IL2RG/P4HB/STAT1/FOSL2/JAK3/YBX1/IL7R
GO:0010818	T cell chemotaxis	26	0.604476	2.06184	0.000275315	0.0021196	0.00145047	2718	tags=46%, list=14%, signal=40%	PIK3CG/TNFSF14/WNT5A/CXCL10/GPR183/CCL5/CXCL16/CCR2/CXCL11/TMEM102/PIK3CD/XCL1
GO:0045625	regulation of T-helper 1 cell differentiation	11	0.766179	2.04405	0.000275027	0.0021196	0.00145047	3258	tags=73%, list=17%, signal=60%	ANXA1/CD80/ASCL2/IL4R/HLX/JAK3/IL27/TNFSF4
GO:0002827	positive regulation of T-helper 1 type immune response	18	0.681344	2.10157	0.000277179	0.00212665	0.00145529	3331	tags=56%, list=18%, signal=46%	SLC11A1/IL18/ARID5A/PLA2G4A/IL12RB1/SLAMF1/CCR2/XCL1/TBX21/IL1R1
GO:0032627	interleukin-23 production	10	0.796323	2.07641	0.000277389	0.00212665	0.00145529	3011	tags=70%, list=16%, signal=59%	CLEC7A/TGFB1/PLCG2/MYD88/IL17RA/RAC1/IFNG
GO:0032667	regulation of interleukin-23 production	10	0.796323	2.07641	0.000277389	0.00212665	0.00145529	3011	tags=70%, list=16%, signal=59%	CLEC7A/TGFB1/PLCG2/MYD88/IL17RA/RAC1/IFNG
GO:0006695	cholesterol biosynthetic process	59	-0.472636	-1.86511	0.000279042	0.00213409	0.00146038	2332	tags=32%, list=12%, signal=28%	DHCR7/NSDHL/ABCG1/MSMO1/MVK/ABCG4/LSS/INSIG1/SC5D/TM7SF2/CFTR/GNAI1/FDPS/MVD/FDFT1/HMGCS1/HMGCR/SREBF2/IDI1
GO:1902653	secondary alcohol biosynthetic process	59	-0.472636	-1.86511	0.000279042	0.00213409	0.00146038	2332	tags=32%, list=12%, signal=28%	DHCR7/NSDHL/ABCG1/MSMO1/MVK/ABCG4/LSS/INSIG1/SC5D/TM7SF2/CFTR/GNAI1/FDPS/MVD/FDFT1/HMGCS1/HMGCR/SREBF2/IDI1
GO:0070669	response to interleukin-2	11	0.764951	2.04077	0.000279649	0.00213612	0.00146177	2300	tags=64%, list=12%, signal=56%	STAT5A/STAT3/IL2RG/IL2RB/PTPN2/IL2RA/JAK3
GO:0001941	postsynaptic membrane organization	40	-0.52511	-1.91487	0.000284227	0.00216399	0.00148084	1978	tags=38%, list=10%, signal=34%	NLGN3/SHISA6/GDNF/GPHN/LRP4/NLGN2/LHFPL4/NRXN2/LRRC4/GLRB/SHISA7/NRXN1/DLG4/FRRS1L/SHANK3
GO:1905145	cellular response to acetylcholine	47	-0.503859	-1.89666	0.000284227	0.00216399	0.00148084	1724	tags=32%, list=9%, signal=29%	CHRNB3/PLCB1/OPRM1/CHRM2/CHRNA2/LY6H/LARGE1/CHRNA7/PRKCB/CHRM4/CDK5R1/CHRNB2/CHRM1/HRH3/CHRNA4
GO:0051303	establishment of chromosome localization	114	0.370744	1.69588	0.000284334	0.00216399	0.00148084	5269	tags=42%, list=28%, signal=31%	CDC42/GEM/PSRC1/KIF2C/NDE1/NUP62/KIF18A/CHMP2A/RB1/CDCA8/EML4/RCC2/ANKRD53/CENPE/NDC80/CCNB1/DSN1/ZWILCH/ECT2/KIF14/CENPF/SGO1/SKA1/BIRC5/NEK2/ZW10/AURKB/KNTC1/TTK/NUF2/FAM83D/AURKC/CDK1/EML3/SPC24/KNL1/PINX1/MAJIN/SKA3/NUDC/KIFC1/RMDN1/KASH5/CHMP2B/SKA2/KPNB1/SPICE1/CHMP4C
GO:0001780	neutrophil homeostasis	22	0.627676	2.04363	0.000288461	0.00219273	0.00150051	3817	tags=59%, list=20%, signal=47%	ANXA1/BTK/CCR2/SH2B3/IL6/CXCR2/XKR8/ITPKB/PIK3CD/CSF1/AXL/FCAR/HCAR2
GO:0006953	acute-phase response	47	0.482211	1.87787	0.000291524	0.00221332	0.0015146	2885	tags=34%, list=15%, signal=29%	PLSCR1/SERPINA1/CD163/A2M/SERPINA3/FN1/CEBPB/SERPINF2/SAA1/IL6/TFRC/IL1A/IL1RN/IL6R/APOL2/HP
GO:0097485	neuron projection guidance	237	-0.320706	-1.5964	0.000292527	0.00221824	0.00151797	4601	tags=37%, list=24%, signal=28%	SEMA7A/NPTN/SEMA3D/SCN1B/PTPRO/PRKCQ/LMX1A/NFIB/FYN/UNC5D/RPL24/BMPR2/CRPPA/SLIT3/RAC3/EFNA5/CNTN1/HDAC6/PTCH1/EFNA2/SEMA4F/SEMA3G/APBB2/NOVA2/EDN3/PTPRM/EFNA3/SEMA4B/DCC/KIFC2/ROBO1/CHN1/LHX2/EFNB3/DRGX/B4GAT1/NOTCH1/FOXG1/ALCAM/WNT3/FLRT3/OPHN1/EPHA6/EPHB6/ETV1/FGF8/GDNF/EPHA8/EPHB1/NCAM1/EVL/SHH/NRXN3/DSCAM/SEMA4G/NTN4/FEZF2/BCL11B/MYCBP2/KIAA1755/TBR1/ARHGEF25/ATOH7/SEMA6C/RPS6KA5/CYFIP2/KIF5…
GO:0034762	regulation of transmembrane transport	441	-0.277639	-1.47168	0.000294817	0.0022329	0.001528	3990	tags=30%, list=21%, signal=25%	PRNP/PHB2/TCAF1/KLF15/BRAF/CACNB3/P2RX7/KCNAB3/CLTCL1/SLC8A1/IRS1/PPIF/ARPP19/DPP10/NOS1AP/LRRC26/TMC2/CACNG1/SRI/CX3CL1/HOMER1/FGF11/KCNN2/AKAP9/AZIN1/EDN3/DAPK1/GRIN2C/PER2/NTSR1/WNK2/OSBPL8/CACNB2/NOS1/CHD7/PCSK9/KCNS1/KCNJ16/AKAP7/CNIH2/CALM1/PPP3R1/KCNJ10/KCNG3/ADCYAP1R1/GRIN2D/LRRC38/PPP3R2/KCNJ6/GRP/C2CD5/WWP2/GOPC/CRHBP/FMR1/PDPK1/P2RX5/UBR3/FGF12/DHRS7C/PPP3CA/CRBN/OAZ3/GNB5/CACNA1D/DRD1…
GO:0007631	feeding behavior	105	-0.397762	-1.74539	0.000296851	0.00224553	0.00153664	3522	tags=38%, list=19%, signal=31%	MCHR1/NPY1R/NMU/OPRD1/MRAP2/CARTPT/ADRB3/DACH1/MC1R/REN/SGIP1/NPY5R/TH/NPY/HTR1B/SLC24A4/UCN/UBR3/TACR3/BRS3/USP46/DRD1/GALR3/HCRTR2/NMUR2/CNTFR/HCRTR1/TMEM18/MMP17/GPR83/NEGR1/TACR1/BBIP1/TBR1/CCK/OPRK1/MC4R/HTR2C/PRLHR/ATP8A2
GO:0002220	innate immune response activating cell surface receptor signaling pathway	91	0.391228	1.72743	0.000297203	0.00224553	0.00153664	2888	tags=36%, list=15%, signal=31%	NMI/LY96/PTPN22/IRAK4/IRF3/TLR2/TYROBP/CYBA/TLR1/SCIMP/LYN/CLEC7A/TREM2/LILRA2/PLCG2/TLR6/SYK/CD14/MYD88/LTF/TLR5/OAS1/F2RL1/TNFAIP3/PIK3AP1/IRAK1/IFI35/NAGLU/IKBKB/IRAK2/SQSTM1/COLEC11/NINJ1
GO:0002837	regulation of immune response to tumor cell	26	0.601652	2.0522	0.000304042	0.00229444	0.00157011	2851	tags=54%, list=15%, signal=46%	HLA-DRB1/NECTIN2/MR1/HAVCR2/IL4I1/CD226/TGFB1/PDCD1/CD274/CEACAM1/AHR/PRKAA1/CD160/GSDME
GO:0090322	regulation of superoxide metabolic process	31	0.567535	2.01314	0.000308362	0.00232423	0.0015905	2640	tags=52%, list=14%, signal=44%	BST1/ITGB2/TYROBP/CLEC7A/NFE2L2/TGFB1/SHC1/SYK/GNAI2/ITGAM/F2RL1/GCH1/FBLN5/PRKCD/FPR2/ACP5
GO:0031293	membrane protein intracellular domain proteolysis	12	0.767024	2.07167	0.000309272	0.00232549	0.00159136	2561	tags=67%, list=14%, signal=58%	PSENEN/ADAM9/SPPL2A/TGFB1/NCSTN/APH1A/MMP7/RHBDD1
GO:0051304	chromosome separation	83	0.409326	1.7861	0.000309034	0.00232549	0.00159136	4882	tags=46%, list=26%, signal=34%	PLSCR1/RB1/CDCA8/CDC20/SMC4/NCAPD2/DLGAP5/NDC80/CCNB1/ZWILCH/MAD2L2/NCAPG2/CENPF/BUB1/NCAPG/UBE2C/SKA1/HASPIN/BIRC5/ZW10/AURKB/KNTC1/NSMCE2/TTK/NUF2/ESPL1/BUB1B/DUSP1/SPC24/NCAPH/KNL1/CDK5RAP2/M1AP/SKA3/TRIP13/PLK1/ANAPC11/MAD2L1
GO:0035987	endodermal cell differentiation	51	0.484372	1.90735	0.000310139	0.00232921	0.0015939	4353	tags=53%, list=23%, signal=41%	ITGA5/COL4A2/MMP14/COL8A1/ITGB2/MYH9/HMGA2/FN1/EOMES/COL5A1/COL5A2/LAMB1/PAF1/ITGB5/ITGAV/MIXL1/MMP2/COL11A1/CDC73/COL12A1/ITGA4/ITGA7/CTNNB1/GRB2/MMP9/COL6A1/MACROH2A1
GO:1903556	negative regulation of tumor necrosis factor superfamily cytokine production	66	0.437933	1.82899	0.000310862	0.00233184	0.0015957	3968	tags=42%, list=21%, signal=34%	ELF4/PTPN22/TSPO/HAVCR2/BCL3/TREM2/PTPN6/LILRB1/GPNMB/CD33/LILRB4/LGALS9/CD274/LTF/IL10/SLAMF1/TNFAIP3/ZC3H12A/GPR18/ACP5/AXL/IRAK3/CLEC4A/SELENOS/GAS6/TWIST1/IGF1/ARRB2
GO:0015844	monoamine transport	77	-0.433564	-1.79534	0.000312266	0.00233956	0.00160099	3260	tags=44%, list=17%, signal=37%	GNAT1/SLC22A3/SLC6A2/GPM6B/KCNA2/DRD4/SYT11/CHRFAM7A/ADRA2C/CARTPT/NOS1/SLC18A1/HTR1B/SLC22A2/GDNF/DRD1/SNCA/STX1A/ABAT/KCNB1/SYT1/SNCG/CRH/VIP/OPRK1/PRKN/PRKCB/GRM2/SYT4/CHRNB2/HTR1A/HTR2A/CHGA/CHRNA4
GO:0051953	negative regulation of amine transport	26	-0.603339	-1.99725	0.00031593	0.00236419	0.00161784	3260	tags=42%, list=17%, signal=35%	SYT11/ADRA2C/NPY5R/HTR1B/GRM7/RGS4/SNCA/ABAT/CRH/SYT4/CHGA
GO:0050869	negative regulation of B cell activation	33	0.542737	1.96076	0.000319688	0.00238945	0.00163513	2375	tags=39%, list=13%, signal=35%	TYROBP/INPP5D/LAPTM5/LYN/CD300A/BTK/SAMSN1/IL10/FOXJ1/TNFAIP3/FCGR2B/MNDA/CASP3
GO:0006457	protein folding	216	0.304453	1.53427	0.000322379	0.00240668	0.00164692	4548	tags=34%, list=24%, signal=26%	SELENOF/PDIA5/PDIA3/CD74/DNAJC10/PDIA4/B2M/ERP44/HSPA5/DNAJC3/P3H1/GRN/SIL1/HSPB1/HSPA6/UNC45A/CALR/HSP90B1/DNAJB1/DNAJC1/NFYC/PPIH/P4HB/PPIB/PDCD5/ERP27/FKBP9/FKBP10/HSPB6/PPIC/RUVBL2/WIPF1/LMAN1/ANP32E/DNAJB13/PDIA6/CRTAP/PDRG1/FKBP5/PPIE/DFFA/CLU/DNAJC21/DNAJC2/TBCB/DNAJB4/ERP29/CANX/TBCA/LMAN2L/TAPBP/DNAJC25/DNAJB11/RP2/SDF2L1/FKBP1A/PDCL3/HSPA1B/NGLY1/TTC4/CCT6A/TOR1A/TTC1/HSPBP1/HSPE1/DNAJB…
GO:0097479	synaptic vesicle localization	64	-0.456378	-1.82704	0.000323337	0.00241096	0.00164985	2069	tags=36%, list=11%, signal=32%	BLOC1S2/SYNJ1/AP3S2/BRSK1/PCLO/DNM1/SNCA/BTBD8/MAP2/KIF5A/KIF5C/NLGN2/PRKN/SYN3/DNM3/SYN2/RAB3A/NRXN1/SYN1/AP3B2/BSN/BRSK2/SNAP91
GO:0071625	vocalization behavior	19	-0.662609	-2.00699	0.000324531	0.00241698	0.00165397	1978	tags=58%, list=10%, signal=52%	NLGN3/NRXN3/BRINP1/NRXN2/SLITRK1/NRXN1/DLG4/CNTNAP2/SHANK3/SHANK1/SHANK2
GO:0070374	positive regulation of ERK1 and ERK2 cascade	188	0.324596	1.61801	0.000327434	0.00243571	0.00166678	3221	tags=30%, list=17%, signal=25%	PRXL2C/HLA-DRB1/ITGB3/CD74/PRKD2/CD44/RAP1A/RAP1B/PTPN22/SCIMP/NOD1/CD4/HAVCR2/TREM2/PTPRC/PLA2G2A/GPNMB/CHI3L1/C5AR1/ICAM1/PYCARD/GPR183/TGFB1/SHC1/LGALS9/P2RY6/HAND2/CCR1/GNAI2/CARD9/SLAMF1/DDR2/PDGFB/F2RL1/SERPINF2/NPNT/FGF20/SPRY2/F2R/PDGFD/IL1A/CFLAR/CSF1R/NOTCH2/TRPV4/PDGFA/GLIPR2/FPR2/NOX4/CCN2/PDE8A/VEGFA/ANGPT1/FFAR4/ABCA7/CIB1/NRP1
GO:0098661	inorganic anion transmembrane transport	130	-0.376661	-1.72484	0.000328649	0.00244184	0.00167098	2078	tags=35%, list=11%, signal=31%	SLC25A3/SLC25A14/GLRA2/KCNK2/AQP6/SLC5A8/TTYH2/SLC12A6/GABRQ/ANO8/CLIC5/BEST3/ANO3/OCA2/KCNK1/GABRB1/GABRG3/ANO5/NMUR2/SLC26A8/LRRC8A/GABRA6/SLC26A1/GABRG1/CFTR/GABRA5/ANO4/SLC1A4/SLC17A7/SLC17A8/SLC1A1/GABRB2/GABRA4/SLC6A1/GABRA1/SLC12A5/GLRB/GLRA3/SLC17A6/GLRA1/GABRD/GABRA3/SLC25A27/GABRG2/GABRB3
GO:0045061	thymic T cell selection	24	0.624967	2.11622	0.000331168	0.00245763	0.00168179	3153	tags=62%, list=17%, signal=52%	CD74/SPN/GATA3/PTPRC/DOCK2/CD3E/CD3D/PTPN2/CD3G/GLI3/CARD11/ITPKB/ZAP70/NFATC3/CD28
GO:0045787	positive regulation of cell cycle	325	0.278452	1.47348	0.00033773	0.00250336	0.00171308	4492	tags=31%, list=24%, signal=24%	TMOD3/ANXA1/CDC42/LSM10/PLSCR1/TGFB2/DYRK3/CHEK2/FOSL1/PSRC1/PKN2/RHOA/WNT5A/MAP3K20/SMC5/CALR/NUP62/TGFB1/PLCG2/RDX/RB1/STIL/IL10/CDCA8/DDR2/CDC20/SMC4/CDC14A/PDGFB/AIF1/PIM1/STXBP4/ARF6/NCAPD2/SASS6/TRIM21/HES1/EGF/PAF1/CUL4A/RBM46/RCC2/DLGAP5/CHEK1/IL1A/BRCA2/NDC80/CCNB1/RAD18/ECT2/HOXA13/RAD51AP1/CDC6/AURKA/KIF23/KIF14/MSX1/EIF4G1/ADAMTS1/NCAPG2/E2F7/BUB1/NCAPG/CSPP1/RAD51B/UBE2C/SKA1/MAP10/C…
GO:0032633	interleukin-4 production	33	0.541304	1.95558	0.000339211	0.0025084	0.00171653	4906	tags=64%, list=26%, signal=47%	HLA-DRB1/FCER1G/SASH3/HAVCR2/HLA-E/GATA3/CD86/LGALS9/SYK/CD3E/CEBPB/CD40LG/NLRP3/IL1RAP/CD28/TNFSF4/DDIT3/LEF1/CD83/ZP3/PRG2
GO:0032673	regulation of interleukin-4 production	33	0.541304	1.95558	0.000339211	0.0025084	0.00171653	4906	tags=64%, list=26%, signal=47%	HLA-DRB1/FCER1G/SASH3/HAVCR2/HLA-E/GATA3/CD86/LGALS9/SYK/CD3E/CEBPB/CD40LG/NLRP3/IL1RAP/CD28/TNFSF4/DDIT3/LEF1/CD83/ZP3/PRG2
GO:0060560	developmental growth involved in morphogenesis	236	-0.323976	-1.61127	0.000344167	0.00254204	0.00173955	3766	tags=32%, list=20%, signal=26%	SPAG9/GSK3B/SFRP1/EFNA5/HDAC6/TRIM46/PAK6/SEMA4F/HNF1B/SEMA3G/EDN3/ANAPC2/MESP1/DCC/PUM2/LHX2/NOTCH1/CLSTN3/ULK1/TRPC5/CDKL5/ALCAM/BMP4/ADPRHL1/RUFY3/WNT3/PTPRS/FLRT3/RNF157/CPNE6/NLGN3/NKD1/SYT2/FSTL4/RND2/GDI1/SHH/PAFAH1B1/SLC23A2/SYT17/SH3GL2/NDN/DSCAM/RASAL1/EMX1/MAPT/CLASP2/SYT3/SYT1/SEMA6C/ISLR2/CYFIP2/ST8SIA2/MAP2/PRKCZ/FLRT1/SLC9A6/PRKN/FGF13/SFRP2/CPNE9/OLFM1/ZFYVE27/TNR/RIMS1/SLITRK1/WA…
GO:0090504	epiboly	42	0.501832	1.90381	0.000349709	0.00257993	0.00176547	4089	tags=57%, list=22%, signal=45%	RHOC/FLNA/PDPN/ITGA5/ITGB3/CD44/AJUBA/ITGB1/RREB1/RHOA/CD151/COL5A1/CEACAM1/ITGB5/ITGAV/LRG1/CCN1/MEGF8/HBEGF/MTOR/FERMT2/ACVRL1/ADAM17/TOR1A
GO:2000425	regulation of apoptotic cell clearance	10	0.788949	2.05718	0.000350747	0.00258454	0.00176863	3087	tags=80%, list=16%, signal=67%	C3/C2/TREM2/CD300LF/C4B/CCL2/C4A/ABCA7
GO:0051310	metaphase chromosome alignment	102	0.38293	1.73625	0.000351181	0.00258469	0.00176874	5269	tags=44%, list=28%, signal=32%	CDC42/GEM/PSRC1/KIF2C/NUP62/KIF18A/CHMP2A/RB1/CDCA8/EML4/RCC2/ANKRD53/CENPE/NDC80/CCNB1/DSN1/ZWILCH/ECT2/KIF14/CENPF/SGO1/SKA1/BIRC5/NEK2/ZW10/AURKB/KNTC1/TTK/NUF2/FAM83D/AURKC/CDK1/EML3/SPC24/KNL1/PINX1/SKA3/NUDC/KIFC1/RMDN1/CHMP2B/SKA2/KPNB1/SPICE1/CHMP4C
GO:0006213	pyrimidine nucleoside metabolic process	18	0.673925	2.07868	0.000352987	0.00259493	0.00177574	2611	tags=44%, list=14%, signal=38%	APOBEC3C/APOBEC3G/TYMP/DPYD/DCTD/UPP1/DTYMK/TK1
GO:0043032	positive regulation of macrophage activation	27	0.58592	2.01404	0.000360737	0.00264879	0.0018126	2653	tags=44%, list=14%, signal=38%	CTSC/HAVCR2/TREM2/WNT5A/PLA2G4A/TLR6/CEBPA/HAMP/IL10/IL4R/TAFA3/STAP1
GO:0010712	regulation of collagen metabolic process	40	0.510997	1.90206	0.000368619	0.00270122	0.00184847	2409	tags=38%, list=13%, signal=33%	VIM/RUNX1/CIITA/EMILIN1/ENG/ITGB1/TGFB1/DDR2/ITGA2/SERPINF2/IL6/F2R/FAP/MFAP4/IL6R
GO:0048247	lymphocyte chemotaxis	42	0.501048	1.90083	0.00036874	0.00270122	0.00184847	4075	tags=48%, list=22%, signal=37%	HSD3B7/PIK3CG/TNFSF14/WNT5A/SLC8B1/CXCL10/GPR183/CCL5/CXCL16/CCR2/CXCL11/CCL2/SAA1/TMEM102/PIK3CD/XCL1/GAS6/NEDD9/OXSR1/ADAM17
GO:0051954	positive regulation of amine transport	40	-0.521276	-1.90089	0.000369708	0.00270514	0.00185116	1029	tags=40%, list=5%, signal=38%	P2RX7/DRD4/CARTPT/NTSR1/GDNF/STX1A/ABAT/KCNB1/SYT1/SLC38A1/OPRK1/SLC17A8/SLC6A1/SYT4/CHRNB2/STXBP1
GO:0002719	negative regulation of cytokine production involved in immune response	34	0.534409	1.95067	0.000372647	0.00272345	0.00186369	3697	tags=53%, list=20%, signal=43%	TGFB2/BST2/LILRB1/HFE/TGFB1/LILRB4/CD96/IL10/SLAMF1/HLA-F/JAK3/ACP5/XCL1/AXL/ANGPT1/IRAK3/TBX21/TWIST1
GO:0042554	superoxide anion generation	43	0.504579	1.92286	0.000377465	0.00275224	0.00188339	2686	tags=44%, list=14%, signal=38%	SOD2/NCF1/ITGB2/TYROBP/CYBA/CLEC7A/CYBB/NCF4/TGFB1/SYK/GNAI2/ITGAM/SH3PXD2B/F2RL1/NCF2/PRKCD/FPR2/ACP5/NOX4
GO:0010965	regulation of mitotic sister chromatid separation	61	0.439071	1.79549	0.000377423	0.00275224	0.00188339	4882	tags=51%, list=26%, signal=38%	RB1/CDCA8/CDC20/DLGAP5/NDC80/CCNB1/ZWILCH/MAD2L2/CENPF/BUB1/UBE2C/SKA1/HASPIN/BIRC5/ZW10/AURKB/KNTC1/NSMCE2/TTK/NUF2/ESPL1/BUB1B/DUSP1/SPC24/KNL1/CDK5RAP2/SKA3/TRIP13/PLK1/ANAPC11/MAD2L1
GO:1903306	negative regulation of regulated secretory pathway	24	0.61916	2.09656	0.000382116	0.00278291	0.00190437	1868	tags=58%, list=10%, signal=53%	REST/RAP1A/RAP1B/STXBP3/SPI1/CD300A/NCKAP1L/LGALS9/GNAI2/CCR2/HLA-F/CD84/FCGR2B/CEACAM1
GO:0061001	regulation of dendritic spine morphogenesis	43	-0.504427	-1.84307	0.000383309	0.00278835	0.0019081	2277	tags=40%, list=12%, signal=35%	SRCIN1/CAMK2B/NGEF/ITPKA/PTPRD/DBN1/PAFAH1B1/IL1RAPL1/PPFIA2/LRP8/LZTS3/DNM3/KIF1A/SHANK3/CDK5R1/CUX2/ARHGAP44
GO:0001649	osteoblast differentiation	233	0.303559	1.53532	0.000391575	0.00284518	0.00194699	4403	tags=37%, list=23%, signal=29%	CLIC1/REST/MRC2/PSMC2/CLEC5A/TENT5A/LOX/TWSG1/TNC/FAM20C/IGFBP5/HGF/IGFBP2/SPP1/ATRAID/HOXA2/TCIRG1/COL1A1/RUNX2/TMEM64/WWTR1/CEBPA/SHOX2/HAND2/TPM4/LTF/JAG1/SKI/DDR2/RRBP1/SOX9/TMEM53/CEBPB/CEBPD/TNFAIP6/TMEM119/SNAI1/GLI3/YAP1/HDAC7/NPNT/EPHA2/IL6/PRKACA/FOSL2/ID3/CCN1/FZD1/IGFBP3/IBSP/JUNB/CCN4/DHH/IL6R/CTHRC1/CBFB/VEGFA/TOB1/GJA1/TRPM4/FFAR4/ITGA11/SMO/GLI2/FERMT2/IFT80/GLI1/SMAD1/TWIST1/SNAI…
GO:0010755	regulation of plasminogen activation	18	0.671767	2.07203	0.000395629	0.00287129	0.00196486	2337	tags=56%, list=12%, signal=49%	ANXA2/PLAU/PLAUR/RUNX1/PLAT/CTSZ/SERPINE1/S100A10/SERPINF2/ENO1
GO:0030162	regulation of proteolysis	416	0.262612	1.41411	0.000396314	0.00287293	0.00196598	2852	tags=21%, list=15%, signal=19%	CDK2/ANXA2/SERPINH1/PSENEN/PLAU/CASP8/PLAUR/PSMC2/RUNX1/TIMP1/CSTA/CTSC/MMP14/STAT3/PSMC4/PLAT/CTSZ/SERPINB1/SERPINE1/PLK3/NRDC/SERPINB8/LAPTM5/CAV1/TNFRSF1B/LYN/MYH9/GPX1/TMX1/TREM2/NR1H2/SERPING1/ADAM9/GRN/SVBP/HFE/S100A10/NFE2L2/SERPINB6/NLRC4/NCSTN/XBP1/PSMB8/CEBPA/HAMP/DNAJC1/IL10/GSAP/CDC20/PRMT6/APH1A/INPP5B/LAMP3/EGF/CST7/TGFB1I1/TANK/SNX9/SERPINF2/CRB2/CSTB/TRAF7/PRKACA/NUB1/GSN/PSME2/DN…
GO:0071560	cellular response to transforming growth factor beta stimulus	260	0.292783	1.51175	0.000408096	0.00295491	0.00202208	3634	tags=30%, list=19%, signal=24%	HDAC1/SELENON/COL4A2/LOX/EMILIN1/TGFB2/NFATC1/STAT3/TWSG1/LATS2/JUN/ENG/CAV1/TGFBR2/LIMS1/HSPA5/COL1A1/ADAM9/WNT5A/SDCBP/GDF15/TGFB1/LPXN/SPRY1/SLC2A10/XBP1/CD109/ZYX/LTBP1/COL1A2/ZFP36L2/COL3A1/SKI/DDR2/PDCD5/SOX9/PXN/ITGA3/TGFBR1/VASN/HTRA3/FMOD/TGFB1I1/NPNT/LTBP2/SPRY2/ITGB5/CAV2/PDGFD/DAB2/LRG1/INTS9/RBBP4/HYAL2/ITGB8/CFLAR/ZFP36L1/ASPN/PRDM16/FOS/GDF5/SAP30/POSTN/NFKBIZ/XCL1/FNTA/NRROS/SNX6/…
GO:0086010	membrane depolarization during action potential	29	-0.572332	-1.93691	0.000412066	0.00298021	0.00203939	2852	tags=55%, list=15%, signal=47%	SCN1B/KCNH2/SLC8A1/CACNB2/CACNA1G/SCN1A/CACNA1D/SCN3A/CACNA1C/SCN11A/ANK3/HCN2/HCN4/SCN2B/CACNA2D1/SCN3B
GO:0030100	regulation of endocytosis	297	0.282411	1.48243	0.000416799	0.00301096	0.00206044	3126	tags=31%, list=16%, signal=26%	ANO6/CDC42/ANXA2/FCGR2A/CD63/ITGB3/RAB27A/PLSCR1/FCER1G/SLC11A1/C3/FCGR2C/SERPINE1/TLR2/CYBA/C2/B2M/CAV1/ARPC3/PICALM/CLEC7A/ACTB/PPT1/TREM2/CD300A/NR1H2/PTPRC/CD300LF/EHD4/LILRB1/WNT5A/SFRP4/HFE/NCKAP1L/BTK/SDCBP/CALR/PYCARD/TGFB1/PLCG2/IL2RG/SYK/HAMP/CD14/RUFY1/HCK/DOCK2/ABCA13/CD151/IL2RB/IL15/SNX17/LMAN2/F2RL1/ARF6/ITGA2/NUMB/C4B/FCGR2B/EGF/CCL2/SNX9/FLOT1/AP2S1/FCGR1A/ITGAV/DAB2/APOC2/SIRPB1…
GO:0043301	negative regulation of leukocyte degranulation	13	0.731259	2.02546	0.000420026	0.00303078	0.002074	1868	tags=69%, list=10%, signal=62%	SPI1/CD300A/NCKAP1L/LGALS9/CCR2/HLA-F/CD84/FCGR2B/CEACAM1
GO:0014051	gamma-aminobutyric acid secretion	12	-0.758647	-2.03904	0.000421674	0.00303916	0.00207973	4065	tags=83%, list=21%, signal=65%	BEST1/P2RX7/NF1/NTSR1/HTR1B/SV2A/CACNB4/ABAT/APBA1/SLC6A1
GO:0007411	axon guidance	236	-0.322057	-1.60173	0.000422949	0.00304484	0.00208362	4601	tags=37%, list=24%, signal=28%	SEMA7A/NPTN/SEMA3D/SCN1B/PTPRO/PRKCQ/LMX1A/NFIB/FYN/UNC5D/RPL24/BMPR2/CRPPA/SLIT3/RAC3/EFNA5/CNTN1/HDAC6/PTCH1/EFNA2/SEMA4F/SEMA3G/APBB2/NOVA2/EDN3/PTPRM/EFNA3/SEMA4B/DCC/KIFC2/ROBO1/CHN1/LHX2/EFNB3/DRGX/B4GAT1/NOTCH1/FOXG1/ALCAM/WNT3/FLRT3/OPHN1/EPHA6/EPHB6/ETV1/FGF8/GDNF/EPHA8/EPHB1/NCAM1/EVL/SHH/NRXN3/DSCAM/SEMA4G/NTN4/FEZF2/BCL11B/MYCBP2/KIAA1755/TBR1/ARHGEF25/ATOH7/SEMA6C/RPS6KA5/CYFIP2/KIF5…
GO:0010562	positive regulation of phosphorus metabolic process	484	0.255232	1.39183	0.00042441	0.00304835	0.00208602	4252	tags=31%, list=22%, signal=24%	TMSB4X/IQGAP1/ITGA5/ANG/PRXL2C/HLA-DRB1/ITGB3/NIBAN1/CD74/PLAUR/BCL10/PARP9/DOCK7/RAP1A/C3/TGFB2/HCLS1/PIK3CG/IL18/MAP2K3/PARP14/CD80/RAB38/CAV1/PSRC1/LYN/CD4/AR/TLR3/TREM2/PIK3R6/ADAM9/PTPRC/EHD4/RHOA/WNT5A/TCIM/GPNMB/CHI3L1/HMGA2/PECAM1/RIPK3/SDCBP/LCP2/PIK3R5/MYDGF/PLEK/RIPK1/TGFB1/PLCG2/PTAFR/XBP1/TLR6/TIGAR/SYK/P2RY6/FAM20A/CCL5/LTF/IL15/CD3E/DDR2/LIF/PDGFB/PIM1/TMEM119/CTF1/TRIM6/HES1/EGF/S…
GO:0045937	positive regulation of phosphate metabolic process	484	0.255232	1.39183	0.00042441	0.00304835	0.00208602	4252	tags=31%, list=22%, signal=24%	TMSB4X/IQGAP1/ITGA5/ANG/PRXL2C/HLA-DRB1/ITGB3/NIBAN1/CD74/PLAUR/BCL10/PARP9/DOCK7/RAP1A/C3/TGFB2/HCLS1/PIK3CG/IL18/MAP2K3/PARP14/CD80/RAB38/CAV1/PSRC1/LYN/CD4/AR/TLR3/TREM2/PIK3R6/ADAM9/PTPRC/EHD4/RHOA/WNT5A/TCIM/GPNMB/CHI3L1/HMGA2/PECAM1/RIPK3/SDCBP/LCP2/PIK3R5/MYDGF/PLEK/RIPK1/TGFB1/PLCG2/PTAFR/XBP1/TLR6/TIGAR/SYK/P2RY6/FAM20A/CCL5/LTF/IL15/CD3E/DDR2/LIF/PDGFB/PIM1/TMEM119/CTF1/TRIM6/HES1/EGF/S…
GO:0006026	aminoglycan catabolic process	32	0.540272	1.938	0.000426146	0.00305731	0.00209215	2291	tags=31%, list=12%, signal=28%	CHI3L2/CTBS/GNS/CD44/HEXB/CHI3L1/TGFB1/GUSB/SGSH/HYAL2
GO:1990806	ligand-gated ion channel signaling pathway	41	-0.52501	-1.90982	0.000427436	0.00306304	0.00209608	3048	tags=41%, list=16%, signal=35%	GRIN2C/HTR3A/GRIN2D/GRIK4/GRIA1/PLCB1/HTR3B/GRIA3/GRIN2B/GRIA4/GRIK2/GRIA2/NRXN1/DLG4/CDK5R1/GRIN1/GRIN3A
GO:0060340	positive regulation of type I interferon-mediated signaling pathway	20	0.63519	2.02313	0.000432406	0.00309512	0.00211802	2144	tags=55%, list=11%, signal=49%	RBM47/LSM14A/IRF3/NLRC5/TRIM56/WNT5A/STING1/IRF7/IKBKE/TRIM6/ZBP1
GO:0098761	cellular response to interleukin-7	20	0.634189	2.01994	0.00044674	0.00319041	0.00218324	2436	tags=50%, list=13%, signal=44%	PDIA3/STAT5A/LSP1/BTK/IL2RG/P4HB/STAT1/JAK3/YBX1/IL7R
GO:1905521	regulation of macrophage migration	45	0.491689	1.89867	0.00044674	0.00319041	0.00218324	2778	tags=40%, list=15%, signal=34%	MMP14/EMILIN1/AKIRIN1/TREM2/C5AR1/SLAMF8/CCL5/C3AR1/SLAMF1/CCR2/P2RX4/CYP19A1/CD200R1/CSF1R/TRPV4/STAP1/CSF1/CD9
GO:0035050	embryonic heart tube development	83	0.401896	1.75368	0.000447479	0.00319205	0.00218436	4457	tags=45%, list=24%, signal=34%	ECE1/CDC42/ENG/TGFBR2/TEAD2/WNT5A/HAND2/IFT57/STIL/IFT122/ARL13B/CCDC40/YAP1/NKX2-5/HES1/TMED2/NOTCH2/GATA4/MEGF8/GJA1/LBX1/SMO/FOXC1/EDNRA/FOLR1/IFT52/PITX2/PKD2/CTNNB1/ACVR1/TBX2/SOX18/BBS5/TBX20/APLNR/SMAD3/CITED2
GO:0021681	cerebellar granular layer development	14	-0.719666	-2.02732	0.0004509	0.00320913	0.00219605	2791	tags=71%, list=15%, signal=61%	SERPINE2/WNT7A/KNDC1/GRID2/OPHN1/TTBK2/CEND1/FAIM2/NRXN1/CBLN1
GO:1902563	regulation of neutrophil activation	11	0.751502	2.00489	0.000450671	0.00320913	0.00219605	1714	tags=64%, list=9%, signal=58%	CD300A/PTPN6/GRN/PLA2G2A/IL16/CLEC12A/FCGR2B
GO:0010810	regulation of cell-substrate adhesion	218	0.301235	1.52072	0.000452356	0.00321584	0.00220064	4662	tags=38%, list=25%, signal=29%	ECM2/FLNA/PDPN/CDC42/ITGA5/ITGB3/PLAU/GBP1/TLN1/ACTN4/MMP14/EMILIN1/COL8A1/RAC2/SERPINE1/BST1/RRAS/LIMS1/RREB1/COL1A1/PLEKHA2/RHOA/S100A10/CALR/ANGPT2/HOXA7/JAG1/P4HB/CD3E/FN1/ARPC2/PDGFB/VCL/ITGA3/NPNT/RCC2/DAB2/CCN1/JUP/PREX1/HAS2/SKAP1/DMP1/RAC1/ACTG1/SDC4/EFEMP2/TRIOBP/ARHGAP6/POSTN/SLC9A1/CSF1/VEGFA/ADAM15/ST6GAL1/CASS4/CIB1/NRP1/NDNF/EPHA1/ITGA6/STK4/FERMT2/CRK/ACVRL1/NEDD9/FGG/FZD7/JAK2/RO…
GO:0018279	protein N-linked glycosylation via asparagine	41	0.516077	1.9376	0.000457223	0.00324675	0.00222179	4927	tags=54%, list=26%, signal=40%	DDOST/DHDDS/RPN1/ALG14/OST4/DPAGT1/MAGT1/ALG6/MGAT1/STT3A/DERL3/ALG2/ALG3/ALG8/ST6GAL1/DPM1/ALG5/ALG1/DOLK/ALG10/UGGT1/DAD1
GO:0002861	regulation of inflammatory response to antigenic stimulus	44	0.494836	1.89843	0.000461961	0.00327668	0.00224227	3589	tags=43%, list=19%, signal=35%	HLA-DRB1/C3/SPN/LYN/HLA-E/GPX1/TREM2/BTK/SYK/RHBDF2/HCK/IL10/PSMB4/FCGR2B/FCGR1A/PARK7/CD28/SELENOS/FGR
GO:0001934	positive regulation of protein phosphorylation	408	0.258929	1.39557	0.000465763	0.0032999	0.00225816	4252	tags=31%, list=22%, signal=24%	IQGAP1/ITGA5/HLA-DRB1/ITGB3/NIBAN1/CD74/PLAUR/PARP9/DOCK7/RAP1A/C3/TGFB2/HCLS1/PIK3CG/IL18/MAP2K3/PARP14/CD80/CAV1/PSRC1/LYN/CD4/TLR3/TREM2/PIK3R6/ADAM9/PTPRC/EHD4/RHOA/WNT5A/TCIM/GPNMB/CHI3L1/HMGA2/PECAM1/RIPK3/LCP2/PIK3R5/MYDGF/RIPK1/TGFB1/PLCG2/XBP1/TLR6/SYK/FAM20A/LTF/IL15/CD3E/DDR2/LIF/PDGFB/PIM1/TMEM119/CTF1/TRIM6/HES1/EGF/SNX9/FLOT1/HDAC3/SPRY2/IL6/LIMK2/TFRC/DAB2/CCN1/CENPE/PRKCD/CSF1R/RA…
GO:2000353	positive regulation of endothelial cell apoptotic process	23	0.616082	2.04249	0.000467821	0.00331073	0.00226557	4553	tags=74%, list=24%, signal=56%	ANO6/CD40/CD248/TGFB1/XBP1/CD40LG/CCL2/HLA-G/FASLG/F3/ECSCR/CD160/NGFR/ITGA4/PTPN1/PLCG1/THBS1
GO:1903902	positive regulation of viral life cycle	25	0.597813	2.02793	0.000471437	0.00333255	0.00228051	1695	tags=40%, list=9%, signal=36%	HLA-DRB1/CD74/TRIM38/CD4/LGALS1/LGALS9/P4HB/KPNA2/TRIM21/KPNA6
GO:0050858	negative regulation of antigen receptor-mediated signaling pathway	37	0.520323	1.93236	0.000474195	0.00334827	0.00229126	2893	tags=49%, list=15%, signal=41%	BTN2A2/GBP1/PTPN22/ITPRIPL1/LAPTM5/CD300A/PTPN6/LPXN/LILRB4/SH2D1A/UBASH3A/PTPN2/FCGR2B/CEACAM1/CD72/ELF1/CD160/SLA2
GO:0060099	regulation of phagocytosis, engulfment	15	0.706574	2.04738	0.000477171	0.00336169	0.00230045	3087	tags=67%, list=16%, signal=56%	ANO6/C3/TREM2/CD300A/NCKAP1L/PLCG2/F2RL1/ITGA2/STAP1/ABCA7
GO:1905153	regulation of membrane invagination	15	0.706574	2.04738	0.000477171	0.00336169	0.00230045	3087	tags=67%, list=16%, signal=56%	ANO6/C3/TREM2/CD300A/NCKAP1L/PLCG2/F2RL1/ITGA2/STAP1/ABCA7
GO:0048146	positive regulation of fibroblast proliferation	53	0.45888	1.82211	0.000486678	0.00342481	0.00234364	3780	tags=38%, list=20%, signal=30%	S100A6/ITGB3/CD74/CD248/WNT5A/TGFB1/DDR2/LIF/FN1/PDGFB/FOSL2/PDGFD/AQP1/CCNB1/CCNA2/PDGFA/CDC6/NGFR/GAS6/IGF1
GO:0003012	muscle system process	435	-0.279269	-1.47922	0.000488999	0.00343728	0.00235217	3414	tags=26%, list=18%, signal=22%	PABPN1/NMU/CCDC78/CHRNA3/CACNG1/SRI/HOMER1/PKP2/RNF207/CTNNA3/APBB2/KCNN2/AKAP9/ADRA2C/EDN3/KCNA5/JARID2/CACNB2/NOS1/KCNMA1/SETD3/CD38/PPP1R12B/CACNA1S/KBTBD13/NOTCH1/FOXP1/ADRA1A/TOMM70/STUB1/CACNA1G/GLRX3/KIT/TNNI3/PRKCA/CALM1/MYOZ1/PTGER3/GPD1L/UCN/CAMK2B/ANKRD2/FGF12/TACR3/SCN1A/GDNF/CACNA1H/PPP3CA/CACNA1D/DRD1/MYL3/RGS4/SCN3A/MYH6/CALM3/TNNT2/CACNA1C/ARHGEF11/P2RX6/SULF2/KCNA1/NMUR2/AKAP6/IN…
GO:0060349	bone morphogenesis	98	0.388963	1.75002	0.000491167	0.00344864	0.00235995	4595	tags=45%, list=24%, signal=34%	TMEM107/SERPINH1/ZMPSTE24/OSR2/MMP14/TGFBR2/COL1A1/RUNX2/SFRP4/TGFB1/HOXA11/SHOX2/LTF/COL3A1/SKI/INPPL1/SOX9/TMEM119/GLI3/CHSY1/FOSL2/DHRS3/HAS2/STC1/COL27A1/TRPV4/MSX1/ACP5/MEGF8/PAPPA2/FOXC1/EXT2/IFT80/COMP/TIFAB/TWIST1/CER1/THBS3/GLG1/NAB2/RAB23/CITED2/EXT1/NEUROG1
GO:0002313	mature B cell differentiation involved in immune response	32	0.537374	1.9276	0.000494329	0.00346307	0.00236982	3337	tags=47%, list=18%, signal=39%	BCL3/MFNG/LGALS1/GPR183/PLCG2/XBP1/IL10/FCGR2B/IL6/DOCK11/NOTCH2/NFKBIZ/CDH17/IRF8/IL21
GO:0001706	endoderm formation	60	0.441961	1.80095	0.000494132	0.00346307	0.00236982	4353	tags=50%, list=23%, signal=39%	ITGA5/COL4A2/MMP14/COL8A1/ITGB2/MYH9/HMGA2/FN1/EOMES/COL5A1/COL5A2/LAMB1/PAF1/ITGB5/ITGAV/MIXL1/MMP2/COL11A1/CDC73/COL12A1/ITGA4/ITGA7/DUSP1/CTNNB1/DUSP5/GRB2/MMP9/COL6A1/TBX20/MACROH2A1
GO:0140014	mitotic nuclear division	280	0.286876	1.49377	0.000499932	0.00349841	0.002394	4915	tags=38%, list=26%, signal=28%	FLNA/CDC42/REEP4/LSM14A/CHEK2/PSRC1/KIF2C/RHOA/PHF13/NDE1/NUP62/TGFB1/KIF18A/CHMP2A/RB1/CDCA8/CDC20/SMC4/CDC14A/PDGFB/EML4/NCAPD2/CDCA2/NFIA/EGF/CAV2/RCC1/WRAP73/ANKRD53/DLGAP5/CENPE/KIF4A/CHEK1/IL1A/NDC80/CCNB1/KMT5A/ZWILCH/HOXA13/AURKA/KIF23/KIF14/EPS8/MAD2L2/BORA/NCAPG2/TPX2/CCDC61/CENPF/BUB1/NCAPG/UBE2C/SKA1/MAP10/HASPIN/CD28/TUBG1/BIRC5/BAZ1B/UBE2S/NEK2/ZW10/CUL7/AURKB/KNTC1/NSMCE2/TTK/NUF2/…
GO:0098742	cell-cell adhesion via plasma-membrane adhesion molecules	224	-0.321566	-1.58395	0.000501926	0.00350844	0.00240086	2680	tags=26%, list=14%, signal=23%	TRO/CLSTN3/DAB1/CDHR5/ALCAM/PCDH1/CLSTN2/PCDH11Y/PTPRS/SPARCL1/FLRT3/GRID2/PCDH15/PCDH8/PLXNB3/SELL/PTPN23/PTPRD/MDGA1/CDH20/CLDN9/SLITRK2/PCDH19/IGSF21/CDH13/CDH8/FAT2/PCDH11X/DSCAM/CDH12/IL1RAPL1/CADM2/CDHR2/PCDH7/LRRC4C/LRFN5/CDH10/GATA5/PCDH20/CDH9/LRRC4/CDH18/CNTN4/DSCAML1/BMP2/SLITRK1/CNTN6/CDH22/SLITRK5/NRXN1/MMP24/NECTIN1/L1CAM/PTPRT/CELSR3/CBLN1/ELFN2/NTNG2/CDHR1
GO:1904996	positive regulation of leukocyte adhesion to vascular endothelial cell	24	0.613727	2.07816	0.000507353	0.00354241	0.00242411	2057	tags=38%, list=11%, signal=33%	ITGB2/ALOX5/RHOA/PTAFR/CCR2/FUT4/CHST2/IL6/IRAK1
GO:0051896	regulation of phosphatidylinositol 3-kinase/protein kinase B signal transduction	258	0.289488	1.48918	0.00050878	0.00354842	0.00242822	4228	tags=33%, list=22%, signal=26%	BTN2A2/CDC42/MUL1/STK3/LOX/TGFB2/HCLS1/PIK3CG/PLK3/IL18/ENG/RRAS/IGFBP5/HGF/ITGB1/PTPN13/GPX1/GATA3/TREM2/PTPN6/CHI3L1/PIK3R5/MYDGF/VAV1/GDF15/TGFB1/XBP1/CCL5/DDR2/FN1/CD19/VAV3/PDGFB/CEP55/F2RL1/TGFBR1/SH2B3/P2RX4/PROS1/EGF/HCST/CEACAM1/SPRY2/PIK3AP1/F2R/PDGFD/HLA-G/RCN3/HYAL2/CSF1R/PDGFA/NOX4/VEGFA/AXL/HBEGF/TXN/ANGPT1/PARK7/CD28/CASS4/MTOR/UNC5B/CIB1/CRYBA1/HPSE/OSM/FERMT2/NEDD4/FGR/PPARD/GAS6…
GO:1902600	proton transmembrane transport	186	-0.334538	-1.6077	0.000511839	0.00356577	0.0024401	4781	tags=38%, list=25%, signal=29%	ATP4A/UQCRC1/ATP6V1D/NDUFA8/CYC1/COX7A1/ATP12A/ATP5F1C/SLC25A4/NDUFS1/NOX5/NDUFA5/PHB2/SLC11A2/MT-ND6/ATP6V1E1/MT-ND3/ATP5F1A/PPIF/MT-ATP8/NDUFB8/ATP6V1E2/SLC25A3/NDUFS2/SLC25A14/MT-ND4L/SLC15A2/ATP6V0D1/ATP5MC2/MT-CYB/COX4I1/MT-ND5/ATP1A4/MT-ND4/ATP6V1B2/MT-CO2/SLC18A1/NDUFC2/MT-ATP6/MT-ND2/ATP6V0E2/NDUFB9/SLC9B1/ATP6V1C1/NDUFA9/TMEM175/MT-CO3/MT-ND1/SLC25A12/ATP6V1H/MT-CO1/NDUFV1/ATP6V1A/SLC9A3…
GO:0095500	acetylcholine receptor signaling pathway	45	-0.510173	-1.89644	0.000515009	0.00358387	0.00245248	1724	tags=33%, list=9%, signal=30%	CHRNB3/PLCB1/OPRM1/CHRM2/CHRNA2/LY6H/LARGE1/CHRNA7/PRKCB/CHRM4/CDK5R1/CHRNB2/CHRM1/HRH3/CHRNA4
GO:0032753	positive regulation of interleukin-4 production	26	0.585503	1.99712	0.000524479	0.00364571	0.0024948	3258	tags=58%, list=17%, signal=48%	FCER1G/SASH3/HAVCR2/HLA-E/GATA3/CD86/LGALS9/SYK/CD3E/CEBPB/CD40LG/NLRP3/IL1RAP/CD28/TNFSF4
GO:0030853	negative regulation of granulocyte differentiation	10	0.78045	2.03502	0.000529873	0.00367912	0.00251766	2738	tags=70%, list=14%, signal=60%	RUNX1/INPP5D/C1QC/CUL4A/CEACAM1/PRDM16/TRIB1
GO:0051648	vesicle localization	223	-0.31702	-1.56657	0.000538729	0.00373646	0.0025569	2313	tags=25%, list=12%, signal=22%	SHROOM2/EXOC6B/C17orf75/TRAK1/SYBU/BLOC1S2/SYNJ1/AP3S2/TRAPPC9/TRAPPC2/SEPTIN5/BRSK1/GBF1/DCTN1/DYNC1I1/PCLO/EXOC6/PAFAH1B1/KIF13A/TRAPPC12/EXOC3/DNM1/SNCA/BTBD8/CLASP2/MAP2/MYO5A/PPFIA2/PRKCZ/KIF5A/KIF5C/NLGN2/UNC13C/PRKN/ATP9A/ARFGAP2/SYN3/DNM3/SYN2/KIF1A/BICDL1/TRAPPC5/RAB3A/NRXN1/SNAP25/SYT4/SYN1/STXBP1/AP3B2/BSN/KIF3A/BRSK2/UNC13A/SMPD3/SNAP91
GO:0061515	myeloid cell development	89	0.383358	1.69548	0.000544439	0.00377189	0.00258115	3270	tags=33%, list=17%, signal=27%	TMOD3/FLNA/ANXA2/WASF2/RAC2/TLR2/TYROBP/FAM20C/EVI2B/PTPN6/LILRB1/NCKAP1L/PABPC4/LTF/CEBPB/SH2B3/NEMP1/FLI1/BPGM/G6PD/NOTCH2/CLDN18/HEATR3/LYAR/PTBP3/NRROS/DIAPH3/ALAS1/FAM210B
GO:0097107	postsynaptic density assembly	29	-0.562508	-1.90367	0.00054789	0.00379159	0.00259463	2331	tags=48%, list=12%, signal=42%	PTPRS/GRID2/PTPRD/NPTX1/C1QL2/LRRTM2/C1QL3/NLGN2/LRRTM1/NRXN2/NRXN1/SHANK3/CBLN1/CASKIN1
GO:0051955	regulation of amino acid transport	42	-0.507325	-1.85473	0.000551725	0.00381391	0.0026099	3015	tags=36%, list=16%, signal=30%	PER2/NTSR1/NPY5R/HTR1B/GRM7/RGS4/SV2A/SNCA/ABAT/SLC38A1/SLC17A8/SLC6A1/GRM2/SYT4/STXBP1
GO:0051336	regulation of hydrolase activity	320	0.271025	1.43365	0.00055668	0.00384392	0.00263044	3011	tags=25%, list=16%, signal=21%	SYDE1/RHOC/SERPINA5/GPR65/SERPINH1/PSENEN/TIMP1/CSTA/DOCK7/RAP1A/STAT3/SERPINB1/SERPINE1/NRDC/SERPINB8/RGS16/ITGB1/LYN/ASAP3/LIMS1/NR1H2/SERPING1/RHOA/GRN/SVBP/S100A10/SERPINB6/PLEK/VAV1/NCSTN/PSMB8/RDX/EVI5/CCL5/GZMA/FOXJ1/OAS1/VAV3/PCNA/F2RL1/APH1A/RHOG/DOCK8/CST7/RGS10/TANK/SNX9/SERPINF2/CRB2/EPHA2/CSTB/CAV2/URI1/RGS1/RCC2/F2R/GAPDH/APOC2/CCDC125/CTSH/RCN3/PLXNB2/TMED2/PRKCD/DOCK11/SRGAP2/LRCH…
GO:0050855	regulation of B cell receptor signaling pathway	22	0.612557	1.9944	0.000560606	0.00386676	0.00264607	3156	tags=59%, list=17%, signal=49%	PTPN22/CMTM3/NFAM1/LYN/CD300A/PTPN6/LPXN/CD19/FCGR2B/CD72/GCSAM/STAP1/PRKCH
GO:0150052	regulation of postsynapse assembly	43	-0.497353	-1.81723	0.000561483	0.00386854	0.00264729	4007	tags=42%, list=21%, signal=33%	SIGMAR1/NCKIPSD/RAC3/ARHGAP12/MARK1/ARHGAP33/PUM2/ELMO1/LRP4/CYFIP2/PPP1R9B/ASIC2/NEURL1/NRXN2/SLC12A5/CARMIL3/ASIC1/RTN4R
GO:0034142	toll-like receptor 4 signaling pathway	57	0.446476	1.80366	0.000570189	0.00392421	0.00268538	2888	tags=39%, list=15%, signal=33%	NMI/LY96/PTPN22/IRAK4/IRF3/SCIMP/LYN/TREM2/LILRA2/CD14/MYD88/LTF/OAS1/F2RL1/TNFAIP3/PIK3AP1/IRAK1/IFI35/NAGLU/IRAK2/SQSTM1/NINJ1
GO:0045063	T-helper 1 cell differentiation	24	0.610957	2.06879	0.000572516	0.00393589	0.00269337	3258	tags=58%, list=17%, signal=48%	ANXA1/SPN/CD80/ASCL2/RELB/IL4R/HLX/JAK3/NFKBIZ/IL27/STAT6/MTOR/TBX21/TNFSF4
GO:0061138	morphogenesis of a branching epithelium	189	0.311123	1.55499	0.000575191	0.00394994	0.00270299	4698	tags=39%, list=25%, signal=30%	CLIC4/MMP14/TNC/COL4A1/CTSZ/ENG/RDH10/HOXA5/SPINT1/HGF/HOXB7/AR/TGFBR2/RBM15/WNT5A/CELSR1/TGFB1/HOXA11/SPRY1/ST14/FZD5/SOCS3/IL10/PLXND1/VDR/HOXD11/SOX9/PPP1CA/FOXD1/GLI3/YAP1/EGF/ADM/NPNT/EPHA2/SPRY2/HOXD13/CTSH/TMED2/HOXA13/GNA13/PDGFA/CSF1/SULF1/VEGFA/SIX2/HOXB13/SMO/EDNRA/NRP1/GLI2/STK4/GPC3/SNAI2/PKD2/WNT2B/SALL1/HS3ST3B1/TIMELESS/CTNNB1/ACVR1/DLL4/TBX2/LEF1/GRB2/AREG/TBX20/PML/GCM1/EXT1/DAG…
GO:0031664	regulation of lipopolysaccharide-mediated signaling pathway	31	0.550156	1.95149	0.000580106	0.00397932	0.00272309	1872	tags=39%, list=10%, signal=35%	CARD16/LY96/CARD8/SCIMP/LILRA2/PTPN6/CD14/CD180/LTF/LY86/TNFAIP3/TRIM5
GO:0034138	toll-like receptor 3 signaling pathway	26	0.582942	1.98839	0.000582218	0.00398944	0.00273002	2452	tags=50%, list=13%, signal=44%	PTPN22/UNC93B1/SCIMP/CAV1/HAVCR2/TLR3/OAS1/F2RL1/COLEC12/TNFAIP3/FLOT1/RFTN1/IKBKB
GO:0007274	neuromuscular synaptic transmission	31	-0.577375	-1.99801	0.000584915	0.00400353	0.00273966	1915	tags=39%, list=10%, signal=35%	ADARB1/CHRNB3/RIMBP2/CHRNA2/FCHSD2/LARGE1/RAB3A/NRXN1/CHRNB2/STXBP1/CHRM1/CHRNA4
GO:1900047	negative regulation of hemostasis	51	0.470346	1.85212	0.000594349	0.00405922	0.00277777	3927	tags=45%, list=21%, signal=36%	ANXA2/PLAU/PLAUR/PLAT/SERPINE1/TMX1/SERPING1/PDGFB/SH2B3/PROS1/TFPI/SERPINF2/CEACAM1/FAP/PRKCD/PDGFA/CD9/THBD/COMP/ADAMTS18/PROC/UBASH3B/FGG
GO:0098900	regulation of action potential	59	-0.457199	-1.80419	0.000594075	0.00405922	0.00277777	4005	tags=47%, list=21%, signal=38%	ATP2A2/CACNB3/KCNK9/NOS1AP/TMEM161B/PKP2/RNF207/CTNNA3/AKAP9/NOS1/KCNQ3/ADRA1A/CALM1/FMR1/FGF12/CALM3/CACNA1C/TACR1/HCN1/KCNB1/RYR2/HCN4/FGF13/CACNA2D1/KCNC2/CHRNB2/SLC8A2/KCNK3
GO:1903077	negative regulation of protein localization to plasma membrane	30	0.565185	1.98877	0.00059605	0.0040664	0.00278269	3990	tags=60%, list=21%, signal=47%	RHOQ/GBP1/TMEM59/ABI3/PICALM/TMBIM1/TGFB1/BCL2L1/NUMB/SFN/DAB2/LYPLA1/LRRC15/TMED2/LYPLAL1/CSK/ANXA13/PPFIA1
GO:0032692	negative regulation of interleukin-1 production	36	0.530727	1.96051	0.000597682	0.00407309	0.00278726	3968	tags=56%, list=21%, signal=44%	CARD16/ELF4/SERPINB1/CARD8/TREM2/CD33/LILRB4/IL10/TNFAIP3/ZC3H12A/CEACAM1/NLRP3/CPTP/NLRP12/ACP5/FFAR4/GAS6/CX3CR1/IGF1/ARRB2
GO:0045667	regulation of osteoblast differentiation	130	0.34817	1.63674	0.000599139	0.00407858	0.00279102	4811	tags=46%, list=25%, signal=35%	CLIC1/REST/TENT5A/TWSG1/FAM20C/IGFBP5/HGF/ATRAID/HOXA2/TCIRG1/RUNX2/TMEM64/WWTR1/CEBPA/HAND2/LTF/JAG1/SKI/DDR2/SOX9/TMEM53/CEBPB/CEBPD/TNFAIP6/TMEM119/GLI3/YAP1/HDAC7/NPNT/IL6/PRKACA/ID3/CCN1/FZD1/CCN4/IL6R/CTHRC1/VEGFA/TOB1/TRPM4/FFAR4/FERMT2/GLI1/SMAD1/TWIST1/SNAI2/IL6ST/DNAI3/IGF1/CTNNB1/ACVR1/RIOX1/AREG/SMAD3/CDK6/PPARG/TP63/MEN1/IFITM1/LIMD1
GO:0002762	negative regulation of myeloid leukocyte differentiation	55	0.446535	1.77957	0.00060653	0.00412441	0.00282238	4403	tags=44%, list=23%, signal=34%	TNFRSF11B/RUNX1/INPP5D/C1QC/LYN/TLR3/LILRB1/LILRB3/LILRB4/HOXA7/LTF/PTPN2/TNFAIP6/CUL4A/CEACAM1/CLDN18/PRDM16/TRIB1/FSTL3/GPR55/UBASH3B/CTNNB1/PIAS3/CDK6
GO:0061437	renal system vasculature development	31	0.547263	1.94123	0.00061977	0.00420529	0.00287773	5088	tags=71%, list=27%, signal=52%	ITGB3/PECAM1/ANGPT2/PDGFB/HES1/PDGFD/AQP1/CFLAR/IL6R/NOTCH2/EGR1/GPR4/ANGPT1/EDNRA/NRP1/PKD2/OSR1/NOTCH3/PDGFRB/CD34/ACTA2/WT1
GO:0061440	kidney vasculature development	31	0.547263	1.94123	0.00061977	0.00420529	0.00287773	5088	tags=71%, list=27%, signal=52%	ITGB3/PECAM1/ANGPT2/PDGFB/HES1/PDGFD/AQP1/CFLAR/IL6R/NOTCH2/EGR1/GPR4/ANGPT1/EDNRA/NRP1/PKD2/OSR1/NOTCH3/PDGFRB/CD34/ACTA2/WT1
GO:0008277	regulation of G protein-coupled receptor signaling pathway	157	-0.340492	-1.60261	0.000624586	0.00423338	0.00289695	4649	tags=40%, list=25%, signal=31%	OPRL1/GPRASP1/RGS5/F2/GNAT1/PDE4D/APLP1/GUCY2F/PDE6H/MGRN1/KCTD8/ADA/PRMT5/RGS12/SLIT3/HOMER2/GIPR/PDC/PALM/MRAP2/ROBO1/NOS1/NMT2/USP20/RNF113A/PRKCA/ABHD6/DGKQ/RGS20/GRP/SLC24A4/FGF8/PPP3CA/RGS11/RGS4/PLCB1/GPR158/SSTR4/GRK3/PTGDR2/PHF24/KLK5/PDE4A/SNCA/GRM5/UBQLN2/TMOD2/PPP1R9B/GIT1/ARRB1/CAMK2A/KCTD16/INPP5A/NECAB2/GNG4/RGS7/GPR27/NRXN1/FRMPD1/SYP/TUB/CHGA/PDE2A
GO:0043297	apical junction assembly	79	0.403097	1.73493	0.000627961	0.00425165	0.00290945	2480	tags=28%, list=13%, signal=24%	WDR1/RHOC/CTNNA1/F11R/MYO1C/PKN2/RHOA/PECAM1/RAB13/FZD5/NPHP1/VCL/CLDN23/SNAI1/EPHA2/PRKACA/MICALL2/RAC1/CLDN7/ECT2/IKBKB/CLDN18
GO:0050857	positive regulation of antigen receptor-mediated signaling pathway	26	0.58172	1.98422	0.000630334	0.0042631	0.00291729	3156	tags=54%, list=17%, signal=45%	BCL10/PRKD2/CMTM3/NFAM1/NECTIN2/CD226/PTPRC/TRAT1/RAB29/CARD11/LCK/STAP1/KCNN4/PRKCH
GO:1903305	regulation of regulated secretory pathway	124	-0.370163	-1.68045	0.000631913	0.00426917	0.00292144	2751	tags=37%, list=15%, signal=32%	WNT7A/NOTCH1/RIMS3/SYT9/SV2C/BCR/HTR1B/FMR1/PDPK1/SYT2/SEPTIN5/RAB15/GATA1/RIMS4/SYT17/TRPV6/FBXL20/CACNB4/STX1A/DOC2B/PRKCG/SYT3/KCNB1/SYT1/KLRC2/SYT7/SYT5/STXBP5/SV2B/PPFIA2/RPH3A/GIT1/DOC2A/CSPG5/PRKCB/SYT10/SYT15/SYT13/RIMS1/RAB3A/SYT4/SYN1/CDK5R2/STXBP1/SCAMP5/RIMS2
GO:0002381	immunoglobulin production involved in immunoglobulin-mediated immune response	58	0.446754	1.80738	0.000640996	0.00432586	0.00296023	3258	tags=36%, list=17%, signal=30%	CLCF1/SWAP70/CD40/ERCC1/PTPRC/BATF/BTK/TGFB1/IL10/UNG/SLC15A4/CD40LG/TFRC/PCYT1A/NFKBIZ/MAD2L2/XCL1/STAT6/CD28/TBX21/TNFSF4
GO:0002834	regulation of response to tumor cell	27	0.574801	1.97582	0.000657816	0.00443459	0.00303464	2851	tags=52%, list=15%, signal=44%	HLA-DRB1/NECTIN2/MR1/HAVCR2/IL4I1/CD226/TGFB1/PDCD1/CD274/CEACAM1/AHR/PRKAA1/CD160/GSDME
GO:1903532	positive regulation of secretion by cell	295	-0.298271	-1.51964	0.000660009	0.00444458	0.00304148	3109	tags=31%, list=16%, signal=26%	CLASP1/TSG101/GIPR/BGLAP/P2RX7/MAP2K6/TCF7L2/BMP6/HGS/UCN3/MYOM1/ACSL4/SRI/GPR68/EDN3/CARTPT/MCU/SCT/NTSR1/APBB3/NR1H4/CD38/AACS/CADPS/PRKCA/INHA/TFR2/GRP/GHRH/SIRT3/UCN/SYBU/ABCG1/PTPN23/GHRHR/FRMD4A/ADAM8/RAB15/GDNF/RAB27B/DNM1L/PLCB1/GATA1/GPR158/C2CD2L/RBP4/LRRC8A/SNCA/RASL10B/PFKM/CFTR/PARD6A/STX1A/DOC2B/CLASP2/TACR1/ABAT/BLK/KCNB1/SYT1/KLRC2/SYT7/CRH/STXBP5/GLUD1/VSNL1/RPH3A/NLGN2/OPRK1/GPL…
GO:0001765	membrane raft assembly	13	0.715908	1.98294	0.000666967	0.00448661	0.00307024	1900	tags=54%, list=10%, signal=48%	IQGAP1/ANXA2/CAV1/S100A10/FLOT1/RFTN1/CAV2
GO:0002204	somatic recombination of immunoglobulin genes involved in immune response	54	0.443832	1.77868	0.000675958	0.00452761	0.0030983	3258	tags=35%, list=17%, signal=29%	CLCF1/SWAP70/CD40/ERCC1/PTPRC/BATF/TGFB1/IL10/UNG/SLC15A4/CD40LG/TFRC/PCYT1A/NFKBIZ/MAD2L2/STAT6/CD28/TBX21/TNFSF4
GO:0002208	somatic diversification of immunoglobulins involved in immune response	54	0.443832	1.77868	0.000675958	0.00452761	0.0030983	3258	tags=35%, list=17%, signal=29%	CLCF1/SWAP70/CD40/ERCC1/PTPRC/BATF/TGFB1/IL10/UNG/SLC15A4/CD40LG/TFRC/PCYT1A/NFKBIZ/MAD2L2/STAT6/CD28/TBX21/TNFSF4
GO:0045190	isotype switching	54	0.443832	1.77868	0.000675958	0.00452761	0.0030983	3258	tags=35%, list=17%, signal=29%	CLCF1/SWAP70/CD40/ERCC1/PTPRC/BATF/TGFB1/IL10/UNG/SLC15A4/CD40LG/TFRC/PCYT1A/NFKBIZ/MAD2L2/STAT6/CD28/TBX21/TNFSF4
GO:0043534	blood vessel endothelial cell migration	118	0.350897	1.61988	0.000674443	0.00452761	0.0030983	4563	tags=36%, list=24%, signal=28%	TMSB4X/ANXA1/SRPX2/PRKD2/STAT5A/MAP2K3/HMOX1/CD40/GADD45A/ITGB1/MYH9/GPX1/RHOA/NFE2L2/HSPB1/TGFB1/PRCP/MMRN1/ANGPT2/PDGFB/P2RX4/HDAC7/EPHA2/JUP/EPHB4/VEGFA/ANGPT1/PIK3R3/CIB1/NRP1/EFNB2/RHOJ/SP1/EFNA1/ACVRL1/DLL4/MMRN2/ADAM17/SOX18/PLCG1/CDH5/THBS1/PPARG
GO:0015698	inorganic anion transport	171	-0.336665	-1.60517	0.000678601	0.00454046	0.00310709	2078	tags=25%, list=11%, signal=23%	ANO8/CLIC5/BEST3/CLNS1A/P2RX5/ANO3/OCA2/KCNK1/GABRB1/CA7/GABRG3/ANO5/NMUR2/SLC26A8/LRRC8A/GABRA6/SLC26A1/GABRG1/CFTR/GABRA5/PRKG2/ANO4/SLC1A4/SLC17A7/SLC17A8/SLC22A6/SLC4A10/SLC1A1/GABRB2/GABRA4/SLC6A1/GABRA1/SLC12A5/GLRB/GLRA3/SLC17A6/GLRA1/GABRD/GABRA3/SLC25A27/CRY2/GABRG2/GABRB3
GO:0090026	positive regulation of monocyte chemotaxis	23	0.604327	2.00352	0.000679885	0.00454419	0.00310964	4023	tags=43%, list=21%, signal=34%	ANO6/SERPINE1/CXCL10/CCL5/CCR1/AIF1/CCR2/FPR2/CX3CR1/LGMN
GO:0008088	axo-dendritic transport	83	-0.417847	-1.75097	0.000684643	0.00456137	0.0031214	5745	tags=54%, list=30%, signal=38%	AGBL4/AP3D1/STAU2/KIF5B/SOD1/KIF17/OPA1/AGTPBP1/ARL8A/SPG7/AP3M2/KLC3/ACTR10/DST/TMEM108/HDAC6/BLOC1S6/TRIM46/PURA/FBXW11/BORCS5/KIFC2/DYNC1H1/SPAST/TRAK1/SYBU/BLOC1S2/NETO1/AP3S2/RAB27B/PAFAH1B1/MAPT/TERF2/MAP1A/NEFL/MAP2/APBA1/KIF5A/KIF5C/DLG2/CALY/KIF1A/MAPK8IP3/AP3B2/KIF3A
GO:0050730	regulation of peptidyl-tyrosine phosphorylation	154	0.340937	1.63954	0.000683703	0.00456137	0.0031214	4283	tags=42%, list=23%, signal=33%	ITGA5/ITGB3/PARP9/HCLS1/BST1/ITGB2/IL18/PARP14/CD80/CD4/TREM2/PTPN6/PTPRC/EHD4/PECAM1/GPRC5A/TGFB1/PLCG2/LILRB4/SYK/RAP2B/SAMSN1/IL15/CD3E/MVP/LIF/PTPN2/CTF1/HES1/EGF/IL6/PRKCD/HYAL2/CSF1R/IL6R/PDGFA/SOCS1/NOX4/VEGFA/HBEGF/IFNG/ANGPT1/CASS4/MTOR/SNX6/NRP1/CNTF/IL21/OSM/IL31RA/PDCL3/EFNA1/BANK1/IGF1/NEDD9/ACVR1/LILRA5/JAK2/ADAM17/ERRFI1/RAP2C/PTPN1/AREG/PLPP3/SOCS4
GO:0008016	regulation of heart contraction	203	-0.325699	-1.58599	0.000684628	0.00456137	0.0031214	3518	tags=31%, list=19%, signal=26%	EPAS1/NOS1AP/TMEM161B/SRI/PKP2/RNF207/CTNNA3/CHRFAM7A/KCNN2/AKAP9/EDN3/KCNA5/CACNB2/NOS1/ADRB1/TH/ADRA1A/CACNA1G/GLRX3/TNNI3/CALM1/SRC/THRB/GPD1L/UCN/TACR3/CACNA1H/CACNA1D/MYL3/RGS4/MYH6/CALM3/TNNT2/CACNA1C/ATP2B2/ATP1A3/SMAD7/CHRM2/MYH7B/NPPA/THRA/SPTBN4/RYR2/KCNJ3/MYH7/ADRA1B/HCN4/KCNJ12/FGF13/SCN2B/SLC1A1/EHD3/KCNH6/CACNA2D1/GNAO1/ATP2B3/TRPC1/SLC8A3/GLP1R/SCN3B/SLC8A2/CHGA/KCNIP2
GO:0033028	myeloid cell apoptotic process	40	0.494949	1.84232	0.000692456	0.00460362	0.00315031	4075	tags=50%, list=22%, signal=39%	ANXA1/CLEC5A/IRF3/CCR5/IRF7/CCL5/ARF6/PLEKHO2/IL6/CXCR2/CTSL/ITPKB/PIK3CD/ST6GAL1/SELENOS/GAS6/FCAR/SNAI2/HCAR2/ADAM17
GO:0032715	negative regulation of interleukin-6 production	47	0.460712	1.79415	0.000692456	0.00460362	0.00315031	3968	tags=45%, list=21%, signal=35%	ELF4/PTPN22/INPP5D/HGF/HAVCR2/PTPN6/NCKAP1L/LILRB4/IL10/FOXJ1/SLAMF1/TNFAIP3/ZC3H12A/CD200R1/NLRP12/IRAK3/SELENOS/CSK/GAS6/BANK1/ARRB2
GO:0043369	CD4-positive or CD8-positive, alpha-beta T cell lineage commitment	36	0.525322	1.94055	0.000693309	0.0046044	0.00315084	3224	tags=50%, list=17%, signal=42%	STAT5A/STAT3/CD69/SPN/BATF/LOXL3/LGALS1/SOCS3/SLAMF6/IL12RB1/IL6/CTSL/JAK3/IL6R/STAT6/MTOR/LY9/TBX21
GO:0021696	cerebellar cortex morphogenesis	37	-0.513753	-1.83133	0.000696043	0.00461765	0.00315991	2791	tags=51%, list=15%, signal=44%	MAP2K1/SERPINE2/SLC25A46/WNT7A/KNDC1/TTLL1/TRNP1/GRID2/OPHN1/ZNF365/DLL1/LDB1/CEND1/HERC1/FAIM2/NRXN1/SPTBN2/LHX5/CBLN1
GO:1903522	regulation of blood circulation	257	-0.303811	-1.51937	0.000705754	0.00467711	0.0032006	3197	tags=29%, list=17%, signal=24%	EPAS1/NOS1AP/TMEM161B/SRI/PKP2/RNF207/CTNNA3/CHRFAM7A/KCNN2/AKAP9/ADRA2C/EDN3/KCNA5/PER2/CACNB2/NOS1/ADRB1/CD38/TH/ADRA1A/STUB1/CACNA1G/GLRX3/TNNI3/CALM1/SRC/THRB/GPD1L/FAAH/UCN/TACR3/CACNA1H/CACNA1D/MYL3/RGS4/MYH6/CALM3/TNNT2/CACNA1C/ATP2B2/ATP1A3/ZDHHC21/KCNMB2/SMAD7/CHRM2/MYH7B/NPPA/THRA/SPTBN4/TACR1/RYR2/KCNJ3/MYH7/ADRA1B/ASIC2/HCN4/KCNJ12/FGF13/SCN2B/SLC1A1/EHD3/KCNH6/CACNA2D1/GNAO1/ATP2B3/T…
GO:0007252	I-kappaB phosphorylation	10	0.771022	2.01043	0.000714173	0.0047279	0.00323536	2621	tags=50%, list=14%, signal=43%	TLR2/TLR3/PLCG2/TLR7/PRDX4
GO:0051047	positive regulation of secretion	319	-0.296749	-1.51999	0.000723354	0.00478362	0.00327349	3109	tags=26%, list=16%, signal=22%	GPR68/EDN3/CARTPT/MCU/SCT/NTSR1/APBB3/NR1H4/CD38/AACS/CADPS/PRKCA/INHA/TFR2/GRP/GHRH/SIRT3/UCN/SYBU/ABCG1/PTPN23/GHRHR/FRMD4A/ADAM8/CYP4A11/RAB15/GDNF/RAB27B/DNM1L/PPP3CA/PLCB1/GATA1/GPR158/SSTR4/C2CD2L/RBP4/LRRC8A/SNCA/RASL10B/PFKM/CFTR/PARD6A/STX1A/NEGR1/DOC2B/CLASP2/TACR1/ABAT/BLK/KCNB1/SYT1/KLRC2/SYT7/CRH/STXBP5/GLUD1/VSNL1/RPH3A/NLGN2/OPRK1/GPLD1/PRKCE/DOC2A/PRKCB/SYT10/PLA2G6/SLC6A1/MICU3/A…
GO:1901657	glycosyl compound metabolic process	82	0.394354	1.71295	0.000735241	0.00485709	0.00332376	2753	tags=30%, list=15%, signal=26%	NAGA/APOBEC3C/ICMT/APOBEC3G/FUCA1/PARP9/GLA/TYMP/NNMT/FUCA2/NAMPT/ADA2/DPYD/DCTD/UPP1/ACP3/PGM2/AKR7A2/DTYMK/PARP10/PNP/AKR1B1/TK1/AKR1A1/TYW3
GO:0032815	negative regulation of natural killer cell activation	11	0.738861	1.97117	0.000738571	0.00487127	0.00333346	3589	tags=55%, list=19%, signal=44%	HAVCR2/HLA-E/CLEC12A/CLNK/MICA/FGR
GO:0009582	detection of abiotic stimulus	144	-0.349954	-1.6302	0.000738944	0.00487127	0.00333346	4740	tags=40%, list=25%, signal=30%	TMEM87A/CCDC66/PKD1/RRH/PKD1L2/GNAT1/NR2E3/GUCY2F/FYN/TRPV1/BEST1/NOX3/CRB1/TCAP/PDC/TMC2/KCNK2/NTSR1/PLEKHB1/PJVK/SERPINE2/DRGX/NMT2/CNGB1/KIT/EYS/PRPH2/STRC/GPR52/SLC24A4/REEP6/NPFFR2/SCN1A/PRDM12/ASIC3/ANO3/EPHB1/TAC1/UNC119/KCNA1/OPN4/PHF24/SCN11A/PDE6C/LHFPL5/PDZD7/CACNB4/TACR1/ELOVL4/KCNK4/TRPC3/ASIC2/GRIK2/ADGRV1/MMP24/ATP8A2/RGR/HTR2A
GO:0030195	negative regulation of blood coagulation	50	0.464017	1.8244	0.000744038	0.00489969	0.00335291	3927	tags=44%, list=21%, signal=35%	ANXA2/PLAU/PLAUR/PLAT/SERPINE1/TMX1/SERPING1/PDGFB/SH2B3/PROS1/TFPI/SERPINF2/CEACAM1/FAP/PRKCD/PDGFA/CD9/THBD/ADAMTS18/PROC/UBASH3B/FGG
GO:0023035	CD40 signaling pathway	16	0.671199	1.98792	0.000748973	0.00491666	0.00336453	5453	tags=81%, list=29%, signal=58%	ITGA5/CD40/ITGB1/TREM2/SLAMF1/CD40LG/TNFAIP3/TRAF5/FANCD2/TRAF2/TNIP2/TRAF3IP2/FANCA
GO:0050931	pigment cell differentiation	35	0.526157	1.93047	0.000748973	0.00491666	0.00336453	2263	tags=40%, list=12%, signal=35%	RAB32/SOD2/CD63/RAB27A/LRMDA/RAB38/ENPP1/MREG/ANKRD27/MITF/GLI3/BLOC1S5/BLOC1S3/ADAMTSL4
GO:0048066	developmental pigmentation	48	0.459646	1.79151	0.000748828	0.00491666	0.00336453	2464	tags=33%, list=13%, signal=29%	RAB32/SOD2/CD63/RAB27A/LRMDA/RAB38/BAX/ENPP1/MREG/ANKRD27/MITF/GLI3/BLOC1S5/BLOC1S3/ADAMTSL4/HPS5
GO:0046135	pyrimidine nucleoside catabolic process	10	0.76785	2.00216	0.000751033	0.00492501	0.00337024	1002	tags=50%, list=5%, signal=47%	APOBEC3C/APOBEC3G/DPYD/DCTD/UPP1
GO:0034135	regulation of toll-like receptor 2 signaling pathway	12	0.742869	2.00643	0.000752458	0.00492919	0.0033731	1593	tags=58%, list=8%, signal=53%	CYBA/TLR1/LYN/TREM2/TLR6/F2RL1/TNFAIP3
GO:0051255	spindle midzone assembly	14	0.693111	1.96515	0.000753926	0.00493364	0.00337615	3466	tags=57%, list=18%, signal=47%	CDCA8/KIF4A/KIF23/MAP10/BIRC5/CCDC69/AURKB/AURKC
GO:0007198	adenylate cyclase-inhibiting serotonin receptor signaling pathway	10	-0.770121	-1.94151	0.000760247	0.00496981	0.0034009	2215	tags=60%, list=12%, signal=53%	HTR1B/GNAI1/HTR1E/HTR5A/GNAO1/HTR1A
GO:0006986	response to unfolded protein	144	0.33921	1.61475	0.000767305	0.00501071	0.00342889	5309	tags=43%, list=28%, signal=31%	SERPINH1/EDEM2/TRAM1/DNAJC10/CREB3L2/ERP44/HSPA5/BAX/DNAJC3/NFE2L2/HSPB1/HSPA6/DNAJB1/XBP1/UBE2J2/ATF3/ERP27/PTPN2/ATAD3A/AKT2/AMFR/MANF/PPP1R15A/DERL3/TMED2/BAK1/MFN2/RHBDD1/NCK2/HSPB7/HERPUD1/UBXN4/DERL2/DNAJB4/ABCA7/TMBIM6/VCP/SELENOS/COMP/RPAP2/FBXO6/DDIT3/TBL2/PTPN1/HSPE1/OS9/RNF7/TOR1B/HSPA4/TMEM33/HSPA1A/THBS1/TMEM129/ERN1/TM7SF3/ATF6/PACRG/FGF21/UMOD/EIF2AK3/PIGBOS1/TMBIM4
GO:0032620	interleukin-17 production	40	0.49246	1.83306	0.000769933	0.00501739	0.00343346	4658	tags=52%, list=25%, signal=40%	ZBTB7B/IL18/ARID5A/NCKAP1L/BTK/TGFB1/SLAMF6/MYD88/CARD9/IL15/RFTN1/IL6/IFNG/LY9/TNFSF4/IL21/OSM/DDIT3/JAK2/VSIR/IL23R
GO:0032660	regulation of interleukin-17 production	40	0.49246	1.83306	0.000769933	0.00501739	0.00343346	4658	tags=52%, list=25%, signal=40%	ZBTB7B/IL18/ARID5A/NCKAP1L/BTK/TGFB1/SLAMF6/MYD88/CARD9/IL15/RFTN1/IL6/IFNG/LY9/TNFSF4/IL21/OSM/DDIT3/JAK2/VSIR/IL23R
GO:0097300	programmed necrotic cell death	52	0.45307	1.79676	0.000773216	0.00503355	0.00344451	2888	tags=35%, list=15%, signal=29%	PYGL/CASP8/CASP6/ADPRS/IRF3/YBX3/TSPO/CAV1/TLR3/BAX/RIPK3/RIPK1/MLKL/FASLG/ZBP1/CFLAR/ASAH1/NINJ1
GO:0030852	regulation of granulocyte differentiation	16	0.670113	1.98471	0.000777966	0.0050592	0.00346207	2738	tags=56%, list=14%, signal=48%	RUNX1/HCLS1/INPP5D/EVI2B/C1QC/CUL4A/CEACAM1/PRDM16/TRIB1
GO:0006904	vesicle docking involved in exocytosis	38	-0.511343	-1.8306	0.000796518	0.00516911	0.00353728	2536	tags=45%, list=13%, signal=39%	RIMS3/SNPH/EXOC6B/EXOC6/EXOC3/CFTR/KCNB1/UNC13C/GNAO1/RIMS1/PPFIA3/SNAP25/STXBP1/CPLX2/UNC13A/RIMS2/STX1B
GO:1903036	positive regulation of response to wounding	75	0.411855	1.75105	0.000795726	0.00516911	0.00353728	3465	tags=37%, list=18%, signal=31%	ANXA1/FLNA/ANO6/PLAU/EMILIN1/PLAT/SERPINE1/ITGB1/EMILIN2/CLEC7A/RREB1/GRN/NFE2L2/XBP1/DDR2/CXCR4/SERPINF2/F2R/F3/CCN4/ACTG1/HBEGF/THBD/MTOR/CNTF/HPSE/ATP7A/FERMT2
GO:0086001	cardiac muscle cell action potential	81	-0.409293	-1.70965	0.000815437	0.0052864	0.00361754	3514	tags=42%, list=19%, signal=34%	SLC8A1/NOS1AP/TMEM161B/PKP2/RNF207/CTNNA3/KCNN2/AKAP9/KCNA5/CACNB2/NOS1/CACNA1G/CALM1/GPD1L/FGF12/SCN1A/CACNA1D/SCN3A/CALM3/CACNA1C/SCN11A/ANK3/RYR2/HCN2/KCNJ3/SCN2A/HCN4/FGF13/SCN2B/KCNH6/CACNA2D1/SCN8A/SCN3B/KCNIP2
GO:0043388	positive regulation of DNA binding	36	0.521363	1.92592	0.000817625	0.00529509	0.00362349	4744	tags=61%, list=25%, signal=46%	PLAUR/CEBPG/LAMTOR5/GATA3/HAND2/GTF2B/RB1/SKI/TRIM6/HES1/EGF/NIBAN2/PYHIN1/TXN/IFNG/FOXC1/TWIST1/IGF1/PINX1/MMP9/POU4F2/IL32
GO:0021695	cerebellar cortex development	52	-0.465398	-1.78671	0.000825859	0.00534289	0.0036562	2791	tags=44%, list=15%, signal=38%	SERPINE2/SLC25A46/WNT7A/KNDC1/TTLL1/AARS1/TRNP1/GRID2/OPHN1/TTBK2/ZNF365/KLHL1/DLL1/LDB1/CEND1/HERC1/NEUROD2/SEZ6/FAIM2/NRXN1/SPTBN2/LHX5/CBLN1
GO:0006486	protein glycosylation	220	0.294501	1.48638	0.00084877	0.00547978	0.00374987	4367	tags=36%, list=23%, signal=28%	DDOST/OSTC/ST8SIA4/TMEM59/DPY19L1/MAN1C1/RPN2/GALNT2/DHDDS/B3GNT7/RPN1/B3GNT5/ALG14/GBGT1/OST4/POMGNT1/DPAGT1/POGLUT3/MAGT1/PLOD3/ALG6/B4GALT4/DPY19L3/MGAT1/B4GALT1/TMEM165/POFUT1/IL15/STT3A/FUT4/MGAT4B/GALNT5/GMPPB/GALNT7/EOGT/B3GALNT2/GALNT3/C1GALT1C1/DERL3/FKRP/LARGE2/MAN2A1/TMTC3/ALG2/TMTC2/B3GNT9/C1GALT1/GXYLT1/GALNT4/GFPT2/ALG3/B3GNT8/MGAT4A/ALG8/ST6GAL1/EXT2/MAN1A2/B3GLCT/GALNT10/GALNT1/PM…
GO:0043413	macromolecule glycosylation	220	0.294501	1.48638	0.00084877	0.00547978	0.00374987	4367	tags=36%, list=23%, signal=28%	DDOST/OSTC/ST8SIA4/TMEM59/DPY19L1/MAN1C1/RPN2/GALNT2/DHDDS/B3GNT7/RPN1/B3GNT5/ALG14/GBGT1/OST4/POMGNT1/DPAGT1/POGLUT3/MAGT1/PLOD3/ALG6/B4GALT4/DPY19L3/MGAT1/B4GALT1/TMEM165/POFUT1/IL15/STT3A/FUT4/MGAT4B/GALNT5/GMPPB/GALNT7/EOGT/B3GALNT2/GALNT3/C1GALT1C1/DERL3/FKRP/LARGE2/MAN2A1/TMTC3/ALG2/TMTC2/B3GNT9/C1GALT1/GXYLT1/GALNT4/GFPT2/ALG3/B3GNT8/MGAT4A/ALG8/ST6GAL1/EXT2/MAN1A2/B3GLCT/GALNT10/GALNT1/PM…
GO:0110053	regulation of actin filament organization	259	0.284053	1.46559	0.000853953	0.00550756	0.00376888	2719	tags=25%, list=14%, signal=21%	WDR1/RHOC/TMOD3/VASP/CAPZA1/GPR65/KANK2/FLNA/CDC42/WASF2/PFN1/ARPC5/CAPG/FLII/HCLS1/F11R/ARHGAP18/GMFG/SWAP70/FHOD1/ABITRAM/ASAP3/ARPC3/PTGER4/RHOA/NCKAP1L/CYFIP1/ARFIP1/S100A10/TWF2/PLEK/PYCARD/SCIN/RDX/COTL1/HCK/FCHSD1/RHPN2/BBS4/ARPC2/INPPL1/PXN/F2RL1/ARF6/WAS/TGFBR1/SNX9/SERPINF2/CORO1A/GSN/PREX1/PLEKHG2/PRKCD/CAPZA2/RAC1/CORO1B/ACTG1/SDC4/TRIOBP/ARHGAP6/NCK2/EPS8/SLC9A1/CCN2
GO:0060047	heart contraction	242	-0.303023	-1.50846	0.00085493	0.00550818	0.00376931	3588	tags=30%, list=19%, signal=25%	TCAP/EPAS1/NOS1AP/TMEM161B/SRI/SGCG/PKP2/RNF207/CTNNA3/CHRFAM7A/KCNN2/AKAP9/EDN3/KCNA5/CACNB2/NOS1/ADRB1/TH/ADRA1A/CACNA1G/GLRX3/TNNI3/CALM1/SGCZ/SRC/THRB/GPD1L/UCN/FGF12/TACR3/SCN1A/CACNA1H/DNM1L/CACNA1D/MYL3/RGS4/SCN3A/MYH6/CALM3/TNNT2/CACNA1C/ATP2B2/ATP1A3/SCN11A/SMAD7/CHRM2/MYH7B/NPPA/THRA/SPTBN4/RYR2/KCNJ3/MYH7/ADRA1B/SCN2A/HCN4/KCNJ12/FGF13/SCN2B/SLC1A1/EHD3/KCNH6/CACNA2D1/GNAO1/ATP2B3/TRPC…
GO:0048660	regulation of smooth muscle cell proliferation	137	0.339915	1.6049	0.000857227	0.0055173	0.00377555	3011	tags=31%, list=16%, signal=26%	ANG/HDAC1/SOD2/ITGB3/IRAK4/JUN/IL18/HMOX1/IGFBP5/TGFB1/PTAFR/XBP1/P2RY6/CCL5/MYD88/GNAI2/IL10/STAT1/DDR2/PDGFB/PTGIR/AIF1/TNFAIP3/ITGA2/SERPINF2/IL6/PDGFD/IRAK1/IGFBP3/CCN4/APLN/MMP2/IL6R/GNA13/EFEMP2/MFN2/TRIB1/ADAMTS1/NR4A3/HBEGF/GJA1/IFNG
GO:0098926	postsynaptic signal transduction	52	-0.464854	-1.78463	0.000860091	0.00553004	0.00378427	1724	tags=29%, list=9%, signal=26%	CHRNB3/PLCB1/OPRM1/CHRM2/CHRNA2/LY6H/LARGE1/CHRNA7/PRKCB/CHRM4/CDK5R1/CHRNB2/CHRM1/HRH3/CHRNA4
GO:0007635	chemosensory behavior	19	-0.635086	-1.92363	0.000862391	0.00553913	0.00379049	4872	tags=58%, list=26%, signal=43%	ATP6V1B1/BBS1/LMX1A/TRPV1/TAS2R5/CHD7/UBR3/SCN11A/PRKCG/ADAM11/SHANK1
GO:0009411	response to UV	154	0.338017	1.6255	0.000871588	0.00559247	0.00382699	4917	tags=40%, list=26%, signal=30%	SDF4/TIMP1/TP53I13/ERCC1/CASP7/BCL3/GPX1/BAX/MAP3K20/USP1/UBE2A/COL6A2/PCNA/DDB2/RUVBL2/POLD1/CUL4A/BMF/AQP1/POLD3/GNAT2/PRKCD/BRCA2/BAK1/EIF2AK4/HYAL2/MFAP4/CASP3/MMP2/PRKAA1/NOC2L/RHBDD1/TP53INP1/COL6A3/HUS1/AURKB/TIPIN/NEDD4/ATR/CERS1/TMEM161A/KDM1A/OPN1SW/NLRP1/PBK/PCLAF/MMP9/SMPD1/CAT/TRIAP1/COL6A1/MDM2/OPN3/RO60/PML/ST20/NFATC4/MEN1/USP28/DTL/NSMCE3/ERCC2
GO:0015816	glycine transport	17	-0.670227	-1.97243	0.000879267	0.00563596	0.00385675	2398	tags=41%, list=13%, signal=36%	SLC6A20/SLC6A5/RGS4/SLC32A1/SLC38A1/SLC6A7/SLC6A17
GO:0032695	negative regulation of interleukin-12 production	18	0.655567	2.02206	0.00088087	0.00564046	0.00385983	4553	tags=67%, list=24%, signal=51%	LILRB1/TLR8/NFKB1/IL10/SLAMF1/JAK3/ACP5/IRAK3/LILRA5/ARRB2/CCR7/THBS1
GO:0070672	response to interleukin-15	11	0.733611	1.95716	0.000887212	0.00567526	0.00388364	2300	tags=73%, list=12%, signal=64%	STAT5A/STAT3/CD4/IL2RG/IL2RB/IL15/IL15RA/JAK3
GO:0022612	gland morphogenesis	126	0.34056	1.58982	0.00088893	0.00568044	0.00388719	3233	tags=32%, list=17%, signal=27%	MSN/CDC42/TGFB2/RPS6KA1/TWSG1/TNC/CAPN1/IGFBP5/HGF/CAV1/AR/TGFBR2/BAX/WNT5A/NFKB1/TGFB1/XBP1/PLXND1/VDR/SOX9/CEBPB/TNFAIP3/GLI3/EPHA2/CEACAM1/PLAG1/IL6/HOXD13/CFLAR/CSF1R/MMP2/NOTCH2/HOXA13/PDGFA/CSF1/SULF1/HOXB13/STAT6/NRP1/NTN1
GO:0031503	protein-containing complex localization	210	-0.320811	-1.57372	0.000908766	0.00580127	0.00396987	3884	tags=31%, list=21%, signal=25%	VPS26B/NOP9/NRG1/FCER2/DRD4/DZIP1/CEP72/NCDN/GABARAP/CCDC38/IQSEC2/AKAP9/EPB41L3/TAMALIN/KIFC2/STX7/CILK1/PPP3R1/AP2B1/OPHN1/MDN1/NETO1/DBN1/SHISA6/SYNE1/ZNF365/NPTX1/C1QL2/VWC2/CACNG4/SYT17/EXOC3/LRRC7/VAMP4/CACNG8/SMAD7/C1QL3/NSG1/GPHN/ARL3/HPCA/PRKCZ/KIF5A/KIF5C/ATAD1/GRIPAP1/SUSD4/SLC1A1/DLG2/CALY/OLFM1/CACNG3/LHFPL4/SLC12A5/GRIP1/NRXN1/DLG4/DLG3/GRIP2/CACNA2D2/ARHGAP44/TUB/CPLX1/STX1B/CACNG2
GO:2001046	positive regulation of integrin-mediated signaling pathway	12	0.737201	1.99112	0.000920708	0.00587151	0.00401794	1630	tags=67%, list=9%, signal=61%	LAMB2/FLNA/CD63/LAMC1/LIMS1/LOXL3/LAMA2/LAMB1
GO:0010591	regulation of lamellipodium assembly	38	0.483509	1.80714	0.000930427	0.00592745	0.00405622	3361	tags=45%, list=18%, signal=37%	CDC42/WASF2/PLCE1/RAC2/ABI3/AKIRIN1/ACTR3/CYFIP1/TWF2/ARPC2/WAS/EPHA2/BIN3/RAC1/MTOR/TWF1/ATP7A
GO:0001763	morphogenesis of a branching structure	205	0.298668	1.50103	0.000936086	0.00595743	0.00407674	4698	tags=38%, list=25%, signal=29%	CLIC4/MMP14/TNC/COL4A1/CTSZ/ENG/RDH10/HOXA5/SPINT1/HGF/HOXB7/AR/TGFBR2/RBM15/WNT5A/CELSR1/TGFB1/HOXA11/SPRY1/ST14/FZD5/SOCS3/SHOX2/IL10/PLXND1/VDR/HOXD11/SOX9/PPP1CA/FOXD1/GLI3/YAP1/EGF/ADM/NPNT/EPHA2/SPRY2/PRDM1/HOXD13/CTSH/TMED2/HOXA13/GNA13/PDGFA/CSF1/SULF1/VEGFA/SIX2/HOXB13/SMO/EDNRA/NRP1/GLI2/STK4/GPC3/SNAI2/PKD2/WNT2B/SALL1/HS3ST3B1/TIMELESS/CTNNB1/ACVR1/DLL4/LRRK2/TBX2/LEF1/GRB2/AREG/TBX20…
GO:0051899	membrane depolarization	95	-0.389447	-1.68354	0.000942276	0.00599073	0.00409953	3000	tags=37%, list=16%, signal=31%	P2RX7/SLC8A1/PPIF/CHRNA3/GCLC/NTSR1/CACNB2/KCNQ3/CACNA1G/CNGB1/ALB/SRC/GPD1L/MLLT11/SCN1A/CHRNB3/CACNA1D/SCN3A/CACNA1C/KMT2A/SCN11A/SMAD7/CHRNA2/ANK3/HCN1/HCN2/PRKCZ/HCN4/SCN2B/CACNA2D1/HCN3/CHRNB2/SCN3B/CHRNA4/CACNG2
GO:1990034	calcium ion export across plasma membrane	10	-0.764726	-1.92791	0.00094936	0.00602964	0.00412615	2489	tags=60%, list=13%, signal=52%	CALM1/SLC24A4/CALM3/SLC35G1/ATP2B3/SLC8A2
GO:1904376	negative regulation of protein localization to cell periphery	32	0.523838	1.87905	0.000954387	0.00605542	0.00414379	3990	tags=56%, list=21%, signal=44%	RHOQ/GBP1/TMEM59/ABI3/PICALM/TMBIM1/TGFB1/BCL2L1/NUMB/SFN/DAB2/LYPLA1/LRRC15/TMED2/LYPLAL1/CSK/ANXA13/PPFIA1
GO:0048278	vesicle docking	59	-0.44779	-1.76706	0.000960227	0.0060863	0.00416493	3187	tags=41%, list=17%, signal=34%	STX6/EXOC2/STX7/RIMS3/SNPH/EXOC6B/EXOC6/EXOC3/CFTR/STX1A/KCNB1/NDRG4/SYT1/TSNARE1/UNC13C/GNAO1/RIMS1/PPFIA3/SNAP25/STXBP1/CPLX2/UNC13A/RIMS2/STX1B
GO:0002701	negative regulation of production of molecular mediator of immune response	45	0.475743	1.8371	0.000965113	0.00611108	0.00418188	3697	tags=47%, list=20%, signal=38%	TGFB2/BST2/LILRB1/HFE/TGFB1/LILRB4/CD96/IL10/SLAMF1/HLA-F/FCGR2B/JAK3/ACP5/XCL1/AXL/ANGPT1/IRAK3/TMBIM6/TBX21/IL13RA2/TWIST1
GO:0010811	positive regulation of cell-substrate adhesion	126	0.338981	1.58244	0.000970203	0.0061371	0.00419969	4662	tags=41%, list=25%, signal=31%	ECM2/FLNA/CDC42/ITGA5/ITGB3/EMILIN1/COL8A1/RRAS/LIMS1/RREB1/PLEKHA2/S100A10/CALR/P4HB/CD3E/FN1/ARPC2/PDGFB/ITGA3/NPNT/DAB2/CCN1/JUP/PREX1/HAS2/SKAP1/DMP1/RAC1/SDC4/EFEMP2/TRIOBP/CSF1/VEGFA/CASS4/CIB1/NRP1/NDNF/EPHA1/ITGA6/STK4/FERMT2/CRK/NEDD9/FGG/JAK2/ROCK1/CCR7/SMAD3/CDK6/MYADM/DAG1/UTRN
GO:0043555	regulation of translation in response to stress	22	0.598988	1.95023	0.000972668	0.00614647	0.0042061	3156	tags=59%, list=17%, signal=49%	ANG/RPS6KA1/DNAJC3/MAP3K20/PPP1CA/RPS6KA3/PPP1R15A/EIF2AK4/SLC35A4/NCK2/EIF4G1/IMPACT/PRKCH
GO:0043266	regulation of potassium ion transport	97	-0.38098	-1.64766	0.00100625	0.00635229	0.00434694	3580	tags=36%, list=19%, signal=29%	DPP10/NOS1AP/LRRC26/KCNN2/AKAP9/EDN3/KCNA5/KCNF1/NOS1/KCNS1/AKAP7/KCNG3/LRRC38/GRP/WWP2/CACNA1D/DRD1/KCNAB2/RGS4/AKAP6/KCNS2/DPP6/NPPA/ANK3/KCNAB1/OPRK1/FXYD2/VAMP2/RGS7/KCNC2/KCNC1/KCNIP3/HTR2A/KCNIP2/ABCC8
GO:0080164	regulation of nitric oxide metabolic process	61	0.422529	1.72784	0.00100975	0.00636797	0.00435767	3999	tags=41%, list=21%, signal=32%	SOD2/GLA/TSPO/ITGB2/CAV1/CLEC7A/TLR6/TMEM106A/IL10/TLR5/P2RX4/ZC3H12A/RAC1/DDAH2/ACP5/CLU/NFATC3/PTX3/IFNG/SELENOS/NOSIP/CX3CR1/PKD2/ASL/JAK2
GO:0051783	regulation of nuclear division	145	0.331896	1.5838	0.00101191	0.00637516	0.0043626	4882	tags=43%, list=26%, signal=33%	CDC42/WNT5A/CALR/NUP62/RB1/CDCA8/LIF/CDC20/PDGFB/CDCA2/EGF/CAV2/RCC1/DLGAP5/CHEK1/IL1A/NDC80/CCNB1/ZWILCH/HOXA13/RAD51AP1/AURKA/MSX1/MAD2L2/BORA/CENPF/BUB1/UBE2C/SKA1/HASPIN/CD28/BIRC5/NEK2/ZW10/CUL7/AURKB/KNTC1/NSMCE2/TTK/NUF2/ESPL1/CDC25C/BUB1B/DUSP1/AURKAIP1/IGF1/SPC24/KNL1/HORMAD1/CDK5RAP2/PDGFRB/KIF20B/SKA3/TRIP13/GPR3/PSMA8/DAPK3/PLK1/CCDC8/MKI67/FBXO43/ANAPC11/MAD2L1
GO:0007189	adenylate cyclase-activating G protein-coupled receptor signaling pathway	182	-0.332087	-1.59157	0.00101417	0.00638292	0.00436791	3112	tags=32%, list=16%, signal=27%	ADGRL3/CALCRL/MC5R/GIPR/FSHR/ADGRF3/UCN3/MRAP2/GPR161/GNG2/ADRB3/MC1R/SCT/TSHR/NOS1/VIPR2/ADRB1/PTH1R/RAPGEF2/ADRA1A/PRKCA/ADCYAP1R1/RAPGEF3/PTGER3/ADGRB1/DGKQ/GHRH/GPR12/GHRHR/RIT2/DRD1/VIPR1/PRKAR2B/SSTR4/AKAP6/PDE4A/PRKAR1B/DRD5/GPR78/CRHR1/PTGFR/GPR26/VIP/ADRA1B/MC4R/HTR5A/GPR6/RXFP1/ADGRL1/RAPGEF4/ADCY5/HTR6/GPR61/ADGRB3/GLP1R/CHGA/GNAL/PDE2A
GO:0046629	gamma-delta T cell activation	24	0.593054	2.00816	0.00101972	0.00640611	0.00438377	4045	tags=58%, list=21%, signal=46%	MICB/TCF7/PTPRC/LILRB1/NCKAP1L/SYK/CD3E/ITK/CD3G/GPR18/CD247/MICA/JAML/LEF1
GO:0060100	positive regulation of phagocytosis, engulfment	13	0.701222	1.94226	0.0010218	0.00640611	0.00438377	3087	tags=69%, list=16%, signal=58%	ANO6/C3/TREM2/NCKAP1L/PLCG2/F2RL1/ITGA2/STAP1/ABCA7
GO:1905155	positive regulation of membrane invagination	13	0.701222	1.94226	0.0010218	0.00640611	0.00438377	3087	tags=69%, list=16%, signal=58%	ANO6/C3/TREM2/NCKAP1L/PLCG2/F2RL1/ITGA2/STAP1/ABCA7
GO:2000319	regulation of T-helper 17 cell differentiation	28	0.539822	1.88733	0.00102399	0.00640611	0.00438377	3224	tags=46%, list=17%, signal=39%	STAT5A/ZBTB7B/CD69/ASCL2/BATF/LOXL3/LGALS1/IL12RB1/ZC3H12A/JUNB/JAK3/NFKBIZ/TBX21
GO:1903351	cellular response to dopamine	54	-0.459689	-1.76971	0.00102345	0.00640611	0.00438377	1719	tags=28%, list=9%, signal=25%	GNB5/DRD1/RGS4/HTR3B/DRD5/PRKN/SLC1A1/HTR2C/GNAO1/HCN3/ADCY5/HTR6/HTR1A/HTR2A/GNAL
GO:0048638	regulation of developmental growth	310	-0.29081	-1.48352	0.00102308	0.00640611	0.00438377	3781	tags=30%, list=20%, signal=24%	NRG1/SPAG9/GSK3B/PTEN/EFNA5/HDAC6/ATRN/PTCH1/TRIM46/DIO3/NPY1R/SEMA4F/HNF1B/SEMA3G/KCNK2/NACA/ANAPC2/ADRB3/FLVCR1/JARID2/ZFPM2/DCC/PUM2/CHD7/ADRB1/NOTCH1/FOXP1/ULK1/TRPC5/TOMM70/CDKL5/MYOZ1/RUFY3/WNT3/PTPRS/STC2/RNF157/GHRH/MAPK11/MBD5/CPNE6/PEX5/GHRHR/P2RX5/SYT2/FSTL4/FGF8/RND2/RGS4/MYH6/PLCB1/GDI1/PAFAH1B1/AKAP6/RBP4/SLC23A2/SYT17/DLL1/DSCAM/RASAL1/RAI1/SMAD7/MAPT/FGF9/SPTBN4/MYCBP2/CLASP2/PARP…
GO:0007098	centrosome cycle	142	0.324883	1.54584	0.00103052	0.00644048	0.00440729	5468	tags=44%, list=29%, signal=31%	CDK2/CEP135/FES/GADD45A/BRCA1/TMEM67/NDE1/NUP62/SLC16A1/CHMP2A/STIL/BBS4/CDK11B/SASS6/ATF5/HAUS5/TUBA1A/CHEK1/HAUS1/BRCA2/NDC80/DNM2/AURKA/SGO1/WDR62/CETN2/NEK2/ODF2/HAUS8/CCDC102B/CDK1/USP33/MDM1/PKD2/RTTN/CCNL2/CTNNB1/CEP152/PCLAF/CDK5RAP2/PPP1R35/CROCC/CCDC42/PLK1/CHMP2B/XPO1/HAUS7/CSAG1/SDCCAG8/CEP85/XRCC2/CETN1/KIF15/SSX2IP/SPICE1/CHMP4C/UXT/PLK4/CDK11A/CCDC57/KIF11/CETN3
GO:0032703	negative regulation of interleukin-2 production	29	0.547922	1.91837	0.00103511	0.00646271	0.00442251	1927	tags=45%, list=10%, signal=40%	GBP1/LAPTM5/HAVCR2/GATA3/PTPRC/LILRB4/TNFAIP3/HDAC7/ZFP36/GPR174/VSIG4/HOMER3/PRKACA
GO:0033631	cell-cell adhesion mediated by integrin	18	0.650559	2.00661	0.00104313	0.00650633	0.00445235	3522	tags=67%, list=19%, signal=54%	ITGA5/SWAP70/FERMT3/ITGB1/ADAM9/CCL5/CD3E/NPNT/VCAM1/SKAP1/PIEZO1/ITGA4
GO:1903350	response to dopamine	56	-0.451802	-1.7655	0.00104608	0.00651521	0.00445843	1719	tags=27%, list=9%, signal=24%	GNB5/DRD1/RGS4/HTR3B/DRD5/PRKN/SLC1A1/HTR2C/GNAO1/HCN3/ADCY5/HTR6/HTR1A/HTR2A/GNAL
GO:0030218	erythrocyte differentiation	135	0.337664	1.59082	0.00104664	0.00651521	0.00445843	3664	tags=33%, list=19%, signal=26%	TMOD3/CEBPG/SLC1A5/HCLS1/STAT3/RAC2/DYRK3/INPP5D/HOXA5/B2M/LYN/SPI1/GATA3/NCKAP1L/RB1/STAT1/DNASE2/IKZF1/PTPN2/SH2B3/HMGB2/NEMP1/ZFP36/KCNQ1/BPGM/ISG15/ETV2/G6PD/ZFP36L1/CASP3/PRMT1/TMEM14C/HEATR3/LYAR/PTBP3/NCAPG2/VEGFA/RPS19/DIAPH3/ALAS1/FAM210B/HSCB/MPIG6B/HSPA1B
GO:0042745	circadian sleep/wake cycle	23	-0.592978	-1.90687	0.00104852	0.00652043	0.00446201	4142	tags=52%, list=22%, signal=41%	KCNA2/NLGN1/NR1D1/BLOC1S6/PTGDS/ADRB1/TH/GHRH/HCRTR2/BTBD9/CRH/CHRNB2
GO:0016445	somatic diversification of immunoglobulins	67	0.408591	1.71356	0.00105158	0.00653293	0.00447056	3338	tags=33%, list=18%, signal=27%	CLCF1/SWAP70/CD40/ERCC1/PTPRC/BATF/TGFB1/IL10/UNG/CYREN/SLC15A4/CD40LG/TFRC/PCYT1A/SAMHD1/NFKBIZ/MAD2L2/STAT6/CD28/TBX21/TNFSF4/POLQ
GO:1902743	regulation of lamellipodium organization	50	0.457751	1.79976	0.00106538	0.00661209	0.00452473	3361	tags=42%, list=18%, signal=35%	PDPN/CDC42/WASF2/CD44/PLCE1/RAC2/ABI3/AKIRIN1/RREB1/ACTR3/CYFIP1/TWF2/ARPC2/WAS/EPHA2/BIN3/RAC1/CORO1B/MTOR/TWF1/ATP7A
GO:0060004	reflex	22	-0.614452	-1.95989	0.00107193	0.00664619	0.00454806	3445	tags=45%, list=18%, signal=37%	TMC2/SLITRK6/ADRA1A/USP46/SCN11A/SLC1A1/GLRB/GLRA1/SHANK1/CACNG2
GO:0035082	axoneme assembly	91	0.366522	1.61834	0.00108152	0.00669899	0.00458419	4470	tags=36%, list=24%, signal=28%	DNAI4/DNAAF5/LRGUK/SPAG1/RSPH4A/FOXJ1/CCDC146/MNS1/DRC7/CCDC40/DNAAF3/IQCG/DNAJB13/DNAAF4/GAS8/SPAG17/DNAAF6/ZMYND12/CFAP43/CFAP91/TTC12/CFAP57/HOATZ/DNAI3/TEKT2/RSPH1/ARMC2/LRRC23/DNAH5/BBOF1/DNAL1/JHY/SPEF1
GO:0044772	mitotic cell cycle phase transition	424	0.256264	1.38505	0.00108306	0.00670193	0.00458621	4495	tags=33%, list=24%, signal=25%	TMOD3/ANXA1/KANK2/BTN2A2/CDK2/LSM10/BARD1/NEK6/LATS2/PLK3/CHEK2/WEE1/ITGB1/BRCA1/ACTB/PTPN6/MAP3K20/GPNMB/SMC5/TGFB1/RDX/CDKN2C/CHMP2A/RPA2/UBE2A/RB1/GPR132/STIL/ZFP36L2/CDCA8/DDR2/CDC20/CDC14A/AIF1/SYF2/SASS6/ACTL6A/ORC1/NFIA/CCL2/NEK11/CUL4A/PRMT2/RCC2/RBBP8/PSME2/RCC1/BCAT1/DLGAP5/CENPE/TACC3/CHEK1/CKS1B/SKP2/ZC3H12D/NDC80/CCNB1/ZFP36L1/CCNA2/ZWILCH/CTDSP1/NABP1/CDK2AP2/FBXL7/CTDSP2/DNM2/MELK/…
GO:0046887	positive regulation of hormone secretion	145	-0.343589	-1.60193	0.00109143	0.00674705	0.00461708	3710	tags=31%, list=20%, signal=25%	TCF7L2/BMP6/UCN3/ACSL4/SRI/GPR68/EDN3/MCU/SCT/NR1H4/CD38/AACS/PRKCA/INHA/TFR2/GRP/GHRH/SIRT3/UCN/SYBU/GHRHR/PLCB1/C2CD2L/RBP4/LRRC8A/RASL10B/PFKM/CFTR/DOC2B/TACR1/ABAT/BLK/CRH/GLUD1/VSNL1/NLGN2/GPLD1/PRKCE/PRKCB/PLA2G6/PPP3CB/RAPGEF4/GPR27/SNAP25/ABCC8
GO:0038094	Fc-gamma receptor signaling pathway	37	0.49806	1.84968	0.00109598	0.00676446	0.004629	4144	tags=57%, list=22%, signal=44%	FCGR2A/FCGR3A/FCER1G/FCGR2C/LYN/CD33/VAV1/SYK/HCK/MYO1G/VAV3/FCGR2B/FCGR1A/LCK/PRKCD/CD247/IFNG/PLD2/FGR/FCGR3B/CLEC4E
GO:0007266	Rho protein signal transduction	137	0.335538	1.58423	0.00109641	0.00676446	0.004629	4332	tags=37%, list=23%, signal=29%	KANK2/PDPN/CDC42/ARHGDIB/DOCK7/F11R/PHACTR4/ITGB1/RHOA/CELSR1/MYO9B/COL1A2/COL3A1/F2RL1/ITGA3/WAS/RHOG/DOCK8/ARHGAP4/FLOT1/ARHGEF1/F2R/CCDC125/HEG1/DOCK11/ARHGAP27/RALBP1/RAC1/GNA13/ARHGAP6/EPS8/GPR4/ARHGAP29/CDC42EP5/NGFR/NRP1/NTN1/EPS8L1/RHOJ/FERMT2/PLEKHG7/GPR55/ARHGEF3/ABCA1/AKAP13/LRRK2/LPAR1/ROCK1/GNA12/DLC1/CTNNAL1
GO:0016554	cytidine to uridine editing	12	0.732732	1.97905	0.00109904	0.006774	0.00463552	2704	tags=58%, list=14%, signal=50%	APOBEC3C/APOBEC3G/RBM47/APOBEC3F/APOBEC3D/APOBEC3H/APOBEC3B
GO:0033004	negative regulation of mast cell activation	10	0.753829	1.9656	0.00110202	0.00678567	0.00464351	1677	tags=50%, list=9%, signal=46%	CD300A/PTPN6/CD300LF/MILR1/CD84
GO:0035589	G protein-coupled purinergic nucleotide receptor signaling pathway	13	0.699374	1.93714	0.00111554	0.00686218	0.00469587	4254	tags=54%, list=22%, signal=42%	PTAFR/P2RY6/P2RY8/GPR171/GPR34/P2RY2/P2RY13
GO:2000369	regulation of clathrin-dependent endocytosis	17	-0.664351	-1.95514	0.00112134	0.00689106	0.00471563	4365	tags=82%, list=23%, signal=63%	USH1G/PIK3CB/AAK1/CCDC32/DGKD/SMAP1/UNC119/DNAJC6/NEU3/SH3GL3/UBQLN2/HIP1R/TNK2/SNAP91
GO:0051101	regulation of DNA binding	71	0.406366	1.71878	0.00112324	0.00689598	0.004719	4162	tags=44%, list=22%, signal=34%	SP100/PLAUR/CEBPG/LAMTOR5/JUN/BCL3/GATA3/HMGA2/IFI16/HAND2/GTF2B/RB1/GZMA/SKI/TRIM6/HES1/EGF/NIBAN2/PYHIN1/MAD2L2/TXN/IFNG/SMO/FOXC1/HJURP/TWIST1/IGF1/KDM1A/LEF1/PINX1/MMP9
GO:2001234	negative regulation of apoptotic signaling pathway	228	0.293892	1.47915	0.00112459	0.0068975	0.00472004	4558	tags=38%, list=24%, signal=29%	HDAC1/SOD2/CD74/PLAUR/CTNNA1/CD44/SERPINE1/YBX3/HMOX1/HGF/BRCA1/GCLM/AR/GPX1/BAX/EYA3/NFE2L2/HSPB1/ICAM1/TMBIM1/RIPK1/TXNDC12/XBP1/ITPRIP/RB1/GNAI2/IL10/BCL2L1/MUC1/TNFAIP3/TGFBR1/SNAI1/HMGB2/YAP1/LMNA/BDKRB2/ACAA2/IFI6/URI1/SLC35F6/ITGAV/ARMC10/FZD1/IL1A/BAK1/ENO1/CFLAR/DDIAS/GATA4/NOC2L/PTTG1IP/CLU/FAIM/HERPUD1/PARK7/MCL1/TMBIM6/UNC5B/NRP1/SELENOS/RFFL/LGALS3/ITGA6/IER3/IL7/MPV17L/HSPA1B/SNAI2/…
GO:0044319	wound healing, spreading of cells	41	0.495697	1.86109	0.00113883	0.00697117	0.00477045	4089	tags=56%, list=22%, signal=44%	RHOC/FLNA/PDPN/ITGA5/ITGB3/CD44/AJUBA/ITGB1/RREB1/RHOA/CD151/COL5A1/CEACAM1/ITGB5/ITGAV/LRG1/CCN1/HBEGF/MTOR/FERMT2/ACVRL1/ADAM17/TOR1A
GO:0090505	epiboly involved in wound healing	41	0.495697	1.86109	0.00113883	0.00697117	0.00477045	4089	tags=56%, list=22%, signal=44%	RHOC/FLNA/PDPN/ITGA5/ITGB3/CD44/AJUBA/ITGB1/RREB1/RHOA/CD151/COL5A1/CEACAM1/ITGB5/ITGAV/LRG1/CCN1/HBEGF/MTOR/FERMT2/ACVRL1/ADAM17/TOR1A
GO:0001975	response to amphetamine	36	-0.52464	-1.85824	0.00114382	0.00698805	0.004782	5043	tags=50%, list=27%, signal=37%	ADORA2A/DBH/HPRT1/GRIN2A/DRD4/HDAC6/RGS17/TH/RGS20/PDE1B/PPP3CA/DRD1/RGS4/DRD5/PPP1R9B/SLC1A1/RGS7/ASIC1
GO:1900024	regulation of substrate adhesion-dependent cell spreading	62	0.422974	1.73795	0.00114348	0.00698805	0.004782	3927	tags=44%, list=21%, signal=35%	FLNA/PDPN/CDC42/ITGB3/GBP1/ACTN4/LIMS1/RREB1/S100A10/CALR/P4HB/ARPC2/RCC2/DAB2/PREX1/HAS2/RAC1/TRIOBP/POSTN/ST6GAL1/CASS4/CIB1/NRP1/FERMT2/CRK/NEDD9/FGG
GO:0000819	sister chromatid segregation	232	0.28791	1.45482	0.00114601	0.00699459	0.00478648	4882	tags=37%, list=26%, signal=28%	FLNA/LSM14A/NEK6/CHEK2/PSRC1/ACTB/KIF2C/RHOA/MAP3K20/PHF13/NUP62/KIF18A/CHMP2A/RB1/CDCA8/CDC20/SMC4/EML4/NCAPD2/ACTL6A/RCC1/WRAP73/ANKRD53/DLGAP5/CENPE/KIF4A/TACC3/NDC80/CCNB1/KMT5A/ZWILCH/CDC6/ARID1A/KIF23/KIF14/MAD2L2/NCAPG2/TPX2/CCDC61/CENPF/BUB1/NCAPG/UBE2C/SKA1/MAP10/HASPIN/TUBG1/BIRC5/BAZ1B/NEK2/ZW10/AURKB/KNTC1/TOP2A/NSMCE2/TTK/NUF2/ESPL1/AURKC/CENPK/BUB1B/CDK1/BCL7B/MYBL2/HSPA1B/DUSP1/EML…
GO:0071480	cellular response to gamma radiation	27	0.560247	1.92579	0.00114842	0.00700246	0.00479187	4289	tags=48%, list=23%, signal=37%	TMEM109/ZMPSTE24/CHEK2/MAP3K20/BCL2L1/YAP1/H2AJ/H2AX/EGR1/RAD51/ATR/KDM1A/MDM2
GO:0016447	somatic recombination of immunoglobulin gene segments	62	0.422577	1.73631	0.00116372	0.00708193	0.00484625	3258	tags=32%, list=17%, signal=27%	CLCF1/SWAP70/CD40/ERCC1/PTPRC/BATF/TGFB1/IL10/UNG/CYREN/SLC15A4/CD40LG/TFRC/PCYT1A/NFKBIZ/MAD2L2/STAT6/CD28/TBX21/TNFSF4
GO:0007566	embryo implantation	59	0.427594	1.73488	0.00116372	0.00708193	0.00484625	5902	tags=53%, list=31%, signal=36%	SYDE1/ITGB3/ARHGDIB/TIMP1/ITGB4/SPP1/IGFBP7/HSPG2/CALR/VMP1/TEAD4/LIF/STC1/MMP2/VEGFA/GJA1/PPARD/PCSK5/TRIM28/ERRFI1/MMP9/HMX3/RECK/ACOD1/FBLN1/APLF/IL1B/TPPP3/H3-3A/UBTFL1/BSG
GO:0006787	porphyrin-containing compound catabolic process	11	0.72588	1.93653	0.00116701	0.00708562	0.00484877	2488	tags=45%, list=13%, signal=40%	HMOX1/UROD/ABCC1/BLVRB/SLCO2B1
GO:0033015	tetrapyrrole catabolic process	11	0.72588	1.93653	0.00116701	0.00708562	0.00484877	2488	tags=45%, list=13%, signal=40%	HMOX1/UROD/ABCC1/BLVRB/SLCO2B1
GO:0043304	regulation of mast cell degranulation	27	0.559906	1.92462	0.00116772	0.00708562	0.00484877	2036	tags=44%, list=11%, signal=40%	RAC2/FES/VAMP8/LYN/ADGRE2/CD300A/LGALS9/SYK/STXBP2/CD84/IL4R/SNX4
GO:0003002	regionalization	416	0.254342	1.36958	0.00118633	0.00719153	0.00492124	4610	tags=36%, list=24%, signal=28%	TMEM107/C3/HOXC4/WLS/HOXA4/ENG/C1QA/HOXA5/HOXA10/HOXB7/TGFBR2/HOXA2/HOXC10/HOXB4/HOXC6/HOXA9/WNT5A/HOXC9/HOXB3/HHEX/HOXA6/DISP1/HOXA11/SPRY1/TCTN1/FZD5/HOXB2/CFAP45/HOXA7/HAND2/LEFTY2/EN1/IFT57/STIL/HOXA3/HOXC8/ITGAM/POFUT1/SKI/FOXJ1/AIDA/IFT122/MNS1/HOXD11/PKD1L1/EOMES/HOXC13/HOXD9/ARL13B/FOXD1/CCDC40/TGFBR1/SNAI1/GLI3/FOXB1/NKX2-5/HES1/DNAAF3/HOXB8/HIPK1/CRB2/CHSY1/PBX3/DNAAF4/HOXD13/HOXC11/TME…
GO:0014047	glutamate secretion	30	-0.560135	-1.92004	0.00119916	0.00726229	0.00496967	4517	tags=57%, list=24%, signal=43%	NTRK2/TRPV1/BEST1/P2RX7/KCNK2/NF1/NTSR1/NPY5R/KCNK1/GRM7/SNCA/PIANP/APBA1/GRM2/SYT4/STXBP1/ABCC8
GO:0043535	regulation of blood vessel endothelial cell migration	93	0.37105	1.65219	0.00120319	0.00727962	0.00498153	4563	tags=38%, list=24%, signal=29%	TMSB4X/ANXA1/SRPX2/PRKD2/STAT5A/MAP2K3/HMOX1/CD40/GADD45A/RHOA/NFE2L2/HSPB1/TGFB1/PRCP/MMRN1/ANGPT2/PDGFB/P2RX4/HDAC7/EPHA2/JUP/VEGFA/ANGPT1/CIB1/NRP1/RHOJ/SP1/EFNA1/ACVRL1/DLL4/MMRN2/ADAM17/PLCG1/THBS1/PPARG
GO:0098876	vesicle-mediated transport to the plasma membrane	152	-0.339213	-1.58708	0.00121318	0.00733298	0.00501804	3270	tags=30%, list=17%, signal=25%	RAB14/STX6/EXOC2/VTI1A/RAB11FIP3/SNX12/CNST/VPS35L/SNX27/WASHC2C/GGA1/EXOC6B/GOPC/VPS52/PTPN23/STEAP2/EXOC6/NSF/KIF13A/LMTK2/INPP5F/VPS53/LRRC7/RAB3IP/VPS51/RAB26/STXBP5L/VAMP4/NSG1/ARL3/ANK3/NDRG4/STXBP5/EIPR1/GRIPAP1/RAB11FIP4/ATP9A/AKAP5/SLC1A1/EHD3/VAMP2/GRIP1/GRIP2/ARHGAP44/CPLX1/STX1B
GO:0050951	sensory perception of temperature stimulus	31	-0.559221	-1.93518	0.00122635	0.00740546	0.00506764	1801	tags=39%, list=10%, signal=35%	PRDM12/ASIC3/EPHB1/TAC1/OPN4/BTBD9/SCN11A/OPRK1/KCNK4/GRIK2/MMP24/HTR2A
GO:0032720	negative regulation of tumor necrosis factor production	64	0.419192	1.74111	0.00122986	0.0074195	0.00507725	3968	tags=41%, list=21%, signal=32%	ELF4/PTPN22/TSPO/HAVCR2/BCL3/TREM2/PTPN6/LILRB1/GPNMB/CD33/LILRB4/LGALS9/IL10/SLAMF1/TNFAIP3/ZC3H12A/GPR18/ACP5/AXL/IRAK3/CLEC4A/SELENOS/GAS6/TWIST1/IGF1/ARRB2
GO:0007200	phospholipase C-activating G protein-coupled receptor signaling pathway	138	-0.347877	-1.61587	0.00126203	0.00760622	0.00520502	3216	tags=33%, list=17%, signal=27%	HOMER1/DGKD/PLCB4/NTSR2/MC1R/DGKZ/DGKI/PTH1R/ADRA1A/PTGER3/DGKQ/DGKE/DGKB/HTR1B/GRP/ABL2/DRD1/GNG13/GRM1/PLCB1/HCRTR2/NMUR2/MAS1/PLCH2/OPRM1/GRM5/CHRM2/GPR83/DRD5/TACR1/PRKCG/AZU1/OPRK1/ADRA1B/INPP5A/PRKCB/CCKBR/HTR2C/GRID1/GPR27/NRXN1/CHRM1/HTR2A/DGKK/CHGA
GO:0006536	glutamate metabolic process	34	-0.524081	-1.84399	0.00127142	0.00765542	0.00523869	4795	tags=59%, list=25%, signal=44%	UROC1/GLUL/FTCD/TAT/BLOC1S6/GCLC/DGLUCY/NR1H4/GGT1/AADAT/GLS2/GOT1/ADHFE1/GLUD2/GAD2/GLUD1/OAT/GAD1/ALDH5A1/ATCAY
GO:0045670	regulation of osteoclast differentiation	72	0.399553	1.69239	0.00127334	0.00765964	0.00524158	4658	tags=44%, list=25%, signal=34%	TNFRSF11B/TYROBP/INPP5D/TLR3/TREM2/LILRB1/TMEM64/LILRB3/LILRB4/CCR1/LTF/MITF/CEBPB/TNFAIP6/NOTCH2/CLDN18/FOS/CSF1/IFNG/OCSTAMP/MTOR/FSTL3/TFE3/GPR55/NEDD9/UBASH3B/CTNNB1/TNFRSF11A/KLF10/PIAS3/POU4F2/IL23R
GO:0007346	regulation of mitotic cell cycle	486	0.248933	1.35746	0.00129077	0.00775703	0.00530823	4495	tags=31%, list=24%, signal=24%	TMOD3/IQGAP1/ANXA1/KANK2/BTN2A2/CDC42/CDK2/LSM10/ZMPSTE24/BARD1/NEK6/PLK3/CHEK2/WEE1/BRCA1/PKN2/ACTB/RPA3/PTPN6/MAP3K20/BTG3/GPNMB/SDCBP/NUP62/TGFB1/RDX/CDKN2C/RPA2/RB1/GPR132/STIL/IL10/ZFP36L2/CDCA8/DDR2/CDC20/CDC14A/PDGFB/AIF1/PIM1/SYF2/SASS6/ACTL6A/ORC1/CDCA2/HES1/EGF/CCL2/NEK11/CUL4A/HDAC3/RBM46/PRMT2/CAV2/RCC2/RBBP8/PSME2/RCC1/DLGAP5/CENPE/CHEK1/CKS1B/IL1A/BRCA2/ZC3H12D/NDC80/CCNB1/STK33/ZFP…
GO:0007389	pattern specification process	461	0.244364	1.32773	0.00130801	0.0078531	0.00537397	4610	tags=34%, list=24%, signal=27%	TMEM107/OSR2/WDR77/C3/HOXC4/WLS/HOXA4/ENG/C1QA/HOXA5/HOXA10/HOXB7/TGFBR2/HOXA2/HOXC10/HOXB4/HOXC6/HOXA9/WNT5A/MFNG/HOXC9/HOXB3/HHEX/HOXA6/DISP1/HOXA11/SPRY1/TCTN1/FZD5/HOXB2/CFAP45/HOXA7/HAND2/LEFTY2/EN1/IFT57/STIL/HOXA3/EFNB1/HOXC8/ITGAM/POFUT1/SKI/FOXJ1/AIDA/IFT122/MNS1/HOXD11/PKD1L1/EOMES/HOXC13/HOXD9/ARL13B/FOXD1/CCDC40/TGFBR1/SNAI1/GLI3/FOXB1/NKX2-5/HES1/DNAAF3/HOXB8/HIPK1/CRB2/CHSY1/PBX3/DN…
GO:0001701	in utero embryonic development	403	0.249578	1.3462	0.00131763	0.00790328	0.0054083	4962	tags=37%, list=26%, signal=28%	STK3/CASP8/LPAR6/PSMC4/CMTM3/YBX3/LATS2/RDH10/FOSL1/SPINT1/HM13/ITGB1/ASCL2/SEC24D/MYH9/AR/TGFBR2/GATA3/MFNG/PLOD3/ST14/TCTN1/FZD5/CEBPA/SOCS3/SMG9/HAND2/MGAT1/CPT2/STIL/SLC34A2/IL10/BCL2L1/COL3A1/TEAD4/LIF/PDGFB/FKBP10/EOMES/CEBPB/TENT5C/SYF2/ZNF568/INPP5B/TGFBR1/ACTL6A/SNAI1/TM4SF1/GLI3/YAP1/HES1/ADM/CUL4A/GINS4/HDAC3/FOXD3/RBM46/RBBP8/MBNL1/PTPN18/ETV2/MYO1E/CCN1/PRDM1/FKRP/CHEK1/HEG1/TMED2/BR…
GO:0031111	negative regulation of microtubule polymerization or depolymerization	44	-0.48206	-1.77237	0.00132349	0.00793081	0.00542715	4498	tags=48%, list=24%, signal=36%	APC/ARHGEF2/KATNB1/NAV3/CLASP1/HDAC6/TBCD/ARHGEF7/TTBK2/HDGFL3/TUBB4A/APC2/TRIM54/CAMSAP2/INPP5J/BMERB1/SNCA/CLASP2/MAP2/STMN2/FGF13
GO:0070486	leukocyte aggregation	13	0.691536	1.91543	0.00134052	0.00802517	0.00549172	3187	tags=69%, list=17%, signal=58%	MSN/CD44/RAC2/HAS2/ZAP70/JAM2/S100A9/NR4A3/S100A8
GO:0002468	dendritic cell antigen processing and presentation	15	0.676282	1.9596	0.00135219	0.00807956	0.00552894	1714	tags=47%, list=9%, signal=42%	HLA-DRB1/CD74/HLA-DRA/SLC11A1/NOD1/FGL2/FCGR2B
GO:0050832	defense response to fungus	64	0.417824	1.73542	0.00135183	0.00807956	0.00552894	4425	tags=38%, list=23%, signal=29%	ANG/BCL10/SPI1/CLEC7A/TGFB1/PLCG2/HAMP/COTL1/LTF/GNLY/CARD9/GAPDH/IL17RA/ZBP1/S100A9/S100A8/CLEC4A/SPON2/CX3CR1/RARRES2/CLEC4E/PLA2G5/CAMP/IL17RC
GO:0045869	negative regulation of single stranded viral RNA replication via double stranded DNA intermediate	11	0.722919	1.92864	0.0013724	0.00819252	0.00560624	2704	tags=64%, list=14%, signal=55%	APOBEC3C/APOBEC3G/APOBEC3F/HMGA2/APOBEC3D/APOBEC3H/APOBEC3B
GO:0045591	positive regulation of regulatory T cell differentiation	24	0.58678	1.98692	0.00137521	0.00820142	0.00561232	3011	tags=54%, list=16%, signal=46%	BTN2A2/HLA-DRB1/HLA-DRA/DUSP10/IL4I1/TGFB1/LILRB4/LGALS9/IL2RG/LILRB2/HLA-G/SOCS1/IFNG
GO:0009581	detection of external stimulus	142	-0.341396	-1.58736	0.00138492	0.00825149	0.00564659	4740	tags=39%, list=25%, signal=30%	TMEM87A/CCDC66/PKD1/RRH/PKD1L2/GNAT1/NR2E3/GUCY2F/FYN/TRPV1/BEST1/NOX3/CRB1/TCAP/PDC/TMC2/KCNK2/NTSR1/PLEKHB1/PJVK/SERPINE2/DRGX/NMT2/CNGB1/KIT/EYS/PRPH2/STRC/GPR52/SLC24A4/REEP6/SCN1A/PRDM12/ASIC3/ANO3/EPHB1/TAC1/UNC119/KCNA1/OPN4/PHF24/SCN11A/PDE6C/LHFPL5/PDZD7/CACNB4/ELOVL4/KCNK4/TRPC3/ASIC2/GRIK2/ADGRV1/MMP24/ATP8A2/RGR/HTR2A
GO:1900026	positive regulation of substrate adhesion-dependent cell spreading	43	0.476252	1.81491	0.00139055	0.00826976	0.00565909	3927	tags=49%, list=21%, signal=39%	FLNA/CDC42/ITGB3/LIMS1/RREB1/S100A10/CALR/P4HB/ARPC2/DAB2/PREX1/HAS2/RAC1/TRIOBP/CASS4/CIB1/NRP1/FERMT2/CRK/NEDD9/FGG
GO:1902041	regulation of extrinsic apoptotic signaling pathway via death domain receptors	47	0.44582	1.73615	0.00139175	0.00826976	0.00565909	3364	tags=47%, list=18%, signal=39%	SP100/STK3/SERPINE1/HMOX1/HGF/BRCA1/GPX1/ICAM1/TMBIM1/ITPRIP/ATF3/BCL2L1/FAF1/TNFAIP3/HMGB2/TMC8/CFLAR/FAIM/PARK7/RFFL/LGALS3/STK4
[truncated: 585 more rows]
