# Supplementary material for: Leveraging single-cell foundation models for accurate survival outcome prediction
Source: Bioinform Adv. 2026 Mar 16;6(1):vbag076. doi: 10.1093/bioadv/vbag076 (PMC13032892; doi:10.1093/bioadv/vbag076)
Supplement: vbag076_Supplementary_Data [file vbag076_supplementary_data.zip › Table S9.xlsx]

## Sheet: Sheet 1
Table S9. Gene set enrichment analysis (GSEA) results associated with Embed-638 in HNSC.
ID	Description	setSize	enrichmentScore	NES	pvalue	p.adjust	qvalue	rank	leading_edge	core_enrichment
GO:0002715	regulation of natural killer cell mediated immunity	58	-0.738307	-2.2255	1e-10	5.2218e-09	4.25146e-09	3035	tags=67%, list=16%, signal=57%	KLRC2/GRB2/KLRC3/STAT5B/CADM1/IL12A/KLRC4/CD160/KLRC1/SERPINB9/KIR2DL4/CEACAM1/ARRB2/LAG3/SH2D1B/CALHM6/RASGRP4/IL12B/HAVCR2/NCR1/RASGRP1/KLRK1/IL18RAP/KLRD1/IL21/PIK3R6/CRTAM/LILRB1/LGALS9/INPP5D/VAV1/NCR3/TIGIT/CLNK/CD226/CD96/KLRB1/SH2D1A/SLAMF6
GO:0050853	B cell receptor signaling pathway	61	-0.726515	-2.19417	1e-10	5.2218e-09	4.25146e-09	2748	tags=70%, list=14%, signal=60%	PRKCH/GRB2/TEC/SH2B2/MEF2C/PLCG2/LYN/BMX/SOS1/BLNK/GCSAM/SYK/GCSAML/CD72/CD300A/LPXN/FCMR/PTPN6/NFATC2/MNDA/KLHL6/LAT2/BANK1/CTLA4/PTPN22/FCGR2B/NFAM1/BCL2/LCK/PLCL2/CD22/BLK/NCKAP1L/CD19/PRKCB/PTPRC/BTK/STAP1/CD79B/ITK/FCRL3/CD79A/MS4A1
GO:0042269	regulation of natural killer cell mediated cytotoxicity	52	-0.730698	-2.17885	1e-10	5.2218e-09	4.25146e-09	3035	tags=65%, list=16%, signal=55%	KLRC2/GRB2/KLRC3/STAT5B/CADM1/IL12A/KLRC4/CD160/KLRC1/SERPINB9/KIR2DL4/CEACAM1/ARRB2/LAG3/IL12B/HAVCR2/NCR1/RASGRP1/KLRK1/IL18RAP/KLRD1/IL21/PIK3R6/CRTAM/LILRB1/LGALS9/INPP5D/VAV1/NCR3/TIGIT/CD226/KLRB1/SH2D1A/SLAMF6
GO:0002228	natural killer cell mediated immunity	87	-0.693191	-2.15032	1e-10	5.2218e-09	4.25146e-09	2041	tags=59%, list=11%, signal=53%	KLRC2/GRB2/KLRC3/PIK3CB/STAT5B/CADM1/IL12A/KLRC4/FCGR3A/KIR3DL1/CD160/KLRC1/SERPINB9/KIR2DL4/RAB27A/HCST/PIK3R1/CEACAM1/ARRB2/LAG3/SH2D1B/CALHM6/RASGRP4/GZMB/IL12B/HAVCR2/NCR1/RASGRP1/KLRK1/PTPN6/IL18RAP/SLAMF7/KLRD1/IL21/PIK3R6/NKG7/CRTAM/LILRB1/LGALS9/INPP5D/VAV1/CORO1A/NCR3/CD2/TIGIT/CLNK/CD226/CD96/KLRB1/SH2D1A/SLAMF6
GO:0042100	B cell proliferation	91	-0.684433	-2.1322	1e-10	5.2218e-09	4.25146e-09	2517	tags=53%, list=13%, signal=46%	MEF2C/IL13/PRLR/LYN/ATM/CARD11/CD40/PKN1/LEF1/RC3H1/IL7/BST1/IL10/TYROBP/TNFSF13/CD300A/TNFSF13B/IL2/TNFRSF4/TLR4/RASGRP1/NFATC2/MNDA/TNFRSF13C/GPR183/IL21/CD74/CTLA4/FCGR2B/BCL2/INPP5D/CR2/PLCL2/CD22/MZB1/GAPT/NCKAP1L/CD180/CD19/PTPRC/BTK/SASH3/FCRL3/TNFRSF13B/CD79A/IKZF3/CD40LG/MS4A1
GO:0002704	negative regulation of leukocyte mediated immunity	76	-0.693231	-2.12661	1e-10	5.2218e-09	4.25146e-09	1375	tags=46%, list=7%, signal=43%	CD80/KLRC1/SERPINB9/KIR2DL4/SUSD4/CEACAM1/ARRB2/CR1L/CD300A/FOXF1/HAVCR2/LILRB4/PTPN6/IL4I1/CR1/SPI1/KLRD1/CX3CR1/LILRB1/LGALS9/FCGR2B/INPP5D/CD84/TBX21/CR2/JAK3/PDCD1/FOXP3/NCKAP1L/CCR2/TIGIT/SPN/PTPRC/CD96/SLAMF1
GO:0030888	regulation of B cell proliferation	67	-0.698388	-2.12356	1e-10	5.2218e-09	4.25146e-09	2517	tags=57%, list=13%, signal=49%	MEF2C/IL13/PRLR/LYN/ATM/CARD11/CD40/PKN1/RC3H1/IL7/BST1/IL10/TYROBP/TNFSF13/CD300A/TNFSF13B/IL2/TNFRSF4/TLR4/NFATC2/MNDA/TNFRSF13C/GPR183/IL21/CD74/CTLA4/FCGR2B/BCL2/INPP5D/CD22/MZB1/NCKAP1L/PTPRC/BTK/SASH3/FCRL3/TNFRSF13B/IKZF3
GO:0050851	antigen receptor-mediated signaling pathway	187	-0.646538	-2.09504	1e-10	5.2218e-09	4.25146e-09	2748	tags=51%, list=14%, signal=44%	TEC/SH2B2/ERMAP/BTN3A2/MEF2C/PLCG2/PDE4D/LYN/BMX/FCHO1/CARD11/RC3H1/NCK1/CSK/SOS1/LAT/BLNK/ITPRIPL1/FYB2/GCSAM/CD160/BTN3A1/SYK/FYB1/IKBKB/BTNL9/PDE4B/NFKBID/THEMIS2/BTN2A2/CEACAM1/GCSAML/HLA-DQB1/BTN1A1/CD72/FYN/CD300A/LPXN/CACNB4/HLA-DRB1/FCMR/LILRB4/PTPN6/NFATC2/ZNF683/MNDA/PTPRJ/LAPTM5/KLHL6/LAT2/BANK1/HLA-DPB1/PRAM1/TXK/CTLA4/PTPN22/LCP2/FCGR2B/NFAM1/BCL2/INPP5D/LCK/PLCL2/CD8A/CD8B/CD3D/ZAP7…
GO:0042267	natural killer cell mediated cytotoxicity	82	-0.67691	-2.0868	1e-10	5.2218e-09	4.25146e-09	3035	tags=56%, list=16%, signal=47%	KLRC2/GRB2/KLRC3/PIK3CB/STAT5B/CADM1/IL12A/KLRC4/FCGR3A/KIR3DL1/CD160/KLRC1/SERPINB9/KIR2DL4/RAB27A/HCST/PIK3R1/CEACAM1/ARRB2/LAG3/GZMB/IL12B/HAVCR2/NCR1/RASGRP1/KLRK1/PTPN6/IL18RAP/SLAMF7/KLRD1/IL21/PIK3R6/NKG7/CRTAM/LILRB1/LGALS9/INPP5D/VAV1/CORO1A/NCR3/CD2/TIGIT/CD226/KLRB1/SH2D1A/SLAMF6
GO:0031294	lymphocyte costimulation	48	-0.703895	-2.08575	1e-10	5.2218e-09	4.25146e-09	2276	tags=58%, list=12%, signal=51%	LYN/CARD11/CSK/MAP3K8/CD160/TNFSF4/CD80/CD86/TNFSF14/LILRB2/FYN/TNFSF13B/TMIGD2/LILRB4/KLRK1/TNFRSF14/PTPN6/TNFRSF13C/ICOS/VAV1/LCK/CCR7/SPN/CD28/CCL19/CD3E/CD40LG/CD5
GO:0001910	regulation of leukocyte mediated cytotoxicity	98	-0.65426	-2.05009	1e-10	5.2218e-09	4.25146e-09	3291	tags=57%, list=17%, signal=47%	POMC/IL23A/CD1A/KLRC2/GRB2/KLRC3/STAT5B/ICAM1/CADM1/IL12A/KLRC4/DNASE1L3/CD160/KLRC1/IL23R/SERPINB9/KIR2DL4/CD1D/NOS2/TYROBP/CD1B/CEACAM1/ARRB2/LAG3/CD1C/ITGAM/HLA-DRB1/IL12B/HAVCR2/NCR1/RASGRP1/IL12RB1/KLRK1/CD1E/IL18RAP/SPI1/KLRD1/IL21/CX3CR1/HLA-DRA/PIK3R6/CRTAM/LILRB1/LGALS9/FCGR2B/INPP5D/VAV1/NCR3/NCKAP1L/TIGIT/PTPRC/CD226/STAP1/KLRB1/SH2D1A/SLAMF6
GO:0031341	regulation of cell killing	108	-0.649052	-2.04219	1e-10	5.2218e-09	4.25146e-09	3291	tags=56%, list=17%, signal=47%	POMC/IL23A/CD1A/KLRC2/GRB2/KLRC3/CFH/STAT5B/ICAM1/IL13/CADM1/IL12A/KLRC4/DNASE1L3/CD160/KLRC1/IL23R/SERPINB9/KIR2DL4/CD1D/NOS2/TYROBP/CD1B/CEACAM1/ARRB2/LAG3/CR1L/CD1C/ITGAM/HLA-DRB1/IL12B/HAVCR2/PRF1/NCR1/RASGRP1/IL12RB1/KLRK1/CD1E/IL18RAP/CR1/SPI1/KLRD1/IL21/CX3CR1/HLA-DRA/PIK3R6/CRTAM/LILRB1/LGALS9/FCGR2B/INPP5D/VAV1/NCR3/NCKAP1L/TIGIT/PTPRC/CD226/STAP1/KLRB1/SH2D1A/SLAMF6
GO:0032729	positive regulation of type II interferon production	77	-0.664686	-2.04128	1e-10	5.2218e-09	4.25146e-09	3553	tags=62%, list=19%, signal=51%	CLEC7A/ISL1/IL23A/HMSD/IL1R1/TLR3/BTN3A2/PDE4D/CD14/BCL3/IL12A/IL27/CD160/BTN3A1/TNFSF4/IL23R/TYK2/PDE4B/ARID5A/JAK2/IL18R1/CD244/IL2/IL12B/HAVCR2/TLR4/EBI3/IL12RB1/KLRK1/TLR8/HLA-DPA1/IL21/HLA-DPB1/CRTAM/TXK/LILRB1/PTPN22/LGALS9/TLR7/CCR2/LTA/IRF8/CD2/CD226/CD3E/SASH3/SLAMF1/SLAMF6
GO:0050854	regulation of antigen receptor-mediated signaling pathway	70	-0.667318	-2.03428	1e-10	5.2218e-09	4.25146e-09	2276	tags=50%, list=12%, signal=44%	LYN/CARD11/RC3H1/NCK1/ITPRIPL1/GCSAM/CD160/BTN2A2/CEACAM1/GCSAML/CD72/CD300A/LPXN/FCMR/LILRB4/PTPN6/PTPRJ/LAPTM5/PTPN22/FCGR2B/NFAM1/LCK/PLCL2/SLA2/CD22/CCR7/CD19/PTPRC/CD226/STAP1/TRAT1/TESPA1/UBASH3A/FCRL3/SH2D1A
GO:0001909	leukocyte mediated cytotoxicity	146	-0.631394	-2.02093	1e-10	5.2218e-09	4.25146e-09	3291	tags=53%, list=17%, signal=44%	POMC/IL23A/CD1A/KLRC2/GRB2/CTSG/KLRC3/PIK3CB/ELANE/STAT5B/ICAM1/CTSH/SCNN1B/CADM1/IL12A/KLRC4/DNASE1L3/FCGR3A/KIR3DL1/EMP2/CD160/KLRC1/IL23R/SERPINB9/KIR2DL4/CD1D/RAB27A/HCST/FCGR1A/NOS2/NLRP6/TYROBP/CD1B/PIK3R1/CEACAM1/ARRB2/LAG3/CD1C/ITGAM/HLA-DRB1/GZMB/IL12B/HAVCR2/PRF1/NCR1/RASGRP1/IL12RB1/KLRK1/PTPN6/CD1E/FCGR2C/IL18RAP/SPI1/SLAMF7/KLRD1/IL21/CX3CR1/HLA-DRA/PIK3R6/NKG7/CRTAM/LILRB1/LGALS9/FC…
GO:0002707	negative regulation of lymphocyte mediated immunity	65	-0.662539	-2.01074	1e-10	5.2218e-09	4.25146e-09	1375	tags=43%, list=7%, signal=40%	CD80/KLRC1/SERPINB9/KIR2DL4/SUSD4/CEACAM1/ARRB2/CR1L/HAVCR2/LILRB4/PTPN6/IL4I1/CR1/KLRD1/LILRB1/LGALS9/FCGR2B/INPP5D/TBX21/CR2/PDCD1/FOXP3/NCKAP1L/TIGIT/SPN/PTPRC/CD96/SLAMF1
GO:0043367	CD4-positive, alpha-beta T cell differentiation	106	-0.629909	-1.98011	1e-10	5.2218e-09	4.25146e-09	4560	tags=64%, list=24%, signal=49%	JAK1/BRD2/SOCS1/TNFSF18/GATA3/HLX/FOXP1/KMT2A/ATP7A/EP300/BRAF/BCL6/TBK1/RELB/ICOSLG/RUNX1/IL23A/NLRP3/RORC/LOXL3/RORA/TOX/BCL3/LEF1/RC3H1/NKX2-3/IL27/STAT3/TNFSF4/CD80/CD86/IL23R/IL6ST/SEMA4A/PTGER4/NFKBID/PIK3R1/RUNX3/IFNG/CD83/STAT4/MYB/IL18R1/IL2/HLA-DRB1/STAT5A/IL12B/IL12RB1/GPR183/IL21/HLA-DRA/FUT7/ICOS/LGALS9/CD69/BATF/TBX21/JAK3/IL2RG/FOXP3/NCKAP1L/SPN/CCL19/PLA2G2D/SASH3/IRF4/LY9/SLAMF6
GO:0045576	mast cell activation	66	-0.651412	-1.97831	1e-10	5.2218e-09	4.25146e-09	2377	tags=50%, list=13%, signal=44%	IL13/LYN/FCER1A/SLC18A2/HAVCR1/LAT/GATA1/SPHK2/SYK/FES/PTGDS/SCN11A/CD300A/FOXF1/CD300LF/RASGRP1/PTPN6/CRLF2/LAT2/KIT/MILR1/ENPP3/CNR1/LCP2/LGALS9/CD84/FGR/RHOH/CLNK/CNR2/BTK/CD226/PIK3CG
GO:0046631	alpha-beta T cell activation	196	-0.608294	-1.9761	1e-10	5.2218e-09	4.25146e-09	4442	tags=56%, list=23%, signal=43%	PRDM1/TNFSF18/CD274/GATA3/HLX/FOXP1/KMT2A/DAPL1/ATP7A/EP300/BRAF/BCL6/TBK1/RELB/ICOSLG/RUNX1/VSIR/ZBTB16/IL23A/CDH26/NLRP3/ITPKB/RORC/LOXL3/IL15/RORA/TOX/CLEC4A/BCL3/CARD11/LEF1/RC3H1/IL12A/NKX2-3/IL27/CD160/STAT3/SYK/TNFSF4/IRF1/CD80/CD86/IL23R/IL6ST/TYK2/SEMA4A/PTGER4/NFKBID/PIK3R1/RUNX3/IFNG/CD83/STAT4/JAK2/MYB/IL18R1/ADORA2A/CD300A/IL2/HLA-DRB1/STAT5A/IL12B/KLRF1/EBI3/IL12RB1/LILRB4/TNFRSF14/…
GO:0001912	positive regulation of leukocyte mediated cytotoxicity	66	-0.650564	-1.97574	1e-10	5.2218e-09	4.25146e-09	3291	tags=58%, list=17%, signal=48%	POMC/IL23A/CD1A/KLRC2/KLRC3/STAT5B/CADM1/IL12A/KLRC4/CD160/KLRC1/IL23R/CD1D/NOS2/TYROBP/CD1B/LAG3/CD1C/ITGAM/HLA-DRB1/IL12B/RASGRP1/IL12RB1/KLRK1/CD1E/IL18RAP/SPI1/KLRD1/IL21/HLA-DRA/CRTAM/VAV1/NCR3/PTPRC/CD226/STAP1/SH2D1A/SLAMF6
GO:0002250	adaptive immune response	475	-0.591474	-1.97387	1e-10	5.2218e-09	4.25146e-09	2673	tags=44%, list=14%, signal=39%	CD209/ICAM1/BTN3A2/C6/LAMP3/MEF2C/CLEC4D/FBXO38/DCLRE1C/C5/RORA/LYN/CLEC4A/CTSH/BMX/BCL3/C2/CD40/PKN1/SECTM1/LEF1/FCER1A/RC3H1/IL12A/IL27/CSK/AIRE/LILRB5/IL17A/MARCHF8/NOTCH1/LAT/FCGR3A/MYO1G/LILRA6/CLU/EMP2/CD160/BTN3A1/STAT3/SYK/TNFSF4/AICDA/C1QA/IRF1/CD80/C3/FCAMR/ERAP1/KLRC1/CD86/C1QB/LILRB3/IL23R/IL6ST/TYK2/IL10/CD1D/SEMA4A/HLA-DQB2/RAB27A/C1QC/NFKBID/FCGR1A/MCOLN2/SUSD4/LILRB2/CD8B2/CD1B/FC…
GO:0002768	immune response-regulating cell surface receptor signaling pathway	335	-0.595055	-1.97018	1e-10	5.2218e-09	4.25146e-09	4011	tags=53%, list=21%, signal=43%	CYLD/EP300/LY96/BRAF/KIR2DL1/GPR33/COLEC11/SQSTM1/CD38/TNIP3/PLA2G6/TBK1/BTN3A3/MAPK8/TLR6/CLEC7A/ICOSLG/CREBBP/TIRAP/CYBA/PRKCH/COLEC10/C5AR1/KLRC2/GRB2/DENND1B/KLRC3/NINJ1/TEC/SH2B2/ERMAP/BTN3A2/MEF2C/PLCG2/GPLD1/CLEC4D/PDE4D/CD14/LYN/PIGR/BMX/FCHO1/CARD11/CD40/FCER1A/RC3H1/NCK1/CSK/KLRC4/SOS1/WDFY1/APPL1/LAT/BLNK/FCGR3A/MYO1G/ITPRIPL1/MAP3K1/TRIL/FYB2/GCSAM/CD160/CLEC4E/BTN3A1/SYK/FYB1/IKBKB/B…
GO:0070665	positive regulation of leukocyte proliferation	164	-0.611094	-1.96972	1e-10	5.2218e-09	4.25146e-09	2388	tags=45%, list=13%, signal=39%	IL15/IL13/PRLR/LYN/CARD11/CD40/IL12A/NCK1/CCL5/FCGR3A/IL7/SYK/TNFSF4/CD80/BST1/CD86/IL23R/IL6ST/TYK2/CD1D/IGF1/LILRB2/TNFSF13/CSF1/FGF10/JAK2/AIF1/TNFSF13B/IL2/TNFRSF4/CSF1R/TMIGD2/IL12B/HAVCR2/TLR4/EBI3/IL12RB1/NFATC2/HLA-DPA1/TNFRSF13C/IL2RA/GPR183/IL34/KIT/IL21/TACR1/HLA-DPB1/CD74/IL5RA/CSF2RA/HLA-DMB/LGALS9/BCL2/VCAM1/CORO1A/ZAP70/ST6GAL1/FOXP3/NCKAP1L/CCR2/RASAL3/CSF2RB/SPN/PTPRC/BTK/CD28/CC…
GO:0032944	regulation of mononuclear cell proliferation	243	-0.600367	-1.96545	1e-10	5.2218e-09	4.25146e-09	2388	tags=44%, list=13%, signal=39%	VSIG4/MEF2C/IL15/IL13/PRLR/LYN/ATM/CARD11/CD40/PKN1/RC3H1/IL12A/NCK1/CCL5/PLA2G2A/IL27/SOS1/FCGR3A/IL7/SYK/TNFSF4/PDE5A/IRF1/CD80/BST1/CD86/IL23R/IL6ST/TYK2/IL10/CD1D/IGF1/LILRB2/TYROBP/BTN2A2/IDO1/TNFSF13/CSF1/FGF10/JAK2/AIF1/CD300A/RASSF5/TNFSF13B/IL2/HLA-DRB1/TNFRSF4/TMIGD2/IL12B/HAVCR2/LST1/TLR4/EBI3/IL12RB1/LILRB4/TNFRSF14/PTPN6/IL4I1/NFATC2/MNDA/TNFRSF9/CR1/HLA-DPA1/TNFRSF13C/IL2RA/GPR183/I…
GO:0002429	immune response-activating cell surface receptor signaling pathway	304	-0.594614	-1.96487	1e-10	5.2218e-09	4.25146e-09	3672	tags=51%, list=19%, signal=42%	SQSTM1/CD38/TNIP3/PLA2G6/TBK1/BTN3A3/TLR6/CLEC7A/ICOSLG/CREBBP/TIRAP/CYBA/PRKCH/COLEC10/C5AR1/KLRC2/GRB2/DENND1B/KLRC3/NINJ1/TEC/SH2B2/ERMAP/BTN3A2/MEF2C/PLCG2/GPLD1/PDE4D/CD14/LYN/BMX/FCHO1/CARD11/RC3H1/NCK1/CSK/KLRC4/SOS1/WDFY1/APPL1/LAT/BLNK/MYO1G/ITPRIPL1/TRIL/FYB2/GCSAM/CD160/BTN3A1/SYK/FYB1/IKBKB/BTNL9/C3/KLRC1/FPR1/IRAK4/PDE4B/NR1H3/NFKBID/THEMIS2/NOS2/TYROBP/PIK3R1/BTN2A2/FCER1G/CEACAM1/G…
GO:0050670	regulation of lymphocyte proliferation	238	-0.598489	-1.95928	1e-10	5.2218e-09	4.25146e-09	2555	tags=44%, list=13%, signal=39%	VSIG4/MEF2C/IL15/IL13/PRLR/LYN/ATM/CARD11/CD40/PKN1/RC3H1/IL12A/NCK1/CCL5/PLA2G2A/IL27/SOS1/FCGR3A/IL7/SYK/TNFSF4/PDE5A/IRF1/CD80/BST1/CD86/IL23R/IL6ST/TYK2/IL10/CD1D/IGF1/LILRB2/TYROBP/BTN2A2/IDO1/TNFSF13/FGF10/JAK2/AIF1/CD300A/RASSF5/TNFSF13B/IL2/HLA-DRB1/TNFRSF4/TMIGD2/IL12B/HAVCR2/LST1/TLR4/EBI3/IL12RB1/LILRB4/TNFRSF14/PTPN6/IL4I1/NFATC2/MNDA/TNFRSF9/CR1/HLA-DPA1/TNFRSF13C/IL2RA/GPR183/IL21/T…
GO:0050864	regulation of B cell activation	132	-0.613895	-1.95426	1e-10	5.2218e-09	4.25146e-09	2517	tags=45%, list=13%, signal=39%	MEF2C/IL13/PRLR/LYN/ATM/CARD11/CD40/PKN1/RC3H1/IL7/SYK/TNFSF4/BST1/IL10/THEMIS2/TYROBP/XBP1/TNFSF13/CD300A/TNFSF13B/IL2/SLAMF8/TNFRSF4/TLR4/PTPN6/IL4I1/NFATC2/MNDA/LAPTM5/CR1/TNFRSF13C/SPI1/GPR183/ID2/IL21/BANK1/CD74/CTLA4/FCGR2B/NFAM1/SAMSN1/BCL2/INPP5D/TBX21/IL2RG/CD22/FOXP3/MZB1/NCKAP1L/CD19/PTPRC/BTK/CD28/TBC1D10C/SASH3/FCRL3/TNFRSF13B/IKZF3/CD27
GO:0032943	mononuclear cell proliferation	302	-0.591259	-1.95349	1e-10	5.2218e-09	4.25146e-09	2555	tags=42%, list=13%, signal=37%	VSIG4/MEF2C/TP53/IL15/IL13/PRLR/LYN/ATM/CARD11/CD40/PKN1/LEF1/RC3H1/IL12A/NCK1/CCL5/PURA/PLA2G2A/PSMB10/IL27/SOS1/FCGR3A/IL7/EMP2/BTN3A1/SYK/TNFSF4/PDE5A/IRF1/CD80/BST1/CD86/TNFSF14/IL23R/IL6ST/TYK2/IL10/CD1D/IGF1/LILRB2/TYROBP/BTN2A2/IDO1/TNFSF13/CSF1/FGF10/JAK2/FYN/AIF1/ACE/CD300A/RASSF5/TNFSF13B/IL2/HLA-DRB1/TNFRSF4/TMIGD2/IL12B/HAVCR2/LST1/TLR4/EBI3/RASGRP1/IL12RB1/LILRB4/TNFRSF14/PTPN6/IL4I1…
GO:0046651	lymphocyte proliferation	294	-0.591444	-1.95313	1e-10	5.2218e-09	4.25146e-09	2555	tags=43%, list=13%, signal=37%	VSIG4/MEF2C/TP53/IL15/IL13/PRLR/LYN/ATM/CARD11/CD40/PKN1/LEF1/RC3H1/IL12A/NCK1/CCL5/PURA/PLA2G2A/PSMB10/IL27/SOS1/FCGR3A/IL7/EMP2/BTN3A1/SYK/TNFSF4/PDE5A/IRF1/CD80/BST1/CD86/TNFSF14/IL23R/IL6ST/TYK2/IL10/CD1D/IGF1/LILRB2/TYROBP/BTN2A2/IDO1/TNFSF13/FGF10/JAK2/FYN/AIF1/CD300A/RASSF5/TNFSF13B/IL2/HLA-DRB1/TNFRSF4/TMIGD2/IL12B/HAVCR2/LST1/TLR4/EBI3/RASGRP1/IL12RB1/LILRB4/TNFRSF14/PTPN6/IL4I1/NFATC2/M…
GO:0032946	positive regulation of mononuclear cell proliferation	147	-0.609849	-1.95285	1e-10	5.2218e-09	4.25146e-09	2770	tags=47%, list=15%, signal=40%	STAT5B/CD209/MEF2C/IL15/IL13/PRLR/CARD11/CD40/IL12A/NCK1/CCL5/FCGR3A/IL7/SYK/TNFSF4/CD80/BST1/CD86/IL23R/IL6ST/TYK2/CD1D/IGF1/LILRB2/TNFSF13/CSF1/FGF10/JAK2/AIF1/TNFSF13B/IL2/TNFRSF4/TMIGD2/IL12B/HAVCR2/TLR4/EBI3/IL12RB1/NFATC2/HLA-DPA1/TNFRSF13C/IL2RA/GPR183/IL21/TACR1/HLA-DPB1/CD74/HLA-DMB/LGALS9/BCL2/VCAM1/CORO1A/ZAP70/ST6GAL1/FOXP3/NCKAP1L/CCR2/RASAL3/SPN/PTPRC/BTK/CD28/CCL19/CD6/CD3E/SASH3/F…
GO:0070663	regulation of leukocyte proliferation	267	-0.59311	-1.95078	1e-10	5.2218e-09	4.25146e-09	2388	tags=42%, list=13%, signal=38%	IL15/IL13/PRLR/LYN/ATM/CARD11/CD40/PKN1/RC3H1/IL12A/NCK1/CCL5/PLA2G2A/IL27/SOS1/FCGR3A/IL7/SYK/TNFSF4/PDE5A/IRF1/CD80/BST1/CD86/IL23R/IL6ST/TYK2/IL10/CD1D/IGF1/LILRB2/TYROBP/BTN2A2/IDO1/TNFSF13/CSF1/FGF10/JAK2/AIF1/CD300A/RASSF5/TNFSF13B/IL2/HLA-DRB1/TNFRSF4/CSF1R/TMIGD2/IL12B/HAVCR2/LST1/TLR4/EBI3/IL12RB1/HHEX/LILRB4/TNFRSF14/PTPN6/IL4I1/NFATC2/MNDA/TNFRSF9/CR1/HLA-DPA1/TNFRSF13C/IL2RA/GPR183/IL…
GO:0002292	T cell differentiation involved in immune response	96	-0.622887	-1.94987	1e-10	5.2218e-09	4.25146e-09	4436	tags=62%, list=23%, signal=48%	TNFSF18/GATA3/HLX/FOXP1/KMT2A/CD46/ATP7A/EP300/BCL6/TBK1/RELB/ICOSLG/IL23A/NLRP3/RORC/LOXL3/CLEC4D/RORA/BCL3/LEF1/RC3H1/IL27/CLEC4E/STAT3/TNFSF4/CD80/CD86/IL23R/IL6ST/SEMA4A/PTGER4/NFKBID/PIK3R1/FCER1G/IFNG/STAT4/MYB/IL18R1/IL2/HLA-DRB1/STAT5A/IL12B/IL12RB1/EOMES/GPR183/IL21/HLA-DRA/ICOS/FGL2/LGALS9/CD69/BATF/TBX21/JAK3/FOXP3/SPN/CCL19/IRF4/LY9/SLAMF6
GO:0002287	alpha-beta T cell activation involved in immune response	88	-0.628157	-1.94972	1e-10	5.2218e-09	4.25146e-09	4436	tags=62%, list=23%, signal=48%	TNFSF18/GATA3/HLX/FOXP1/KMT2A/ATP7A/EP300/BCL6/TBK1/RELB/ICOSLG/IL23A/NLRP3/RORC/LOXL3/RORA/BCL3/LEF1/RC3H1/IL27/STAT3/TNFSF4/CD80/CD86/IL23R/IL6ST/SEMA4A/PTGER4/NFKBID/PIK3R1/IFNG/STAT4/MYB/IL18R1/IL2/HLA-DRB1/STAT5A/IL12B/IL12RB1/EOMES/GPR183/IL21/HLA-DRA/ICOS/LGALS9/CD69/BATF/TBX21/JAK3/FOXP3/SPN/CCL19/IRF4/LY9/SLAMF6
GO:0002293	alpha-beta T cell differentiation involved in immune response	88	-0.628157	-1.94972	1e-10	5.2218e-09	4.25146e-09	4436	tags=62%, list=23%, signal=48%	TNFSF18/GATA3/HLX/FOXP1/KMT2A/ATP7A/EP300/BCL6/TBK1/RELB/ICOSLG/IL23A/NLRP3/RORC/LOXL3/RORA/BCL3/LEF1/RC3H1/IL27/STAT3/TNFSF4/CD80/CD86/IL23R/IL6ST/SEMA4A/PTGER4/NFKBID/PIK3R1/IFNG/STAT4/MYB/IL18R1/IL2/HLA-DRB1/STAT5A/IL12B/IL12RB1/EOMES/GPR183/IL21/HLA-DRA/ICOS/LGALS9/CD69/BATF/TBX21/JAK3/FOXP3/SPN/CCL19/IRF4/LY9/SLAMF6
GO:0035710	CD4-positive, alpha-beta T cell activation	132	-0.610734	-1.9442	1e-10	5.2218e-09	4.25146e-09	4436	tags=56%, list=23%, signal=43%	TNFSF18/CD274/GATA3/HLX/FOXP1/KMT2A/ATP7A/EP300/BRAF/BCL6/TBK1/RELB/ICOSLG/RUNX1/VSIR/IL23A/CDH26/NLRP3/RORC/LOXL3/RORA/TOX/BCL3/CARD11/LEF1/RC3H1/NKX2-3/IL27/CD160/STAT3/TNFSF4/CD80/CD86/IL23R/IL6ST/SEMA4A/PTGER4/NFKBID/PIK3R1/RUNX3/IFNG/CD83/STAT4/MYB/IL18R1/IL2/HLA-DRB1/STAT5A/IL12B/IL12RB1/IL2RA/GPR183/IL21/HLA-DRA/FUT7/ICOS/NKG7/LGALS9/CD69/BATF/TBX21/JAK3/IL2RG/FOXP3/NCKAP1L/SPN/CD28/CCL19/…
GO:0030183	B cell differentiation	139	-0.609043	-1.94408	1e-10	5.2218e-09	4.25146e-09	2793	tags=47%, list=15%, signal=41%	DCAF1/STAT5B/ST3GAL1/CMTM7/PLCG2/NTRK1/TP53/DNAJB9/DCLRE1C/BCL3/ATM/CARD11/RBPJ/NKX2-3/BLNK/IL7/SYK/AICDA/FLT3LG/TOP2B/IL10/CDH17/PIK3R1/XBP1/ITGA4/TNFSF13B/IL2/LYL1/SLAMF8/PIK3R3/HHEX/PTPN6/IL4I1/PTPRJ/CR1/SPI1/GPR183/ID2/MFNG/KIT/IL21/DOCK10/FCGR2B/NFAM1/BCL2/INPP5D/CR2/JAK3/VCAM1/PLCL2/IL2RG/POU2AF1/ITM2A/NCKAP1L/IRF8/CD19/PTPRC/BTK/CD79B/FLT3/FCRL3/CD79A/IKZF3/CD40LG/MS4A1/CD27
GO:0002294	CD4-positive, alpha-beta T cell differentiation involved in immune response	87	-0.625529	-1.94043	1e-10	5.2218e-09	4.25146e-09	4436	tags=62%, list=23%, signal=48%	TNFSF18/GATA3/HLX/FOXP1/KMT2A/ATP7A/EP300/BCL6/TBK1/RELB/ICOSLG/IL23A/NLRP3/RORC/LOXL3/RORA/BCL3/LEF1/RC3H1/IL27/STAT3/TNFSF4/CD80/CD86/IL23R/IL6ST/SEMA4A/PTGER4/NFKBID/PIK3R1/IFNG/STAT4/MYB/IL18R1/IL2/HLA-DRB1/STAT5A/IL12B/IL12RB1/GPR183/IL21/HLA-DRA/ICOS/LGALS9/CD69/BATF/TBX21/JAK3/FOXP3/SPN/CCL19/IRF4/LY9/SLAMF6
GO:0002286	T cell activation involved in immune response	139	-0.606568	-1.93618	1e-10	5.2218e-09	4.25146e-09	4436	tags=55%, list=23%, signal=42%	TNFSF18/GATA3/HLX/FOXP1/KMT2A/MDK/CD46/ATP7A/EP300/BCL6/TBK1/RELB/ICOSLG/IL23A/NLRP3/RORC/LOXL3/ICAM1/CLEC4D/TP53/RORA/BCL3/LEF1/RC3H1/IL27/CLEC4E/STAT3/TNFSF4/CD80/CD86/IL23R/IL6ST/SEMA4A/RAB27A/PTGER4/NFKBID/TYROBP/PIK3R1/FCER1G/CEACAM1/IFNG/STAT4/MYB/IL18R1/IL2/CD1C/HLA-DRB1/STAT5A/IL12B/HAVCR2/IL12RB1/EOMES/LCP1/GPR183/IL21/HLA-DRA/CD74/ICOS/LILRB1/FGL2/HLA-DMB/LGALS9/FCGR2B/CD69/BATF/TBX21/J…
GO:0046632	alpha-beta T cell differentiation	137	-0.607031	-1.93429	1e-10	5.2218e-09	4.25146e-09	4838	tags=60%, list=26%, signal=45%	JAK1/ABL1/BRD2/SOCS1/PRDM1/TNFSF18/GATA3/HLX/FOXP1/KMT2A/ATP7A/EP300/BRAF/BCL6/TBK1/RELB/ICOSLG/RUNX1/ZBTB16/IL23A/NLRP3/ITPKB/RORC/LOXL3/RORA/TOX/BCL3/LEF1/RC3H1/NKX2-3/IL27/STAT3/SYK/TNFSF4/IRF1/CD80/CD86/IL23R/IL6ST/SEMA4A/PTGER4/NFKBID/PIK3R1/RUNX3/IFNG/CD83/STAT4/MYB/IL18R1/IL2/HLA-DRB1/STAT5A/IL12B/IL12RB1/LILRB4/EOMES/ZNF683/GPR183/IL21/HLA-DRA/FUT7/ICOS/LGALS9/CD69/BCL2/BATF/TBX21/JAK3/IL…
GO:0042102	positive regulation of T cell proliferation	102	-0.615955	-1.93338	1e-10	5.2218e-09	4.25146e-09	2138	tags=44%, list=11%, signal=39%	CARD11/NCK1/CCL5/SYK/TNFSF4/CD80/CD86/IL23R/IL6ST/TYK2/CD1D/IGF1/LILRB2/JAK2/AIF1/TNFSF13B/IL2/TMIGD2/IL12B/HAVCR2/EBI3/IL12RB1/HLA-DPA1/TNFRSF13C/IL2RA/IL21/HLA-DPB1/HLA-DMB/LGALS9/VCAM1/CORO1A/ZAP70/FOXP3/NCKAP1L/CCR2/RASAL3/SPN/PTPRC/CD28/CCL19/CD6/CD3E/SASH3/CD40LG/SLAMF1
GO:0050671	positive regulation of lymphocyte proliferation	144	-0.604027	-1.93191	1e-10	5.2218e-09	4.25146e-09	2770	tags=47%, list=15%, signal=40%	STAT5B/CD209/MEF2C/IL15/IL13/PRLR/CARD11/CD40/IL12A/NCK1/CCL5/FCGR3A/IL7/SYK/TNFSF4/CD80/BST1/CD86/IL23R/IL6ST/TYK2/CD1D/IGF1/LILRB2/TNFSF13/FGF10/JAK2/AIF1/TNFSF13B/IL2/TNFRSF4/TMIGD2/IL12B/HAVCR2/TLR4/EBI3/IL12RB1/NFATC2/HLA-DPA1/TNFRSF13C/IL2RA/GPR183/IL21/TACR1/HLA-DPB1/CD74/HLA-DMB/LGALS9/BCL2/VCAM1/CORO1A/ZAP70/FOXP3/NCKAP1L/CCR2/RASAL3/SPN/PTPRC/BTK/CD28/CCL19/CD6/CD3E/SASH3/FCRL3/CD40LG/S…
GO:0070098	chemokine-mediated signaling pathway	78	-0.628297	-1.93034	1e-10	5.2218e-09	4.25146e-09	3267	tags=55%, list=17%, signal=46%	CCL8/CCR9/CCL16/CXCL10/CCL21/CCR10/SH2B3/CCL23/LYN/SLIT3/CCL5/ROBO1/PADI2/CCL14/CXCL12/CCL18/CCL2/XCL2/CXCL9/CCL4/CX3CL1/JAK2/CMKLR1/CCL25/CCRL2/STAT5A/CCR1/CCL22/GPR35/XCR1/CCR6/CX3CR1/ACKR1/CCR8/CXCR5/CXCR4/CCR2/CXCR6/CCR5/CXCR3/CCR7/CCL19/CCR4
GO:0042093	T-helper cell differentiation	85	-0.619884	-1.91935	1e-10	5.2218e-09	4.25146e-09	4436	tags=61%, list=23%, signal=47%	TNFSF18/GATA3/HLX/FOXP1/KMT2A/ATP7A/EP300/BCL6/TBK1/RELB/ICOSLG/IL23A/NLRP3/RORC/LOXL3/RORA/BCL3/LEF1/RC3H1/IL27/STAT3/TNFSF4/CD80/CD86/IL23R/IL6ST/SEMA4A/PTGER4/NFKBID/PIK3R1/STAT4/MYB/IL18R1/IL2/HLA-DRB1/STAT5A/IL12B/IL12RB1/GPR183/IL21/HLA-DRA/ICOS/CD69/BATF/TBX21/JAK3/FOXP3/SPN/CCL19/IRF4/LY9/SLAMF6
GO:0002449	lymphocyte mediated immunity	306	-0.580544	-1.91892	1e-10	5.2218e-09	4.25146e-09	3073	tags=45%, list=16%, signal=39%	IL1R1/CD1A/NLRP3/KLRC2/GRB2/DENND1B/C8G/KLRC3/PIK3CB/STAT5B/ICAM1/BTN3A2/C6/FBXO38/C5/CTSH/BCL3/C2/CD40/SECTM1/CADM1/FCER1A/IL12A/AIRE/KLRC4/FCGR3A/MYO1G/KIR3DL1/CLU/EMP2/CD160/TNFSF4/AICDA/C1QA/CD80/C3/KLRC1/C1QB/IL23R/SERPINB9/KIR2DL4/IL10/CD1D/RAB27A/C1QC/HCST/FCGR1A/SUSD4/CD1B/PIK3R1/FCER1G/CEACAM1/ARRB2/ARID5A/TNFSF13/LAG3/CARD9/CR1L/SH2D1B/IL18R1/CALHM6/IL2/CD1C/HLA-DRB1/RASGRP4/GZMB/FCMR/I…
GO:0050852	T cell receptor signaling pathway	142	-0.600268	-1.91709	1e-10	5.2218e-09	4.25146e-09	2748	tags=44%, list=14%, signal=38%	TEC/ERMAP/BTN3A2/PLCG2/PDE4D/FCHO1/CARD11/RC3H1/NCK1/CSK/LAT/ITPRIPL1/FYB2/CD160/BTN3A1/FYB1/IKBKB/BTNL9/PDE4B/NFKBID/THEMIS2/BTN2A2/CEACAM1/HLA-DQB1/BTN1A1/FYN/CD300A/CACNB4/HLA-DRB1/LILRB4/PTPN6/ZNF683/PTPRJ/LAPTM5/HLA-DPB1/PRAM1/TXK/CTLA4/PTPN22/LCP2/INPP5D/LCK/CD8A/CD8B/CD3D/ZAP70/SLA2/FOXP3/CD247/THEMIS/CCR7/PTPRC/BTK/CD226/CD28/CD3G/SKAP1/CD3E/TRAT1/TESPA1/ITK/UBASH3A/SH2D1A
GO:0070661	leukocyte proliferation	336	-0.577779	-1.91329	1e-10	5.2218e-09	4.25146e-09	2419	tags=40%, list=13%, signal=36%	TP53/IL15/IL13/PRLR/LYN/ATM/CARD11/CD40/PKN1/LEF1/RC3H1/IL12A/NCK1/CCL5/PURA/PLA2G2A/PSMB10/IL27/SOS1/FCGR3A/CLU/IL7/EMP2/BTN3A1/SYK/TNFSF4/PDE5A/IRF1/CD80/BST1/CD86/TNFSF14/IL23R/IL6ST/TYK2/IL10/CD1D/IGF1/LILRB2/TYROBP/BTN2A2/CX3CL1/IDO1/TNFSF13/CSF1/FGF10/JAK2/FYN/AIF1/ACE/CD300A/RASSF5/TNFSF13B/IL2/HLA-DRB1/TNFRSF4/CSF1R/TMIGD2/IL12B/HAVCR2/LST1/TLR4/EBI3/RASGRP1/IL12RB1/HHEX/LILRB4/TNFRSF14/P…
GO:0030101	natural killer cell activation	100	-0.604939	-1.89553	1e-10	5.2218e-09	4.25146e-09	3262	tags=45%, list=17%, signal=37%	IL15RA/IL23A/KLRC2/KAT7/KLRC3/STAT5B/IL15/TOX/IL12A/FCGR3A/EMP2/CD160/KLRC1/IL23R/TYK2/RAB27A/TYROBP/JAK2/MERTK/FYN/IL18R1/CD244/PBX1/IL2/IL12B/HAVCR2/NCR1/RASGRP1/KLRK1/ZNF683/SLAMF7/KLRD1/NKG7/PTPN22/VAV1/FGR/CORO1A/NCR3/CD2/IL21R/CLNK/PTPRC/CD48/SH2D1A/SLAMF1
GO:0002443	leukocyte mediated immunity	402	-0.568708	-1.89143	1e-10	5.2218e-09	4.25146e-09	3831	tags=49%, list=20%, signal=40%	C4BPA/PDPK1/BCL6/VAMP2/IL27RA/CCL3/MASP2/GAB2/SCART1/BTN3A3/CLEC7A/FOXJ1/PTGDR/CD177/KMT2E/MLH1/POMC/IL23A/IL1R1/CD1A/NLRP3/KLRC2/GRB2/CTSG/DENND1B/C8G/KLRC3/PIK3CB/ELANE/STAT5B/TLR3/ICAM1/BTN3A2/C6/PLCG2/FBXO38/IL13/C5/LYN/CTSH/BCL3/SCNN1B/C2/CD40/SECTM1/CADM1/FCER1A/SLC18A2/IL12A/AIRE/KLRC4/DNASE1L3/LAT/FCGR3A/MYO1G/KIR3DL1/CLU/GATA1/SPHK2/EMP2/CD160/SYK/TNFSF4/AICDA/C1QA/CD80/C3/KLRC1/C1QB/IL2…
GO:0042113	B cell activation	280	-0.573463	-1.89003	1e-10	5.2218e-09	4.25146e-09	2632	tags=40%, list=14%, signal=35%	ST3GAL1/TXLNA/CMTM7/CHRFAM7A/MEF2C/PLCG2/NTRK1/TP53/DNAJB9/DCLRE1C/IL13/PRLR/LYN/BCL3/ATM/CARD11/CD40/PKN1/RBPJ/LEF1/RC3H1/NKX2-3/BLNK/IL7/SYK/TNFSF4/AICDA/FLT3LG/C3/TOP2B/BST1/CD86/IL10/CDH17/THEMIS2/TYROBP/PIK3R1/XBP1/TNFSF13/ITGA4/CD300A/TNFSF13B/IL2/LYL1/SLAMF8/TNFRSF4/TLR4/PIK3R3/RASGRP1/HHEX/PTPN6/IL4I1/NFATC2/MNDA/PTPRJ/LAPTM5/CR1/TNFRSF13C/SPI1/LAT2/GPR183/ID2/MFNG/KIT/CCR6/IL21/BANK1/CD7…
GO:0002698	negative regulation of immune effector process	133	-0.593336	-1.88867	1e-10	5.2218e-09	4.25146e-09	1998	tags=38%, list=11%, signal=35%	RC3H1/APPL1/ZPBP2/TNFSF4/CD80/KLRC1/ANGPT1/SERPINB9/KIR2DL4/IL10/A2M/SUSD4/CEACAM1/ARRB2/CR1L/CD300A/FOXF1/IL2/SLAMF8/STAT5A/HAVCR2/IRAK3/LILRB4/PTPN6/IL4I1/CR1/SPI1/KLRD1/CX3CR1/ENPP3/LILRB1/FGL2/LGALS9/FCGR2B/CD69/INPP5D/CD84/TBX21/CR2/JAK3/PDCD1/CD22/FOXP3/NCKAP1L/CCR2/TIGIT/SPN/PTPRC/CD96/FCRL3/SLAMF1
GO:0002695	negative regulation of leukocyte activation	197	-0.58018	-1.88479	1e-10	5.2218e-09	4.25146e-09	1536	tags=37%, list=8%, signal=34%	TNFSF4/PDE5A/IRF1/CD80/CD86/IL10/NR1H3/ZBTB46/LILRB2/TYROBP/BTN2A2/CX3CL1/RUNX3/IDO1/LAG3/MERTK/ADORA2A/CD300A/RASSF5/CD33/IL2/HLA-DRB1/STAT5A/CD300LF/HAVCR2/LST1/SYT11/LILRB4/TNFRSF14/PTPN6/IL4I1/CD200/TNFAIP8L2/MNDA/LAPTM5/CR1/IL2RA/ID2/BANK1/MILR1/CD74/ENPP3/CRTAM/LILRB1/FGL2/CNR1/CTLA4/PTPN22/LGALS9/FCGR2B/CD69/TSPAN32/SAMSN1/INPP5D/CD84/TBX21/JAK3/FGR/RIPOR2/CST7/PDCD1/FOXP3/TIGIT/CLNK/CNR2/…
GO:0002706	regulation of lymphocyte mediated immunity	197	-0.579236	-1.88172	1e-10	5.2218e-09	4.25146e-09	1565	tags=40%, list=8%, signal=37%	CD40/SECTM1/CADM1/IL12A/KLRC4/CD160/TNFSF4/CD80/C3/KLRC1/IL23R/SERPINB9/KIR2DL4/IL10/CD1D/FCGR1A/SUSD4/CD1B/CEACAM1/ARRB2/ARID5A/TNFSF13/LAG3/CR1L/SH2D1B/IL18R1/CALHM6/IL2/CD1C/HLA-DRB1/RASGRP4/IL12B/HAVCR2/NCR1/RASGRP1/IL12RB1/LILRB4/KLRK1/PTPN6/IL4I1/CD1E/IL18RAP/CR1/KLRD1/IL21/FCER2/HLA-DRA/FUT7/PIK3R6/CRTAM/LILRB1/CD7/LGALS9/FCGR2B/INPP5D/TBX21/TNFRSF1B/VAV1/CR2/PDCD1/FOXP3/WAS/NCR3/NCKAP1L/C…
GO:0002703	regulation of leukocyte mediated immunity	255	-0.570888	-1.87337	1e-10	5.2218e-09	4.25146e-09	3831	tags=49%, list=20%, signal=40%	C4BPA/PDPK1/BCL6/IL27RA/GAB2/CLEC7A/FOXJ1/CD177/MLH1/POMC/IL23A/IL1R1/CD1A/NLRP3/KLRC2/GRB2/DENND1B/KLRC3/STAT5B/TLR3/ICAM1/PLCG2/FBXO38/IL13/LYN/CD40/SECTM1/CADM1/IL12A/KLRC4/DNASE1L3/GATA1/SPHK2/CD160/SYK/TNFSF4/CD80/C3/KLRC1/IL23R/SERPINB9/KIR2DL4/IL10/CD1D/FES/FCGR1A/NOS2/SUSD4/TYROBP/CD1B/CEACAM1/ARRB2/ARID5A/TNFSF13/LAG3/CR1L/SH2D1B/IL18R1/CD300A/FOXF1/CALHM6/IL2/CD1C/ITGAM/HLA-DRB1/RASGRP4…
GO:0046634	regulation of alpha-beta T cell activation	121	-0.590572	-1.86951	1e-10	5.2218e-09	4.25146e-09	2138	tags=40%, list=11%, signal=36%	CARD11/RC3H1/IL12A/IL27/CD160/SYK/TNFSF4/IRF1/CD80/CD86/IL23R/TYK2/NFKBID/RUNX3/IFNG/CD83/JAK2/ADORA2A/CD300A/IL2/HLA-DRB1/STAT5A/IL12B/EBI3/IL12RB1/LILRB4/TNFRSF14/ZNF683/IL2RA/HLA-DRA/CRTAM/LILRB1/LGALS9/CD69/BATF/TBX21/JAK3/IL2RG/ZAP70/FOXP3/NCKAP1L/CCR2/RASAL3/PTPRC/CD28/CCL19/CD3E/SASH3/IRF4
GO:0032609	type II interferon production	121	-0.587744	-1.86056	1e-10	5.2218e-09	4.25146e-09	3553	tags=49%, list=19%, signal=40%	CLEC7A/ISL1/VSIR/IL23A/HMSD/IL1R1/TLR3/BTN3A2/PDE4D/CD14/BCL3/IL12A/IL27/CD160/BTN3A1/TNFSF4/IL23R/TYK2/IL10/PDE4B/NLRP6/ARID5A/JAK2/IL18R1/CD244/IL2/HLA-DRB1/IL12B/HAVCR2/TLR4/EBI3/IL12RB1/LILRB4/KLRK1/ZNF683/TLR8/LAPTM5/CR1/HLA-DPA1/IL21/HLA-DPB1/CRTAM/TXK/LILRB1/PTPN22/LGALS9/TLR7/FOXP3/CCR2/LTA/IRF8/CD2/CCR7/CD226/CD3E/CD96/SASH3/SLAMF1/SLAMF6
GO:0032649	regulation of type II interferon production	121	-0.587744	-1.86056	1e-10	5.2218e-09	4.25146e-09	3553	tags=49%, list=19%, signal=40%	CLEC7A/ISL1/VSIR/IL23A/HMSD/IL1R1/TLR3/BTN3A2/PDE4D/CD14/BCL3/IL12A/IL27/CD160/BTN3A1/TNFSF4/IL23R/TYK2/IL10/PDE4B/NLRP6/ARID5A/JAK2/IL18R1/CD244/IL2/HLA-DRB1/IL12B/HAVCR2/TLR4/EBI3/IL12RB1/LILRB4/KLRK1/ZNF683/TLR8/LAPTM5/CR1/HLA-DPA1/IL21/HLA-DPB1/CRTAM/TXK/LILRB1/PTPN22/LGALS9/TLR7/FOXP3/CCR2/LTA/IRF8/CD2/CCR7/CD226/CD3E/CD96/SASH3/SLAMF1/SLAMF6
GO:0002366	leukocyte activation involved in immune response	313	-0.561345	-1.8562	1e-10	5.2218e-09	4.25146e-09	4838	tags=53%, list=26%, signal=40%	JAK1/PGLYRP1/NR4A3/PTAFR/ABL1/PRKCE/PLA2G3/BRD2/PARP3/ATAD5/SBNO2/IL33/TNFSF18/MYD88/GATA3/HLX/FOXP1/KMT2A/MDK/CD46/ATP7A/EP300/DOCK11/PDPK1/BCL6/VAMP2/IL27RA/CCL3/GAB2/TBK1/RELB/ICOSLG/PTGDR/CD177/MLH1/IL23A/NLRP3/KLRC2/RORC/LOXL3/ICAM1/ST3GAL1/PLCG2/CLEC4D/TP53/IL13/RORA/LYN/BCL3/SCNN1B/CD40/LEF1/FCER1A/SLC18A2/RC3H1/NKX2-3/IL27/DNASE1L3/LAT/FCGR3A/GATA1/SPHK2/CD160/CLEC4E/STAT3/SYK/TNFSF4/AICD…
GO:0072676	lymphocyte migration	104	-0.590876	-1.85465	1e-10	5.2218e-09	4.25146e-09	3778	tags=49%, list=20%, signal=39%	SELENOK/IL27RA/CCL3/CKLF/CXCL10/MED23/CCL21/CD99L2/MIA3/ICAM1/APOD/CCL5/AIRE/PADI2/MYO1G/GCSAM/CH25H/CXCL16/TNFSF14/CXCL12/CYP7B1/CCL2/CCL4/CX3CL1/GCSAML/JAM2/ITGA4/AIF1/S1PR1/KLRK1/TNFRSF14/CD200/GPR183/CCR6/FUT7/CXCL13/CRTAM/GPR15/CD200R1/ITGB7/CD69/TBX21/RIPOR2/CORO1A/DOCK8/ZAP70/CCR2/CCR7/SPN/ITGAL/PIK3CG
GO:0050870	positive regulation of T cell activation	255	-0.564046	-1.85092	1e-10	5.2218e-09	4.25146e-09	4376	tags=52%, list=23%, signal=40%	CD274/CCDC88B/VTCN1/GATA3/HLX/IL7R/MDK/CD46/CYLD/EP300/SOX4/VNN1/PDPK1/KITLG/BCL6/SELENOK/SMARCC2/ICOSLG/RUNX1/VSIR/ZBTB16/IL23A/NLRP3/ITPKB/TNFSF11/CCL21/ARID1A/STAT5B/CD209/ARID2/FBXO38/IL15/SMARCE1/LYN/ARID1B/PBRM1/FCHO1/CARD11/LEF1/IL12A/NCK1/CCL5/CSK/PHF10/MAP3K8/IL7/CD160/SYK/TNFSF4/CD80/CD86/TNFSF14/IL23R/IL6ST/TYK2/CD1D/IGF1/HLA-DQB2/NFKBID/SIRPB1/CCL2/LILRB2/BTN2A2/RUNX3/HLA-DQA2/HLA-DOB…
GO:0030098	lymphocyte differentiation	427	-0.555359	-1.85004	1e-10	5.2218e-09	4.25146e-09	3266	tags=43%, list=17%, signal=36%	EZH2/IL15RA/CCR9/PAX5/ZBTB16/IL23A/NLRP3/ITPKB/KAT7/ARID1A/FZD8/RORC/DCAF1/STAT5B/LOXL3/ST3GAL1/ZEB1/DLL4/CMTM7/ARID2/PLCG2/NTRK1/CLEC4D/TP53/DNAJB9/SLC46A2/IL15/DCLRE1C/RORA/SMARCE1/TOX/PATZ1/ARID1B/PBRM1/BCL3/ATM/CARD11/RBPJ/LEF1/RC3H1/NKX2-3/IL27/AIRE/SOS1/PHF10/BLNK/USP44/IL7/CLEC4E/STAT3/SYK/TNFSF4/TCF7/AICDA/FLT3LG/IRF1/CD80/TOP2B/KLRC1/CD86/IL23R/IL6ST/IL10/CD1D/SEMA4A/CDH17/PTGER4/NFKBID/…
GO:1903039	positive regulation of leukocyte cell-cell adhesion	278	-0.560361	-1.84559	1e-10	5.2218e-09	4.25146e-09	4376	tags=51%, list=23%, signal=40%	CD274/CCDC88B/VTCN1/GATA3/HLX/IL7R/MDK/CD46/CYLD/EP300/SOX4/VNN1/PDPK1/KITLG/BCL6/SELENOK/SMARCC2/ICOSLG/RUNX1/VSIR/ZBTB16/IL23A/NLRP3/ITPKB/TNFSF11/CCL21/ARID1A/CHST4/ELANE/STAT5B/CD209/ARID2/FBXO38/IL15/SMARCE1/LYN/ARID1B/PBRM1/FCHO1/CARD11/LEF1/IL12A/NCK1/CCL5/CSK/PHF10/MAP3K8/IL7/CD160/SYK/TNFSF4/CD80/CD86/TNFSF14/IL23R/IL6ST/TYK2/CD1D/IGF1/GP1BA/HLA-DQB2/NFKBID/SIRPB1/CCL2/LILRB2/BTN2A2/RUNX…
GO:0002263	cell activation involved in immune response	317	-0.557413	-1.84406	1e-10	5.2218e-09	4.25146e-09	4838	tags=53%, list=26%, signal=40%	JAK1/PGLYRP1/NR4A3/PTAFR/ABL1/PRKCE/PLA2G3/BRD2/PARP3/ATAD5/SBNO2/IL33/TNFSF18/MYD88/GATA3/HLX/FOXP1/KMT2A/MDK/CD46/ATP7A/EP300/DOCK11/PDPK1/BCL6/VAMP2/IL27RA/CCL3/GAB2/TBK1/RELB/ICOSLG/PTGDR/CD177/MLH1/IL23A/NLRP3/KLRC2/RORC/LOXL3/ICAM1/ST3GAL1/PLCG2/CLEC4D/TP53/IL13/RORA/LYN/BCL3/SCNN1B/CD40/LEF1/FCER1A/SLC18A2/RC3H1/NKX2-3/IL27/DNASE1L3/LAT/FCGR3A/GATA1/SPHK2/CD160/CLEC4E/STAT3/SYK/TNFSF4/AICD…
GO:0001906	cell killing	253	-0.559292	-1.83433	1e-10	5.2218e-09	4.25146e-09	3291	tags=42%, list=17%, signal=35%	POMC/CCL8/CXCL10/IL23A/CD1A/KLRC2/GRB2/CTSG/CCL21/C8G/KLRC3/NINJ1/GBP5/PIK3CB/CFH/ELANE/STAT5B/ICAM1/C6/IL13/C5/CTSH/SCNN1B/CADM1/IL12A/PLA2G2A/KLRC4/DNASE1L3/FCGR3A/KIR3DL1/HAMP/EMP2/CD160/GBP2/C3/CCL17/KLRC1/IL23R/SERPINB9/KIR2DL4/CD1D/CXCL12/RAB27A/HCST/CCL18/FCGR1A/NOS2/NLRP6/CXCL9/TYROBP/CD1B/PIK3R1/CEACAM1/ARRB2/LAG3/GZMA/CR1L/LTF/CCL25/CD1C/ITGAM/HLA-DRB1/GZMB/IL12B/HAVCR2/C7/PRF1/NCR1/RAS…
GO:0002705	positive regulation of leukocyte mediated immunity	151	-0.570444	-1.82915	1e-10	5.2218e-09	4.25146e-09	3370	tags=46%, list=18%, signal=38%	CD177/MLH1/POMC/IL23A/IL1R1/CD1A/NLRP3/KLRC2/DENND1B/KLRC3/STAT5B/PLCG2/FBXO38/CD40/SECTM1/CADM1/IL12A/KLRC4/CD160/TNFSF4/C3/KLRC1/IL23R/KIR2DL4/CD1D/FCGR1A/NOS2/TYROBP/CD1B/ARID5A/TNFSF13/LAG3/SH2D1B/IL18R1/IL2/CD1C/ITGAM/HLA-DRB1/RASGRP4/IL12B/RASGRP1/IL12RB1/KLRK1/CD1E/IL18RAP/SPI1/KLRD1/KIT/IL21/ITGB2/FCER2/HLA-DRA/CRTAM/CD7/TBX21/VAV1/SCIMP/FOXP3/NCR3/LTA/CLNK/PTPRC/BTK/CD226/CD28/STAP1/SASH…
GO:0042129	regulation of T cell proliferation	180	-0.564862	-1.82781	1e-10	5.2218e-09	4.25146e-09	1998	tags=38%, list=11%, signal=34%	RC3H1/NCK1/CCL5/PLA2G2A/IL27/SOS1/SYK/TNFSF4/PDE5A/IRF1/CD80/CD86/IL23R/IL6ST/TYK2/IL10/CD1D/IGF1/LILRB2/BTN2A2/IDO1/JAK2/AIF1/TNFSF13B/IL2/HLA-DRB1/TMIGD2/IL12B/HAVCR2/EBI3/IL12RB1/LILRB4/TNFRSF14/PTPN6/IL4I1/TNFRSF9/CR1/HLA-DPA1/TNFRSF13C/IL2RA/IL21/HLA-DPB1/CRTAM/LILRB1/CTLA4/HLA-DMB/LGALS9/TSPAN32/TNFRSF1B/VCAM1/RIPOR2/CORO1A/ZAP70/FOXP3/TNFSF8/NCKAP1L/CCR2/RASAL3/SPN/PTPRC/CD28/CCL19/CD6/PLA…
GO:0032640	tumor necrosis factor production	167	-0.565911	-1.82599	1e-10	5.2218e-09	4.25146e-09	4099	tags=49%, list=22%, signal=38%	FCGR2A/TMEM106A/LY96/C1QTNF4/SELENOK/IL27RA/CCL3/ARHGEF2/CLEC7A/ISL1/VSIR/TIRAP/CYBA/LILRA5/POMC/IL23A/BPI/RIPK1/LPL/MAPKAPK2/TLR3/CHRFAM7A/PLCG2/CD14/CLEC4A/BCL3/CHRNA7/IL17A/FCGR3A/CLU/SPHK2/STAT3/SYK/TNFRSF8/ANGPT1/IL10/IGF1/ZBTB20/FCGR1A/TYROBP/PIK3R1/CX3CL1/ARRB2/ARID5A/IFNG/CARD9/JAK2/LILRA2/UBE2J1/LTF/CD33/IL12B/HAVCR2/SYT11/TLR4/IRAK3/LILRB4/LRRK2/PTPN6/FCGR2C/PTPRJ/TLR1/CX3CR1/CYBB/LILRA…
GO:0032680	regulation of tumor necrosis factor production	167	-0.565911	-1.82599	1e-10	5.2218e-09	4.25146e-09	4099	tags=49%, list=22%, signal=38%	FCGR2A/TMEM106A/LY96/C1QTNF4/SELENOK/IL27RA/CCL3/ARHGEF2/CLEC7A/ISL1/VSIR/TIRAP/CYBA/LILRA5/POMC/IL23A/BPI/RIPK1/LPL/MAPKAPK2/TLR3/CHRFAM7A/PLCG2/CD14/CLEC4A/BCL3/CHRNA7/IL17A/FCGR3A/CLU/SPHK2/STAT3/SYK/TNFRSF8/ANGPT1/IL10/IGF1/ZBTB20/FCGR1A/TYROBP/PIK3R1/CX3CL1/ARRB2/ARID5A/IFNG/CARD9/JAK2/LILRA2/UBE2J1/LTF/CD33/IL12B/HAVCR2/SYT11/TLR4/IRAK3/LILRB4/LRRK2/PTPN6/FCGR2C/PTPRJ/TLR1/CX3CR1/CYBB/LILRA…
GO:0030217	T cell differentiation	321	-0.550519	-1.82154	1e-10	5.2218e-09	4.25146e-09	4442	tags=53%, list=23%, signal=41%	SMARCA4/FZD7/ERBB2/CDKN2A/RIPK3/ZBTB1/SMARCC1/JAK1/ABL1/BRD2/SOCS1/NFATC3/PRDM1/TNFSF18/SPINK5/DTX1/GATA3/HLX/FOXP1/IL7R/KMT2A/MDK/CD46/ATP7A/CYLD/EP300/BRAF/SOX4/VNN1/BCL6/TBK1/RELB/SMARCC2/FOXJ1/ICOSLG/RUNX1/VSIR/CCR9/ZBTB16/IL23A/NLRP3/ITPKB/ARID1A/FZD8/RORC/STAT5B/LOXL3/ZEB1/DLL4/ARID2/CLEC4D/TP53/SLC46A2/IL15/RORA/SMARCE1/TOX/PATZ1/ARID1B/PBRM1/BCL3/CARD11/LEF1/RC3H1/NKX2-3/IL27/AIRE/SOS1/PH…
GO:0071706	tumor necrosis factor superfamily cytokine production	172	-0.563293	-1.81973	1e-10	5.2218e-09	4.25146e-09	4376	tags=50%, list=23%, signal=39%	CD274/MYD88/FOXP1/FCGR2A/TMEM106A/LY96/C1QTNF4/SELENOK/IL27RA/CCL3/IL17F/ARHGEF2/CLEC7A/ISL1/VSIR/TIRAP/CYBA/LILRA5/POMC/IL23A/BPI/RIPK1/LPL/MAPKAPK2/TLR3/CHRFAM7A/PLCG2/CD14/CLEC4A/BCL3/CHRNA7/IL17A/FCGR3A/CLU/SPHK2/STAT3/SYK/TNFRSF8/CD86/ANGPT1/IL10/IGF1/ZBTB20/FCGR1A/TYROBP/PIK3R1/CX3CL1/ARRB2/ARID5A/IFNG/CARD9/JAK2/LILRA2/UBE2J1/LTF/CD33/IL12B/HAVCR2/SYT11/TLR4/IRAK3/LILRB4/LRRK2/PTPN6/FCGR2C…
GO:1903555	regulation of tumor necrosis factor superfamily cytokine production	172	-0.563293	-1.81973	1e-10	5.2218e-09	4.25146e-09	4376	tags=50%, list=23%, signal=39%	CD274/MYD88/FOXP1/FCGR2A/TMEM106A/LY96/C1QTNF4/SELENOK/IL27RA/CCL3/IL17F/ARHGEF2/CLEC7A/ISL1/VSIR/TIRAP/CYBA/LILRA5/POMC/IL23A/BPI/RIPK1/LPL/MAPKAPK2/TLR3/CHRFAM7A/PLCG2/CD14/CLEC4A/BCL3/CHRNA7/IL17A/FCGR3A/CLU/SPHK2/STAT3/SYK/TNFRSF8/CD86/ANGPT1/IL10/IGF1/ZBTB20/FCGR1A/TYROBP/PIK3R1/CX3CL1/ARRB2/ARID5A/IFNG/CARD9/JAK2/LILRA2/UBE2J1/LTF/CD33/IL12B/HAVCR2/SYT11/TLR4/IRAK3/LILRB4/LRRK2/PTPN6/FCGR2C…
GO:0050866	negative regulation of cell activation	219	-0.555979	-1.81374	1e-10	5.2218e-09	4.25146e-09	1536	tags=34%, list=8%, signal=32%	TNFSF4/PDE5A/IRF1/CD80/PDGFRA/CD86/IL10/NR1H3/ZBTB46/ADAMTS18/LILRB2/TYROBP/BTN2A2/CX3CL1/RUNX3/IDO1/CEACAM1/LAG3/MERTK/ADORA2A/CD300A/RASSF5/CD33/IL2/HLA-DRB1/STAT5A/CD300LF/HAVCR2/LST1/SYT11/LILRB4/TNFRSF14/PTPN6/IL4I1/CD200/TNFAIP8L2/MNDA/LAPTM5/CR1/IL2RA/ID2/BANK1/MILR1/CD74/ENPP3/CRTAM/LILRB1/FGL2/CNR1/CTLA4/PTPN22/LGALS9/FCGR2B/CD69/TSPAN32/SAMSN1/INPP5D/CD84/TBX21/JAK3/FGR/RIPOR2/CST7/PDCD…
GO:0002460	adaptive immune response based on somatic recombination of immune receptors built from immunoglobulin superfamily domains	317	-0.54795	-1.81276	1e-10	5.2218e-09	4.25146e-09	5096	tags=55%, list=27%, signal=41%	RIF1/MSH6/SHLD2/CFI/PRKCD/NFKB2/C1R/BACH2/RIPK3/ZBTB1/JAK1/TRAF2/BRD2/PARP3/ATAD5/IL33/TRAF6/P2RX7/TNFSF18/UNC93B1/CD274/MYD88/KDM5D/GATA3/HLX/IL7R/C1RL/SERPING1/FCGR2A/C4BPB/CD46/EP300/C4BPA/BCL6/IL27RA/MASP2/SCART1/RELB/BTN3A3/CLEC7A/FOXJ1/MLH1/IL23A/IL1R1/CD1A/NLRP3/DENND1B/C8G/RORC/LOXL3/ICAM1/BTN3A2/C6/MEF2C/FBXO38/C5/RORA/CTSH/BCL3/C2/CD40/PKN1/SECTM1/LEF1/FCER1A/RC3H1/IL12A/IL27/AIRE/NOTCH…
GO:0002697	regulation of immune effector process	403	-0.54405	-1.80936	1e-10	5.2218e-09	4.25146e-09	4828	tags=51%, list=25%, signal=39%	PGLYRP1/NR4A3/PTAFR/PLA2G3/TRAF2/BRD2/PARP3/ATAD5/IL33/TGFB3/TRAF6/P2RX7/TNFSF18/SPINK5/MASP1/CD274/MYD88/GATA3/HLX/APPL2/IL7R/SERPING1/C4BPB/CD46/EP300/COLEC11/C4BPA/PDPK1/BCL6/IL27RA/GAB2/IL17F/CLEC7A/FOXJ1/HTR2A/CD177/LACC1/MLH1/PLA2G5/POMC/IL23A/COLEC10/IL1R1/CD1A/NLRP3/IRF5/KLRC2/GRB2/DENND1B/SIRT1/KLRC3/CFH/STAT5B/LOXL3/MAPKAPK2/TLR3/ICAM1/VSIG4/PLCG2/FBXO38/DNAJB9/IL13/LYN/LITAF/CD40/PKN1/…
GO:0050867	positive regulation of cell activation	380	-0.544994	-1.80881	1e-10	5.2218e-09	4.25146e-09	4380	tags=48%, list=23%, signal=38%	CEBPA/CD274/MYD88/CCDC88B/VTCN1/GATA3/HLX/IL7R/DDR2/MDK/CD46/CYLD/EP300/SOX4/VNN1/PDPK1/KITLG/BCL6/SELENOK/CCL3/CD38/SH3KBP1/TLR6/CLEC7A/SMARCC2/ICOSLG/RUNX1/VSIR/TIRAP/MLH1/LILRA5/IL15RA/ZBTB16/IL23A/NLRP3/ITPKB/TNFSF11/CCL21/ARID1A/STAT5B/CD209/ARID2/MEF2C/CLEC4D/FBXO38/IL15/IL13/PRLR/SMARCE1/TOX/LYN/ARID1B/PBRM1/FCHO1/CARD11/CD40/LEF1/IL12A/NCK1/CCL5/CSK/PHF10/HAVCR1/FCGR3A/GP5/HAMP/MAP3K8/IL7…
GO:0002285	lymphocyte activation involved in immune response	229	-0.55302	-1.80722	1e-10	5.2218e-09	4.25146e-09	2801	tags=40%, list=15%, signal=34%	RORC/LOXL3/ICAM1/ST3GAL1/PLCG2/CLEC4D/TP53/RORA/BCL3/CD40/LEF1/RC3H1/NKX2-3/IL27/FCGR3A/CD160/CLEC4E/STAT3/TNFSF4/AICDA/CD80/CD86/IL23R/IL6ST/IL10/SEMA4A/CDH17/RAB27A/PTGER4/NFKBID/TYROBP/PIK3R1/FCER1G/CEACAM1/XBP1/TNFSF13/IFNG/STAT4/MYB/IL18R1/CD244/IL2/CD1C/HLA-DRB1/STAT5A/IL12B/HAVCR2/TLR4/IL12RB1/EOMES/LCP1/ZNF683/CR1/GPR183/MFNG/CCR6/IL21/HLA-DRA/CD74/ICOS/NKG7/LILRB1/FGL2/DOCK10/HLA-DMB/LGA…
GO:0051251	positive regulation of lymphocyte activation	330	-0.545695	-1.80657	1e-10	5.2218e-09	4.25146e-09	4376	tags=49%, list=23%, signal=38%	CD274/MYD88/CCDC88B/VTCN1/GATA3/HLX/IL7R/MDK/CD46/CYLD/EP300/SOX4/VNN1/PDPK1/KITLG/BCL6/SELENOK/CD38/SH3KBP1/CLEC7A/SMARCC2/ICOSLG/RUNX1/VSIR/TIRAP/MLH1/IL15RA/ZBTB16/IL23A/NLRP3/ITPKB/TNFSF11/CCL21/ARID1A/STAT5B/CD209/ARID2/MEF2C/FBXO38/IL15/IL13/PRLR/SMARCE1/TOX/LYN/ARID1B/PBRM1/FCHO1/CARD11/CD40/LEF1/IL12A/NCK1/CCL5/CSK/PHF10/FCGR3A/MAP3K8/IL7/CD160/SYK/TNFSF4/CD80/BST1/CD86/TNFSF14/IL23R/IL6S…
GO:0002696	positive regulation of leukocyte activation	362	-0.543848	-1.80277	1e-10	5.2218e-09	4.25146e-09	4380	tags=48%, list=23%, signal=38%	CEBPA/CD274/MYD88/CCDC88B/VTCN1/GATA3/HLX/IL7R/MDK/CD46/CYLD/EP300/SOX4/VNN1/PDPK1/KITLG/BCL6/SELENOK/CCL3/CD38/SH3KBP1/TLR6/CLEC7A/SMARCC2/ICOSLG/RUNX1/VSIR/TIRAP/MLH1/IL15RA/ZBTB16/IL23A/NLRP3/ITPKB/TNFSF11/CCL21/ARID1A/STAT5B/CD209/ARID2/MEF2C/CLEC4D/FBXO38/IL15/IL13/PRLR/SMARCE1/TOX/LYN/ARID1B/PBRM1/FCHO1/CARD11/CD40/LEF1/IL12A/NCK1/CCL5/CSK/PHF10/HAVCR1/FCGR3A/HAMP/MAP3K8/IL7/SPHK2/CD160/SYK…
GO:0002688	regulation of leukocyte chemotaxis	124	-0.568837	-1.802	1e-10	5.2218e-09	4.25146e-09	4467	tags=51%, list=24%, signal=39%	DEFB124/TNFSF18/NEDD9/MOSPD2/EDN3/MDK/MPP1/CCN3/MSTN/SLIT2/CCL3/CCL1/THBS4/TIRAP/TRPV4/CXCL10/IL23A/C5AR1/CCL21/DAPK2/NINJ1/CAMK1D/RARRES2/C5/LYN/VEGFD/MTUS1/IL12A/CCL5/PADI2/F7/BST1/TNFSF14/CXCL17/CXCL12/PLA2G7/CCL2/CCL4/PTN/C3AR1/CSF1/AIF1/CMKLR1/SLAMF8/CSF1R/CCR1/KLRK1/PTPRJ/IL34/CCR6/CX3CR1/CD74/CXCL13/GPSM3/LGALS9/RIPOR2/GPR18/NCKAP1L/CCR2/CCR7/CCL19/STAP1/SLAMF1
GO:0071674	mononuclear cell migration	220	-0.552178	-1.8017	1e-10	5.2218e-09	4.25146e-09	4467	tags=47%, list=24%, signal=36%	DEFB124/ROR2/TNFSF18/FLT1/GATA3/NEDD9/MOSPD2/MDK/CCN3/MSTN/SLIT2/SELENOK/IL27RA/CCL3/CCL1/CKLF/TRPV4/CXCL10/MED23/C5AR1/CTSG/TNFSF11/CCL21/NINJ1/CD99L2/MIA3/ICAM1/RARRES2/EPS8/CCL23/C5/NLRP12/LYN/P2RX4/MTUS1/APOD/IL12A/CCL5/AIRE/PADI2/MYO1G/EDNRB/GCSAM/CH25H/CXCL16/TNFSF14/PDGFD/CXCL17/CXCL12/CYP7B1/PLA2G7/PTPRO/MCOLN2/CCL2/CCL4/CX3CL1/GCSAML/JAM2/C3AR1/CSF1/ITGA4/AIF1/S1PR1/CMKLR1/TNFRSF11A/SLAM…
GO:0051250	negative regulation of lymphocyte activation	168	-0.556257	-1.79574	1e-10	5.2218e-09	4.25146e-09	1536	tags=38%, list=8%, signal=35%	ILDR2/LYN/ATM/PKN1/RC3H1/PLA2G2A/TNFSF4/PDE5A/IRF1/CD80/CD86/IL10/LILRB2/TYROBP/BTN2A2/RUNX3/IDO1/LAG3/MERTK/ADORA2A/CD300A/RASSF5/IL2/HLA-DRB1/STAT5A/HAVCR2/LST1/LILRB4/TNFRSF14/PTPN6/IL4I1/TNFAIP8L2/MNDA/LAPTM5/CR1/IL2RA/ID2/BANK1/CD74/CRTAM/LILRB1/FGL2/CTLA4/PTPN22/LGALS9/FCGR2B/CD69/TSPAN32/SAMSN1/INPP5D/TBX21/JAK3/FGR/RIPOR2/PDCD1/FOXP3/TIGIT/CLNK/SPN/BTK/TBC1D10C/PLA2G2D/TNFRSF13B/LAX1
GO:0002708	positive regulation of lymphocyte mediated immunity	130	-0.564446	-1.79532	1e-10	5.2218e-09	4.25146e-09	3182	tags=45%, list=17%, signal=37%	IL23A/IL1R1/CD1A/NLRP3/KLRC2/DENND1B/KLRC3/STAT5B/FBXO38/CD40/SECTM1/CADM1/IL12A/KLRC4/CD160/TNFSF4/C3/KLRC1/IL23R/KIR2DL4/CD1D/FCGR1A/CD1B/ARID5A/TNFSF13/LAG3/SH2D1B/IL18R1/IL2/CD1C/HLA-DRB1/RASGRP4/IL12B/RASGRP1/IL12RB1/KLRK1/CD1E/IL18RAP/KLRD1/IL21/FCER2/HLA-DRA/CRTAM/CD7/TBX21/VAV1/FOXP3/NCR3/LTA/CLNK/PTPRC/BTK/CD226/CD28/SASH3/SH2D1A/SLAMF1/SLAMF6
GO:0050863	regulation of T cell activation	386	-0.540149	-1.79354	1e-10	5.2218e-09	4.25146e-09	4442	tags=48%, list=23%, signal=38%	PRDM1/TNFSF18/SPINK5/DTX1/CD274/CCDC88B/VTCN1/GATA3/HLX/IL7R/DAPL1/MDK/CD46/CYLD/EP300/BRAF/SOX4/VNN1/PDPK1/KITLG/BCL6/SELENOK/SMARCC2/FOXJ1/ICOSLG/RUNX1/VSIR/PLA2G5/ZBTB16/IL23A/CASP3/NLRP3/ITPKB/CTSG/TNFSF11/CCL21/ARID1A/STAT5B/LOXL3/CD209/ZEB1/VSIG4/ARID2/FBXO38/SLC46A2/IL15/ILDR2/SMARCE1/TOX/LYN/ARID1B/PBRM1/FCHO1/CARD11/LEF1/RC3H1/IL12A/NCK1/CCL5/PLA2G2A/IL27/CSK/SOS1/PHF10/LAT/MAP3K8/IL7/CD…
GO:0042098	T cell proliferation	213	-0.549689	-1.78971	1e-10	5.2218e-09	4.25146e-09	1998	tags=36%, list=11%, signal=33%	RC3H1/NCK1/CCL5/PLA2G2A/PSMB10/IL27/SOS1/BTN3A1/SYK/TNFSF4/PDE5A/IRF1/CD80/CD86/TNFSF14/IL23R/IL6ST/TYK2/IL10/CD1D/IGF1/LILRB2/BTN2A2/IDO1/JAK2/FYN/AIF1/TNFSF13B/IL2/HLA-DRB1/TNFRSF4/TMIGD2/IL12B/HAVCR2/EBI3/RASGRP1/IL12RB1/LILRB4/TNFRSF14/PTPN6/IL4I1/TNFRSF9/CR1/HLA-DPA1/TNFRSF13C/IL2RA/IL21/HLA-DPB1/CRTAM/LILRB1/CTLA4/HLA-DMB/LGALS9/TSPAN32/TNFRSF1B/VCAM1/RIPOR2/CORO1A/DOCK8/ZAP70/FOXP3/TNFSF8/…
GO:0071675	regulation of mononuclear cell migration	142	-0.560306	-1.78946	1e-10	5.2218e-09	4.25146e-09	4467	tags=49%, list=24%, signal=37%	DEFB124/TNFSF18/NEDD9/MOSPD2/MDK/CCN3/MSTN/SLIT2/SELENOK/IL27RA/CCL3/CCL1/TRPV4/CXCL10/MED23/C5AR1/CCL21/NINJ1/CD99L2/MIA3/RARRES2/C5/LYN/P2RX4/MTUS1/APOD/IL12A/CCL5/AIRE/PADI2/GCSAM/TNFSF14/PDGFD/CXCL17/CXCL12/PLA2G7/CCL2/CCL4/CX3CL1/GCSAML/JAM2/C3AR1/CSF1/ITGA4/AIF1/CMKLR1/SLAMF8/CSF1R/CCR1/KLRK1/TNFRSF14/CD200/P2RY12/PTPRJ/IL34/CCR6/CX3CR1/CXCL13/CD200R1/LGALS9/CD69/RIPOR2/CORO1A/DOCK8/CCR2/CC…
GO:1903037	regulation of leukocyte cell-cell adhesion	378	-0.538413	-1.7872	1e-10	5.2218e-09	4.25146e-09	4436	tags=48%, list=23%, signal=38%	TNFSF18/DTX1/CD274/CCDC88B/VTCN1/GATA3/HLX/IL7R/DAPL1/MDK/CD46/CYLD/EP300/SOX4/VNN1/PDPK1/KITLG/BCL6/SELENOK/PPARA/SMARCC2/FOXJ1/ICOSLG/RUNX1/VSIR/ZDHHC21/PLA2G5/ZBTB16/IL23A/CASP3/NLRP3/ITPKB/CTSG/TNFSF11/CCL21/ARID1A/CHST4/ELANE/STAT5B/LOXL3/CD209/MIA3/VSIG4/ARID2/FBXO38/IL15/ILDR2/SMARCE1/LYN/ARID1B/PBRM1/FCHO1/CARD11/LEF1/RC3H1/IL12A/NCK1/CCL5/PLA2G2A/CSK/PHF10/MAP3K8/IL7/CD160/SYK/TNFSF4/PDE…
GO:0045621	positive regulation of lymphocyte differentiation	136	-0.561029	-1.78713	1e-10	5.2218e-09	4.25146e-09	4350	tags=51%, list=23%, signal=39%	GATA3/HLX/IL7R/MDK/CD46/CYLD/EP300/SOX4/VNN1/BCL6/SMARCC2/RUNX1/VSIR/IL15RA/ZBTB16/IL23A/NLRP3/ITPKB/ARID1A/STAT5B/ARID2/IL15/SMARCE1/TOX/ARID1B/PBRM1/LEF1/PHF10/IL7/SYK/TNFSF4/CD80/CD86/IL23R/IL10/NFKBID/LILRB2/BTN2A2/RUNX3/XBP1/IFNG/CD83/SMARCA2/IL2/HLA-DRB1/IL12B/RASGRP1/IL12RB1/LILRB4/IL4I1/CR1/SPI1/IL2RA/HLA-DRA/CD74/PIK3R6/LGALS9/INPP5D/IL2RG/ZAP70/FOXP3/NCKAP1L/RHOH/PTPRC/BTK/CCL19/TESPA1/…
GO:0045580	regulation of T cell differentiation	190	-0.549609	-1.78357	1e-10	5.2218e-09	4.25146e-09	5046	tags=54%, list=27%, signal=40%	SMARCA4/ERBB2/CDKN2A/ZBTB1/SMARCC1/ABL1/BRD2/SOCS1/PRDM1/TNFSF18/SPINK5/DTX1/GATA3/HLX/IL7R/MDK/CD46/CYLD/EP300/BRAF/SOX4/VNN1/BCL6/SMARCC2/FOXJ1/RUNX1/VSIR/ZBTB16/IL23A/NLRP3/ITPKB/ARID1A/STAT5B/LOXL3/ZEB1/ARID2/SLC46A2/IL15/SMARCE1/TOX/ARID1B/PBRM1/CARD11/LEF1/RC3H1/IL27/SOS1/PHF10/IL7/SYK/TNFSF4/TCF7/IRF1/CD80/CD86/IL23R/NFKBID/LILRB2/BTN2A2/RUNX3/XBP1/IFNG/CD83/LAG3/CAMK4/SMARCA2/IL2/HLA-DRB1…
GO:0022409	positive regulation of cell-cell adhesion	330	-0.537271	-1.77868	1e-10	5.2218e-09	4.25146e-09	4894	tags=52%, list=26%, signal=39%	ZBTB1/SMARCC1/JAK1/NR4A3/PTAFR/ABL1/BRD2/FUT4/SOCS1/TRAF6/SERPINF2/CD274/CCDC88B/VTCN1/GATA3/HLX/DENND6A/IL7R/CEACAM6/MDK/CD46/CYLD/EP300/SOX4/VNN1/PDPK1/MEGF10/KITLG/BCL6/SELENOK/SMARCC2/ICOSLG/RUNX1/VSIR/HTR2A/ZBTB16/IL23A/ANK3/NLRP3/ITPKB/CTSG/TNFSF11/CCL21/ARID1A/CHST4/ADAM19/ELANE/STAT5B/CD209/ARID2/FBXO38/IL15/SOX2/SMARCE1/LYN/ARID1B/PBRM1/FCHO1/CARD11/LEF1/IL12A/NCK1/CCL5/PODXL/CSK/EMILIN2…
GO:0002699	positive regulation of immune effector process	262	-0.540841	-1.77739	1e-10	5.2218e-09	4.25146e-09	3434	tags=43%, list=18%, signal=36%	HTR2A/CD177/LACC1/MLH1/PLA2G5/POMC/IL23A/COLEC10/IL1R1/CD1A/NLRP3/IRF5/KLRC2/DENND1B/SIRT1/KLRC3/STAT5B/MAPKAPK2/TLR3/PLCG2/FBXO38/DNAJB9/IL13/CD40/SECTM1/CADM1/GPRC5B/IL12A/KLRC4/IL17A/GATA1/SPHK2/CD160/SYK/TNFSF4/CD80/C3/KLRC1/CD86/IL23R/KIR2DL4/IL10/CD1D/NFKBID/FCGR1A/NOS2/TYROBP/CD1B/ARID5A/XBP1/TNFSF13/IFNG/LAG3/CARD9/SH2D1B/IL18R1/CD300A/CD244/FCN1/IL2/CD1C/ITGAM/HLA-DRB1/TNFRSF4/RASGRP4/IL…
GO:0045619	regulation of lymphocyte differentiation	222	-0.54217	-1.76991	1e-10	5.2218e-09	4.25146e-09	5046	tags=52%, list=27%, signal=39%	SMARCA4/ERBB2/CDKN2A/ZBTB1/SMARCC1/PGLYRP1/ABL1/BRD2/SOCS1/FBXO7/PRDM1/TNFSF18/SPINK5/DTX1/GATA3/HLX/IL7R/MDK/CD46/CYLD/EP300/BRAF/SOX4/VNN1/BCL6/SMARCC2/FOXJ1/RUNX1/VSIR/IL15RA/ZBTB16/IL23A/NLRP3/ITPKB/ARID1A/STAT5B/LOXL3/ZEB1/ARID2/SLC46A2/IL15/SMARCE1/TOX/ARID1B/PBRM1/CARD11/LEF1/RC3H1/IL27/SOS1/PHF10/IL7/SYK/TNFSF4/TCF7/IRF1/CD80/CD86/IL23R/IL10/NFKBID/LILRB2/BTN2A2/RUNX3/XBP1/IFNG/CD83/LAG3/…
GO:0002274	myeloid leukocyte activation	241	-0.539472	-1.76596	1e-10	5.2218e-09	4.25146e-09	3822	tags=46%, list=20%, signal=37%	PDPK1/VAMP2/CCL3/ADGRF5/GAB2/RELB/TLR6/PTGDR/CD177/KMT2E/LRFN5/C5AR1/CTSG/BPI/CRTC3/CD93/TLR3/VSIG4/PLCG2/CLEC4D/IL15/IL13/BATF3/RORA/LYN/ATM/SCNN1B/RBPJ/FCER1A/SLC18A2/CCL5/PLA2G2A/DNASE1L3/HAVCR1/LAT/FCGR3A/CLU/HAMP/GATA1/CALHM2/SPHK2/SYK/C1QA/UBD/IL10/NR1H3/FES/TYROBP/CX3CL1/FCER1G/IFNG/CSF1/PTGDS/SCN11A/SUCNR1/JAK2/LILRA2/CAMK4/AIF1/CD300A/FOXF1/CD33/ITGAM/CD300LF/HAVCR2/SYT11/TLR4/RASGRP1/LI…
GO:0016064	immunoglobulin mediated immune response	132	-0.553715	-1.76269	1e-10	5.2218e-09	4.25146e-09	5096	tags=55%, list=27%, signal=41%	RIF1/MSH6/SHLD2/CFI/PRKCD/C1R/PARP3/ATAD5/MYD88/C1RL/SERPING1/FCGR2A/C4BPB/CD46/C4BPA/BCL6/IL27RA/MASP2/FOXJ1/MLH1/C8G/C6/C5/BCL3/C2/CD40/FCER1A/FCGR3A/CLU/TNFSF4/AICDA/C1QA/C3/C1QB/IL10/C1QC/FCGR1A/SUSD4/FCER1G/TNFSF13/CARD9/CR1L/IL2/FCMR/C7/PTPN6/FCGR2C/C4A/TLR8/C4B/CR1/CCR6/FCER2/IGLL1/CD74/IL9R/FCGR2B/INPP5D/BATF/TBX21/CR2/FOXP3/IL2RB/IGLL5/LTA/CSF2RB/CD19/PTPRC/BTK/CD226/CD28/CD40LG/CD27
GO:0002757	immune response-activating signaling pathway	495	-0.527266	-1.75849	1e-10	5.2218e-09	4.25146e-09	3672	tags=42%, list=19%, signal=34%	SQSTM1/CD38/TNIP3/PLA2G6/TBK1/BTN3A3/MAPK8/TLR6/CLEC7A/ICOSLG/CREBBP/TIRAP/LACC1/CYBA/GRAMD4/PUM2/PRKCH/PARP1/COLEC10/C5AR1/NLRP3/KLRC2/GRB2/PTPRS/DENND1B/SLC15A3/KLRC3/NINJ1/GBP5/TAB1/TEC/SH2B2/COLEC12/MAPKAPK2/TLR3/ERMAP/ESR1/BTN3A2/MEF2C/PLCG2/GPLD1/RNF115/SLC46A2/PDE4D/CD14/LYN/BMX/FCHO1/CARD11/RC3H1/NCK1/EPG5/CSK/KLRC4/SOS1/KCNK13/WDFY1/APPL1/LAT/BLNK/MYO1G/ITPRIPL1/ERBIN/TRIL/FYB2/GCSAM/CD1…
GO:0007159	leukocyte cell-cell adhesion	416	-0.528372	-1.75836	1e-10	5.2218e-09	4.25146e-09	3512	tags=42%, list=19%, signal=35%	SMARCC2/FOXJ1/ICOSLG/RUNX1/VSIR/ZDHHC21/CD177/PLA2G5/ZBTB16/IL23A/CASP3/NLRP3/ITPKB/CTSG/TNFSF11/CCL21/ARID1A/CHST4/ELANE/STAT5B/LOXL3/CD209/MIA3/ICAM1/PODXL2/VSIG4/ARID2/FBXO38/IL15/ILDR2/SMARCE1/LYN/ARID1B/PBRM1/FCHO1/CARD11/LEF1/RC3H1/IL12A/NCK1/CCL5/PLA2G2A/CSK/PHF10/MAP3K8/IL7/CD160/SYK/TNFSF4/PDE5A/IRF1/CD80/CD86/TNFSF14/IL23R/IL6ST/TYK2/IL10/CD1D/CXCL12/IGF1/GP1BA/HLA-DQB2/NFKBID/SIRPB1/CC…
GO:1902107	positive regulation of leukocyte differentiation	191	-0.53559	-1.73781	1e-10	5.2218e-09	4.25146e-09	4894	tags=51%, list=26%, signal=38%	ZBTB1/SMARCC1/PLA2G3/BRD2/SOCS1/TRAF6/ROR2/DCSTAMP/GATA3/HLX/IL7R/NEDD9/POU4F1/MDK/CD46/CYLD/EP300/SOX4/VNN1/KITLG/BCL6/SMARCC2/RUNX1/VSIR/IL15RA/ZBTB16/IL23A/NLRP3/ITPKB/TNFSF11/ARID1A/RIPK1/STAT5B/ARID2/IL15/SMARCE1/TOX/ARID1B/PBRM1/PPARGC1B/LEF1/PHF10/IL17A/CD101/IL7/SYK/TNFSF4/CD80/CD86/IL23R/IL10/FES/ZBTB46/NFKBID/LILRB2/TYROBP/BTN2A2/RUNX3/XBP1/IFNG/CD83/CSF1/SMARCA2/TNFRSF11A/IL2/HLA-DRB1/…
GO:1903708	positive regulation of hemopoiesis	191	-0.53559	-1.73781	1e-10	5.2218e-09	4.25146e-09	4894	tags=51%, list=26%, signal=38%	ZBTB1/SMARCC1/PLA2G3/BRD2/SOCS1/TRAF6/ROR2/DCSTAMP/GATA3/HLX/IL7R/NEDD9/POU4F1/MDK/CD46/CYLD/EP300/SOX4/VNN1/KITLG/BCL6/SMARCC2/RUNX1/VSIR/IL15RA/ZBTB16/IL23A/NLRP3/ITPKB/TNFSF11/ARID1A/RIPK1/STAT5B/ARID2/IL15/SMARCE1/TOX/ARID1B/PBRM1/PPARGC1B/LEF1/PHF10/IL17A/CD101/IL7/SYK/TNFSF4/CD80/CD86/IL23R/IL10/FES/ZBTB46/NFKBID/LILRB2/TYROBP/BTN2A2/RUNX3/XBP1/IFNG/CD83/CSF1/SMARCA2/TNFRSF11A/IL2/HLA-DRB1/…
GO:0032635	interleukin-6 production	151	-0.538369	-1.7263	1.00909e-10	5.2218e-09	4.25146e-09	4516	tags=51%, list=24%, signal=39%	IL33/TRAF6/DEFB124/P2RX7/UNC93B1/MYD88/TMEM106A/C1QTNF4/SELENOK/IL27RA/IL17F/TLR6/ARHGEF2/CLEC7A/ISL1/FOXJ1/TIRAP/CYBA/LILRA5/TRPV4/SIGLEC16/BPI/LPL/MAPKAPK2/IL36A/TLR3/CHRFAM7A/PLCG2/NLRP12/CSK/IL17A/SPHK2/STAT3/SYK/TNFSF4/IL10/ZBTB20/NOS2/LILRB2/TYROBP/CX3CL1/ARRB2/ARID5A/XBP1/POU2F2/IFNG/CARD9/LILRA2/AIF1/ARRB1/KLF2/HGF/HAVCR2/SYT11/TLR4/IRAK3/LILRB4/PTPN6/CD200/TLR8/TLR1/BANK1/CD74/GHRL/CD200…
GO:0032675	regulation of interleukin-6 production	151	-0.538369	-1.7263	1.00909e-10	5.2218e-09	4.25146e-09	4516	tags=51%, list=24%, signal=39%	IL33/TRAF6/DEFB124/P2RX7/UNC93B1/MYD88/TMEM106A/C1QTNF4/SELENOK/IL27RA/IL17F/TLR6/ARHGEF2/CLEC7A/ISL1/FOXJ1/TIRAP/CYBA/LILRA5/TRPV4/SIGLEC16/BPI/LPL/MAPKAPK2/IL36A/TLR3/CHRFAM7A/PLCG2/NLRP12/CSK/IL17A/SPHK2/STAT3/SYK/TNFSF4/IL10/ZBTB20/NOS2/LILRB2/TYROBP/CX3CL1/ARRB2/ARID5A/XBP1/POU2F2/IFNG/CARD9/LILRA2/AIF1/ARRB1/KLF2/HGF/HAVCR2/SYT11/TLR4/IRAK3/LILRB4/PTPN6/CD200/TLR8/TLR1/BANK1/CD74/GHRL/CD200…
GO:0030595	leukocyte chemotaxis	225	-0.527396	-1.72271	1e-10	5.2218e-09	4.25146e-09	4590	tags=47%, list=24%, signal=36%	CCL11/TAFA4/DEFB124/TNFSF18/FLT1/NEDD9/MOSPD2/EDN3/MDK/MPP1/CCN3/MSTN/SLIT2/CCL3/CCL1/THBS4/TIRAP/CKLF/CCL8/CCL16/TRPV4/CXCL10/IL23A/C5AR1/CTSG/TNFSF11/CCL21/DAPK2/NINJ1/CAMK1D/RARRES2/CCL23/C5/LYN/VEGFD/MTUS1/IL12A/CCL5/PIKFYVE/PADI2/EDNRB/CH25H/SYK/F7/CXCL16/DPEP1/BST1/TNFSF14/CXCL17/IL10/PDE4B/CXCL12/CYP7B1/PLA2G7/PTPRO/CCL2/CXCL9/CCL4/CX3CL1/FCER1G/CSF3R/PTN/C3AR1/CSF1/AIF1/S1PR1/CMKLR1/ITGA9…
GO:0050900	leukocyte migration	382	-0.516197	-1.71307	1e-10	5.2218e-09	4.25146e-09	3389	tags=46%, list=18%, signal=39%	CCL11/TAFA4/IL33/DEFB124/ROR2/TNFSF18/FLT1/MYD88/GATA3/NEDD9/MOSPD2/EDN3/MDK/MPP1/CCN3/MSTN/SLIT2/KITLG/SELENOK/IL27RA/CCL3/CCL1/TNFRSF18/FOXJ1/THBS4/TIRAP/CD177/CKLF/CCL8/CCL16/TRPV4/CXCL10/MED23/IL23A/IL1R1/C5AR1/CTSG/TNFSF11/CCL21/DAPK2/NINJ1/CD99L2/CHST4/ELANE/STAT5B/MIA3/ICAM1/SMPD3/PODXL2/CAMK1D/HMOX1/RARRES2/EPS8/CCL23/C5/NLRP12/LYN/P2RX4/VEGFD/PLVAP/MTUS1/APOD/IL12A/CCL5/NKX2-3/AIRE/SOS1/…
GO:0002685	regulation of leukocyte migration	229	-0.521946	-1.70567	1e-10	5.2218e-09	4.25146e-09	4516	tags=47%, list=24%, signal=36%	IL33/DEFB124/TNFSF18/MYD88/NEDD9/MOSPD2/EDN3/MDK/MPP1/CCN3/MSTN/SLIT2/KITLG/SELENOK/IL27RA/CCL3/CCL1/TNFRSF18/THBS4/TIRAP/CCL8/TRPV4/CXCL10/MED23/IL23A/IL1R1/C5AR1/CCL21/DAPK2/NINJ1/CD99L2/CHST4/ELANE/MIA3/ICAM1/SMPD3/CAMK1D/HMOX1/RARRES2/C5/LYN/P2RX4/VEGFD/PLVAP/MTUS1/APOD/IL12A/CCL5/AIRE/PADI2/ADORA1/GCSAM/F7/BST1/TNFSF14/PDGFD/CXCL17/CXCL12/GP1BA/PTGER4/PLA2G7/CCL2/CCL4/PIK3R1/CX3CL1/PTN/GCSAM…
GO:0006909	phagocytosis	231	-0.516136	-1.68767	1e-10	5.2218e-09	4.25146e-09	5588	tags=50%, list=29%, signal=36%	RAB5A/ATG3/ANXA11/PRKCG/CLCN3/SPACA3/TGM2/ALOX15/FCN2/PIP5K1C/LRP1/PRKCD/GSN/ABL1/PRKCE/TMEM175/TAFA4/ELMO2/P2RX7/MYD88/APPL2/XKR7/FCGR2A/C4BPB/COLEC11/C4BPA/MEGF10/PLA2G6/DNM2/CLEC7A/CYBA/PLA2G5/IL15RA/COLEC10/TUB/XKR6/ELANE/COLEC12/CD93/MSR1/SPG11/CAMK1D/PLCG2/IL15/XKR8/GULP1/CD14/LYN/C2/ABCA7/MYO7A/CEACAM4/CSK/PIKFYVE/APPL1/HAVCR1/MYO1G/ADORA1/RAB39A/SYK/C3/NR1H3/RAB27A/ELMO1/SIRPB1/FCGR1A/NOS…
GO:0050920	regulation of chemotaxis	209	-0.518901	-1.68767	1e-10	5.2218e-09	4.25146e-09	4467	tags=46%, list=24%, signal=36%	DEFB124/TNFSF18/FGF1/SEMA5A/ADGRA2/NEDD9/MOSPD2/EDN3/MDK/MPP1/CCN3/MSTN/SLIT2/CCL3/FGFR1/CCL1/THBS4/TIRAP/TRPV4/MEGF8/CXCL10/IL23A/NOVA2/C5AR1/CCL21/DAPK2/NINJ1/ELANE/CAMK1D/RARRES2/C5/LYN/P2RX4/VEGFD/CASR/MTUS1/KDR/IL12A/CCL5/ROBO1/NOTCH1/PADI2/HDAC6/F7/PRKD1/FGF2/SMOC2/PDGFRA/BST1/SLIT1/TNFSF14/PDGFD/CXCL17/CXCL12/PLA2G7/PTPRO/CCL2/ROBO2/CCL4/PTN/C3AR1/CSF1/SUCNR1/FGF10/AIF1/S1PR1/CMKLR1/NTRK3/…
GO:1902105	regulation of leukocyte differentiation	332	-0.509763	-1.68743	1e-10	5.2218e-09	4.25146e-09	5046	tags=49%, list=27%, signal=36%	SMARCA4/ERBB2/CDKN2A/ZBTB1/SMARCC1/PRDM16/PGLYRP1/ABL1/PLA2G3/BRD2/FBN1/SOCS1/FBXO7/TRAF6/ROR2/PRDM1/TNFSF18/SPINK5/DTX1/DCSTAMP/GATA3/HLX/FOXP1/IL7R/NEDD9/GPR137B/POU4F1/MDK/CD46/CYLD/EP300/BRAF/SOX4/VNN1/KITLG/BCL6/CCL3/SMARCC2/FOXJ1/RUNX1/VSIR/IL15RA/ZBTB16/IL23A/NLRP3/ITPKB/TNFSF11/ARID1A/TAL1/RIPK1/STAT5B/LOXL3/TLR3/ZEB1/TNFRSF11B/ARID2/SLC46A2/IL15/SMARCE1/TOX/LYN/ARID1B/PBRM1/PPARGC1B/CARD…
GO:0022407	regulation of cell-cell adhesion	496	-0.505146	-1.68464	1e-10	5.2218e-09	4.25146e-09	4894	tags=46%, list=26%, signal=35%	ZBTB1/SMARCC1/JAK1/NR4A3/RGCC/PTAFR/PRKAR1A/PCDH8/ABL1/BRD2/MBP/FUT4/SOCS1/TRAF6/TNFSF18/SERPINF2/DTX1/CD274/CCDC88B/VTCN1/GATA3/HLX/ZNF703/DENND6A/IL7R/DAPL1/CEACAM6/MDK/CD46/CYLD/EP300/SOX4/VNN1/PDPK1/MEGF10/KITLG/BCL6/SELENOK/PPARA/SMARCC2/FOXJ1/ICOSLG/RUNX1/VSIR/HTR2A/ZDHHC21/PLA2G5/TRPV4/ZBTB16/IL23A/CASP3/ANK3/NLRP3/ITPKB/CTSG/TNFSF11/CCL21/ARID1A/CHST4/ADAM19/ELANE/STAT5B/LOXL3/CD209/MIA3/…
GO:0060326	cell chemotaxis	308	-0.50871	-1.68118	1e-10	5.2218e-09	4.25146e-09	4618	tags=44%, list=24%, signal=34%	TIAM1/CCL11/TAFA4/ELMO2/DEFB124/TNFSF18/FLT1/FGF1/SEMA5A/NEDD9/MOSPD2/EDN3/MDK/MPP1/CCN3/MSTN/SLIT2/CCL3/FGFR1/CCL1/THBS4/TIRAP/CKLF/CCL8/CCR9/CCL16/TRPV4/CXCL10/IL23A/C5AR1/CTSG/TNFSF11/CCL21/DAPK2/NINJ1/CCR10/CAMK1D/RARRES2/CCL23/C5/LYN/P2RX4/VEGFD/MTUS1/KDR/LEF1/IL12A/CCL5/PIKFYVE/NOTCH1/PADI2/EPHB1/CCL14/EDNRB/CH25H/SYK/F7/CXCL16/PRKD1/FGF2/ENG/SMOC2/DPEP1/PDGFRA/BST1/TNFSF14/PDGFD/CXCL17/IL1…
GO:0002819	regulation of adaptive immune response	216	-0.515055	-1.67794	1e-10	5.2218e-09	4.25146e-09	2120	tags=48%, list=11%, signal=43%	TRAF2/BRD2/PARP3/ATAD5/IL33/TRAF6/P2RX7/TNFSF18/CD274/GATA3/HLX/IL7R/C4BPB/CD46/EP300/C4BPA/BCL6/IL27RA/CLEC7A/FOXJ1/MLH1/IL23A/IL1R1/CD1A/NLRP3/DENND1B/SIRT1/LOXL3/MEF2C/FBXO38/CD40/PKN1/SECTM1/RC3H1/IL12A/IL27/CD160/TNFSF4/IRF1/CD80/C3/KLRC1/IL23R/IL6ST/TYK2/IL10/CD1D/NFKBID/FCGR1A/SUSD4/CD1B/CEACAM1/ARID5A/TNFSF13/CARD9/JAK2/CR1L/CLEC6A/IL18R1/TNFSF13B/IL2/CD1C/HLA-DRB1/STAT5A/IL12B/HAVCR2/IL1…
GO:0019722	calcium-mediated signaling	233	-0.504309	-1.64998	1e-10	5.2218e-09	4.25146e-09	4496	tags=44%, list=24%, signal=34%	NFATC3/P2RX7/MCOLN1/NMUR2/GPR62/P2RY11/RYR1/TMEM38A/LMCD1/P2RX2/PDPK1/DYRK2/SELENOK/CCL3/GSTM2/ERBB3/GRIK3/NEGR1/CLEC7A/TMEM100/DMD/CACNA1C/POMC/CCR9/TMBIM4/TNFSF11/OPRL1/RCAN2/CCR10/PLCE1/TPCN1/TREML1/NFATC1/KSR2/PPP3CC/PRKACA/NCALD/PLCG2/P2RX4/KCNJ11/LAT/EIF2AK3/P2RX5/PTGDR2/FCGR3A/EDNRB/SYK/NMUR1/CA8/PRKD1/PPP1R9A/PDGFRA/BST1/RGN/IGF1/HTR2B/ANK2/NR5A2/MCOLN2/GRIN2A/CCL4/C3AR1/REM1/SLC24A4/SLC8…
GO:0002822	regulation of adaptive immune response based on somatic recombination of immune receptors built from immunoglobulin superfamily domains	201	-0.50757	-1.64851	1e-10	5.2218e-09	4.25146e-09	4916	tags=49%, list=26%, signal=37%	RIPK3/ZBTB1/TRAF2/BRD2/PARP3/ATAD5/IL33/TRAF6/P2RX7/TNFSF18/CD274/GATA3/HLX/IL7R/C4BPB/CD46/EP300/C4BPA/BCL6/IL27RA/CLEC7A/FOXJ1/MLH1/IL23A/IL1R1/CD1A/NLRP3/DENND1B/LOXL3/MEF2C/FBXO38/CD40/PKN1/SECTM1/RC3H1/IL12A/IL27/TNFSF4/CD80/C3/KLRC1/IL23R/TYK2/IL10/CD1D/NFKBID/FCGR1A/SUSD4/CD1B/CEACAM1/ARID5A/TNFSF13/CARD9/JAK2/CR1L/CLEC6A/IL18R1/TNFSF13B/IL2/CD1C/HLA-DRB1/STAT5A/IL12B/HAVCR2/IL12RB1/LILRB4…
GO:0097529	myeloid leukocyte migration	229	-0.50214	-1.64094	1e-10	5.2218e-09	4.25146e-09	4665	tags=45%, list=25%, signal=35%	FUT4/CCL11/TAFA4/DEFB124/ROR2/TNFSF18/FLT1/MYD88/MOSPD2/EDN3/MDK/MPP1/CCN3/MSTN/SLIT2/KITLG/SELENOK/CCL3/CCL1/THBS4/TIRAP/CD177/CKLF/CCL8/CCL16/TRPV4/CXCL10/IL23A/IL1R1/C5AR1/CTSG/TNFSF11/CCL21/DAPK2/NINJ1/CD99L2/STAT5B/CAMK1D/RARRES2/CCL23/C5/LYN/P2RX4/VEGFD/MTUS1/CCL5/PIKFYVE/IL17A/EDNRB/EMP2/SYK/DPEP1/BST1/PDGFD/IRAK4/CXCL17/PDE4B/CXCL12/PTGER4/PLA2G7/PTPRO/MCOLN2/CCL2/CXCL9/CCL4/PIK3R1/CX3CL1…
GO:0001819	positive regulation of cytokine production	494	-0.490805	-1.6368	1e-10	5.2218e-09	4.25146e-09	4846	tags=46%, list=26%, signal=35%	ARNT/NR4A3/RGCC/PTAFR/IL32/ABL1/PLA2G3/TRAF2/STAT1/MBP/RNF135/IL33/TRAF6/DEFB124/P2RX7/UNC93B1/SERPINF2/CD274/MYD88/FLT4/CCDC88B/VTCN1/GATA3/TANK/FOXP1/CLEC5A/MDK/FCGR2A/TMEM106A/CD46/LY96/C1QTNF4/SELENOK/IL27RA/CCL3/CCL1/TBK1/IL17F/TLR6/ARHGEF2/CLEC7A/ISL1/TMF1/RUNX1/HTR2A/TIRAP/LACC1/CYBA/LILRA5/TRPV4/LURAP1/IL23A/HMSD/IL1R1/C5AR1/NLRP3/IRF5/DENND1B/SIRT1/SIGLEC16/GBP5/ELANE/RIPK1/SETD2/STAT5B/…
GO:1903706	regulation of hemopoiesis	424	-0.476813	-1.58813	1e-10	5.2218e-09	4.25146e-09	4894	tags=44%, list=26%, signal=33%	ZBTB1/SMARCC1/PRDM16/ARNT/PGLYRP1/ABL1/PLA2G3/BRD2/STAT1/PRMT6/FBN1/THPO/SOCS1/FBXO7/TRAF6/ROR2/PRDM1/TNFSF18/SPINK5/DTX1/CEBPA/DCSTAMP/GATA3/HLX/BRD1/FOXP1/IL7R/NEDD9/GPR137B/POU4F1/MDK/CD46/CYLD/EP300/BRAF/SOX4/VNN1/KITLG/BCL6/CCL3/SMARCC2/FOXJ1/RUNX1/VSIR/GABPA/IL15RA/ZBTB16/IL23A/NLRP3/ITPKB/TNFSF11/ARID1A/TAL1/RIPK1/STAT5B/LOXL3/TLR3/BRPF1/ZEB1/BRPF3/TNFRSF11B/ARID2/MEF2C/SIGLEC15/SLC46A2/IL…
GO:0006935	chemotaxis	449	-0.473806	-1.57939	1e-10	5.2218e-09	4.25146e-09	3389	tags=35%, list=18%, signal=29%	THBS4/TIRAP/S100A4/CKLF/CCL8/CCR9/CCL16/TRPV4/MEGF8/SEMA4C/CXCL10/IL23A/COLEC10/NOVA2/C5AR1/CTSG/TNFSF11/CCL21/DAPK2/NINJ1/PIK3CB/CCR10/ELANE/CAMK1D/RARRES2/CMTM7/CCL23/C5/LYN/P2RX4/VEGFD/CASR/SLIT3/MTUS1/KDR/LEF1/TSC2/IL12A/CCL5/EPHA7/ROBO1/PIKFYVE/NRG3/NOTCH1/PADI2/PTGDR2/EPHB1/CCL14/EDNRB/HDAC6/CH25H/SYK/F7/CXCL16/FGF7/PRKD1/FGF2/ENG/SMOC2/RNASE2/CCL17/DPEP1/PDGFRA/BST1/SLIT1/FPR1/NTN1/ANGPT1/…
GO:0042330	taxis	451	-0.471799	-1.57276	1e-10	5.2218e-09	4.25146e-09	3389	tags=35%, list=18%, signal=29%	THBS4/TIRAP/S100A4/CKLF/CCL8/CCR9/CCL16/TRPV4/MEGF8/SEMA4C/CXCL10/IL23A/COLEC10/NOVA2/C5AR1/CTSG/TNFSF11/CCL21/DAPK2/NINJ1/PIK3CB/CCR10/ELANE/CAMK1D/RARRES2/CMTM7/CCL23/C5/LYN/P2RX4/VEGFD/CASR/SLIT3/MTUS1/KDR/LEF1/TSC2/IL12A/CCL5/EPHA7/ROBO1/PIKFYVE/NRG3/NOTCH1/PADI2/PTGDR2/EPHB1/CCL14/EDNRB/HDAC6/CH25H/SYK/F7/CXCL16/FGF7/PRKD1/FGF2/ENG/SMOC2/RNASE2/CCL17/DPEP1/PDGFRA/BST1/SLIT1/FPR1/NTN1/ANGPT1/…
GO:0001818	negative regulation of cytokine production	293	-0.474727	-1.56744	1e-10	5.2218e-09	4.25146e-09	3786	tags=36%, list=20%, signal=29%	BCL6/IL27RA/SLC2A10/PPARA/FGFR1/RELB/CUL3/TLR6/FOXJ1/VSIR/LILRA5/POMC/RPS6KA5/EZH2/IL23A/CASP3/NLRP3/PTPRS/BPI/ELANE/PRKACA/VSIG4/TIA1/CHRFAM7A/IL13/TRIB2/NLRP12/CLEC4A/BCL3/LEF1/APOD/IL12A/CSK/CHRNA7/ERBIN/TNFSF4/NDRG2/CD34/SIGLEC1/ANGPT1/IL23R/SIGIRR/IL10/IGF1/FBLN1/PTGER4/NLRP6/TYROBP/BTN2A2/CX3CL1/IDO1/CEACAM1/ARRB2/IFNG/CD83/LAG3/MERTK/ARRB1/CMKLR1/LTF/CD33/KLF2/HGF/HLA-DRB1/IL12B/FFAR4/HAVC…
GO:0045785	positive regulation of cell adhesion	489	-0.464308	-1.54869	1e-10	5.2218e-09	4.25146e-09	4447	tags=40%, list=23%, signal=32%	ECM2/TNFSF18/SERPINF2/PRSS2/CD274/CCDC88B/VTCN1/GATA3/HLX/DENND6A/IL7R/NEDD9/CEACAM6/MDK/LIMS2/CD46/DAG1/CYLD/EP300/EGFL6/BRAF/SOX4/VNN1/CHRD/PDPK1/MEGF10/KITLG/BCL6/SELENOK/TNFRSF18/SMARCC2/PLEKHA2/ICOSLG/RUNX1/VSIR/HTR2A/MYOC/ZBTB16/IL23A/ANK3/NLRP3/FBLN2/ITPKB/CTSG/TNFSF11/CCL21/CCDC80/ARID1A/CHST4/ADAM19/ELANE/LAMA2/STAT5B/CD209/DAB2/ARID2/FBXO38/IL15/SOX2/VWC2/SMARCE1/TRIOBP/LYN/ARID1B/PBRM1…
GO:0050727	regulation of inflammatory response	392	-0.460328	-1.52908	1e-10	5.2218e-09	4.25146e-09	6112	tags=50%, list=32%, signal=34%	GPS2/CLEC12A/CCN4/SOCS5/DHX9/XIAP/OTULIN/ETS1/ABHD12/NAPEPLD/TRIM45/NLRP11/NR1H4/FPR2/GPR17/SNX4/GBP1/DNASE1/SETD4/OSM/IL17RA/USP18/C1QTNF3/GPX1/GPR4/ALOX15/TNIP1/NFKB1/IL22/AGT/PRKCD/CCL24/CASP5/ARNT/PGLYRP1/PLA2G3/MACIR/PTGER3/SBNO2/IL33/TNFSF18/CEBPA/MYD88/GATA3/MCPH1/FOXP1/CMA1/MDK/CCN3/CYLD/SLC39A8/NUPR1/BCL6/CCL3/PPARA/CCL1/MKRN2/ISL1/FEM1A/ASH1L/HTR2A/CLOCK/LACC1/LILRA5/TRPV4/DUOXA2/IL23A/…
GO:0002237	response to molecule of bacterial origin	356	-0.459223	-1.52144	1e-10	5.2218e-09	4.25146e-09	3388	tags=34%, list=18%, signal=28%	TIRAP/ALPL/LOXL1/HNRNPA0/CXCL10/CASP3/FGFR2/C5AR1/NLRP3/IRF5/CNP/CTSG/BPI/GBP5/ELANE/MAPKAPK2/IL36A/NOS3/LDOC1/MEF2C/PLCG2/IFNAR1/IL13/CD14/LYN/KMO/FMO1/ALAD/LITAF/C2/CD40/SASH1/MAOB/IL12A/CDK19/PLSCR4/NOTCH1/GCH1/SMAD6/PTGIR/CASP9/ERBIN/GATA1/EDNRB/DIO2/TNFSF4/AICDA/PTGFR/GBP2/CD80/PENK/BMP6/CD86/GFI1/IL23R/IRAK4/SIGIRR/IL10/PDE4B/NR1H3/PTGER2/PTGER4/HPGD/NOS2/CCL2/LILRB2/CXCL9/CX3CL1/IDO1/ARID5…
GO:0045088	regulation of innate immune response	461	-0.446443	-1.4891	1e-10	5.2218e-09	4.25146e-09	4028	tags=36%, list=21%, signal=29%	NAGK/CYLD/EP300/DTX4/LY96/COLEC11/PDPK1/ADAR/SQSTM1/TNIP3/TBK1/MAPK8/TLR6/CLEC7A/CREBBP/NR1H2/TIRAP/LACC1/CYBA/GRAMD4/PLA2G5/PUM2/GIGYF2/PARP1/COLEC10/NLRP3/KLRC2/GRB2/PTPRS/CEP63/SLC15A3/KLRC3/NINJ1/GBP5/CFH/STAT5B/TAB1/COLEC12/MAPKAPK2/TLR3/PSPC1/ESR1/APOE/VSIG4/TRIM56/PLCG2/RNF115/SLC46A2/CD14/LYN/CADM1/IL12A/CCL5/EPG5/KLRC4/PARP14/PPARG/KCNK13/WDFY1/APPL1/ERBIN/TRIL/CD160/CLEC4E/RBM47/SYK/PRK…
GO:0031295	T cell costimulation	47	-0.706675	-2.09307	1.22706e-10	6.29688e-09	5.12676e-09	2276	tags=60%, list=12%, signal=53%	LYN/CARD11/CSK/MAP3K8/CD160/TNFSF4/CD80/CD86/TNFSF14/LILRB2/FYN/TNFSF13B/TMIGD2/LILRB4/KLRK1/TNFRSF14/PTPN6/TNFRSF13C/ICOS/VAV1/LCK/CCR7/SPN/CD28/CCL19/CD3E/CD40LG/CD5
GO:1990868	response to chemokine	87	-0.613577	-1.90335	1.28339e-10	6.47797e-09	5.2742e-09	3267	tags=52%, list=17%, signal=43%	CCL8/CCR9/CCL16/CXCL10/CCL21/CCR10/SH2B3/CCL23/LYN/SLIT3/CCL5/ROBO1/PADI2/CCL14/CXCL12/CCL18/CCL2/XCL2/CXCL9/CCL4/CX3CL1/JAK2/CMKLR1/CCL25/CCRL2/STAT5A/CCR1/CCL22/GPR35/XCR1/CCR6/CX3CR1/ACKR1/CCR8/CXCR5/RIPOR2/DOCK8/CXCR4/CCR2/CXCR6/CCR5/CXCR3/CCR7/CCL19/CCR4
GO:1990869	cellular response to chemokine	87	-0.613577	-1.90335	1.28339e-10	6.47797e-09	5.2742e-09	3267	tags=52%, list=17%, signal=43%	CCL8/CCR9/CCL16/CXCL10/CCL21/CCR10/SH2B3/CCL23/LYN/SLIT3/CCL5/ROBO1/PADI2/CCL14/CXCL12/CCL18/CCL2/XCL2/CXCL9/CCL4/CX3CL1/JAK2/CMKLR1/CCL25/CCRL2/STAT5A/CCR1/CCL22/GPR35/XCR1/CCR6/CX3CR1/ACKR1/CCR8/CXCR5/RIPOR2/DOCK8/CXCR4/CCR2/CXCR6/CCR5/CXCR3/CCR7/CCL19/CCR4
GO:0002399	MHC class II protein complex assembly	14	-0.910976	-2.27826	1.64862e-10	8.18728e-09	6.66587e-09	1156	tags=93%, list=6%, signal=87%	HLA-DQB2/HLA-DQA2/HLA-DOB/HLA-DQB1/HLA-DRB5/HLA-DRB1/HLA-DMA/HLA-DPA1/HLA-DPB1/HLA-DRA/HLA-DQA1/HLA-DMB/HLA-DOA
GO:0002503	peptide antigen assembly with MHC class II protein complex	14	-0.910976	-2.27826	1.64862e-10	8.18728e-09	6.66587e-09	1156	tags=93%, list=6%, signal=87%	HLA-DQB2/HLA-DQA2/HLA-DOB/HLA-DQB1/HLA-DRB5/HLA-DRB1/HLA-DMA/HLA-DPA1/HLA-DPB1/HLA-DRA/HLA-DQA1/HLA-DMB/HLA-DOA
GO:0045058	T cell selection	64	-0.655545	-1.98896	1.93191e-10	9.51734e-09	7.74877e-09	2388	tags=69%, list=13%, signal=60%	JAK1/BRD2/NFATC3/TNFSF18/GATA3/CYLD/EP300/BRAF/IL23A/ITPKB/LOXL3/IL15/TOX/CARD11/AIRE/STAT3/SYK/IL23R/IL6ST/CD1D/STAT5A/IL12B/IL12RB1/CD74/CD69/CD4/BCL2/BATF/TBX21/JAK3/CD3D/ZAP70/FOXP3/THEMIS/CCR7/DOCK2/SPN/PTPRC/CD28/CD3G/CD3E/IRF4/LY9/SLAMF6
GO:0032615	interleukin-12 production	64	-0.654611	-1.98612	2.06958e-10	1.0035e-08	8.17027e-09	4489	tags=64%, list=24%, signal=49%	TRAF6/DEFB124/UNC93B1/FOXP1/MDK/CLEC7A/ISL1/TIRAP/LILRA5/IL23A/IRF5/TLR3/PLCG2/CD40/IL17A/SYK/TNFSF4/IRF1/IL23R/IL10/IDO1/ARRB2/IFNG/CMKLR1/IL12B/TLR4/IRAK3/TLR8/LAPTM5/LILRB1/LTB/LGALS9/JAK3/SCIMP/IRF8/TIGIT/CCR7/CCL19/IL16/CD40LG/SLAMF1
GO:0032655	regulation of interleukin-12 production	64	-0.654611	-1.98612	2.06958e-10	1.0035e-08	8.17027e-09	4489	tags=64%, list=24%, signal=49%	TRAF6/DEFB124/UNC93B1/FOXP1/MDK/CLEC7A/ISL1/TIRAP/LILRA5/IL23A/IRF5/TLR3/PLCG2/CD40/IL17A/SYK/TNFSF4/IRF1/IL23R/IL10/IDO1/ARRB2/IFNG/CMKLR1/IL12B/TLR4/IRAK3/TLR8/LAPTM5/LILRB1/LTB/LGALS9/JAK3/SCIMP/IRF8/TIGIT/CCR7/CCL19/IL16/CD40LG/SLAMF1
GO:0019724	B cell mediated immunity	135	-0.551653	-1.75685	2.34318e-10	1.12729e-08	9.17809e-09	2330	tags=55%, list=12%, signal=48%	RIF1/MSH6/SHLD2/CFI/PRKCD/C1R/PARP3/ATAD5/MYD88/C1RL/SERPING1/FCGR2A/C4BPB/CD46/C4BPA/BCL6/IL27RA/MASP2/FOXJ1/MLH1/C8G/C6/C5/BCL3/C2/CD40/FCER1A/FCGR3A/CLU/TNFSF4/AICDA/C1QA/C3/C1QB/IL10/C1QC/FCGR1A/SUSD4/FCER1G/TNFSF13/CARD9/CR1L/IL2/FCMR/C7/PTPN6/FCGR2C/C4A/TLR8/C4B/CR1/CCR6/FCER2/IGLL1/CD74/IL9R/FCGR2B/INPP5D/BATF/TBX21/CR2/SLA2/FOXP3/IL2RB/IGLL5/LTA/CSF2RB/CD19/PTPRC/BTK/CD226/CD28/CD40LG/CD27
GO:0031343	positive regulation of cell killing	69	-0.637919	-1.94287	2.38494e-10	1.12973e-08	9.19795e-09	3291	tags=57%, list=17%, signal=47%	POMC/IL23A/CD1A/KLRC2/KLRC3/STAT5B/CADM1/IL12A/KLRC4/CD160/KLRC1/IL23R/CD1D/NOS2/TYROBP/CD1B/LAG3/CD1C/ITGAM/HLA-DRB1/IL12B/PRF1/RASGRP1/IL12RB1/KLRK1/CD1E/IL18RAP/SPI1/KLRD1/IL21/HLA-DRA/CRTAM/VAV1/NCR3/PTPRC/CD226/STAP1/SH2D1A/SLAMF6
GO:0050777	negative regulation of immune response	205	-0.500123	-1.62576	2.38256e-10	1.12973e-08	9.19795e-09	4516	tags=42%, list=24%, signal=33%	IL33/TNFSF18/SPINK5/MASP1/CD274/HLX/NLRC5/IL7R/SERPING1/C4BPB/CD46/DTX4/C4BPA/BCL6/IL27RA/ADAR/MKRN2/FOXJ1/NR1H2/GIGYF2/PARP1/GRB2/CEP63/NPY5R/LOXL3/VSIG4/LYN/RC3H1/PARP14/PPARG/C9orf72/CD160/SYK/TNFSF4/CD80/TRAFD1/KLRC1/SAMHD1/SERPINB9/KIR2DL4/IL10/NR1H3/A2M/NLRP6/SUSD4/CEACAM1/ARRB2/CR1L/FYN/CD300A/HCK/IL2/SLAMF8/HLA-DRB1/STAT5A/IL12B/HAVCR2/IRAK3/LILRB4/TNFRSF14/PTPN6/IL4I1/CR1/SPI1/KLRD1/ENPP…
GO:0032102	negative regulation of response to external stimulus	399	-0.444443	-1.47772	2.42194e-10	1.1385e-08	9.26934e-09	4036	tags=35%, list=21%, signal=28%	CCN3/CYLD/DTX4/SLC39A8/KIAA0319/SLIT2/USF1/ADAR/PPARA/MKRN2/ISL1/FEM1A/INPP5F/ASH1L/NR1H2/GIGYF2/DRD3/PARP1/FIGNL2/LRFN5/NEO1/NLRP3/GRB2/PTPRS/CEP63/NPY5R/ELANE/APOE/NOS3/SH2B3/VSIG4/CHRFAM7A/IL13/C5/RORA/NLRP12/LYN/IL22RA2/CLDN3/RGMA/CDH5/DRD1/TFPI/ROBO1/PARP14/PPARG/IL17A/NOTCH1/PADI2/ADORA1/KREMEN1/HAMP/HDAC6/PTGIS/STAT3/SYK/FGF2/NR1D2/TEK/TRAFD1/KLRC1/PDGFRA/SLIT1/SAMHD1/KLKB1/SERPINB9/SIGIRR…
GO:0000462	maturation of SSU-rRNA from tricistronic rRNA transcript (SSU-rRNA, 5.8S rRNA, LSU-rRNA)	33	0.62573	3.33466	3.756e-10	1.75223e-08	1.42662e-08	2076	tags=45%, list=11%, signal=41%	BYSL/GTF2H5/RPS21/UTP4/RRP36/DCAF13/RRS1/WDR43/WDR46/RPS16/RPP40/NOL10/RPS8/TSR1/TBL3
GO:0050672	negative regulation of lymphocyte proliferation	89	-0.597524	-1.85646	3.91839e-10	1.81425e-08	1.47711e-08	2276	tags=44%, list=12%, signal=39%	LYN/ATM/PKN1/RC3H1/PLA2G2A/PDE5A/CD80/CD86/IL10/LILRB2/TYROBP/BTN2A2/IDO1/CD300A/RASSF5/IL2/HLA-DRB1/HAVCR2/LST1/LILRB4/TNFRSF14/PTPN6/IL4I1/MNDA/CR1/IL2RA/CRTAM/LILRB1/CTLA4/LGALS9/FCGR2B/TSPAN32/INPP5D/RIPOR2/FOXP3/SPN/BTK/PLA2G2D/TNFRSF13B
GO:0043299	leukocyte degranulation	78	-0.612808	-1.88275	3.96173e-10	1.82062e-08	1.4823e-08	3822	tags=56%, list=20%, signal=45%	PDPK1/VAMP2/CCL3/GAB2/PTGDR/CD177/KLRC2/IL13/LYN/FCER1A/SLC18A2/LAT/FCGR3A/GATA1/SPHK2/CD160/SYK/FES/RAB27A/CEACAM1/PTGDS/SCN11A/CD300A/FOXF1/HCK/ITGAM/RASGRP1/SPI1/LAT2/KIT/ITGB2/MILR1/PRAM1/NKG7/LGALS9/FCGR2B/CD84/FGR/CORO1A/NCKAP1L/CCR2/CLNK/BTK/PIK3CG
GO:0002456	T cell mediated immunity	132	-0.539465	-1.71733	5.97589e-10	2.72589e-08	2.21935e-08	4489	tags=49%, list=24%, signal=38%	TRAF6/P2RX7/UNC93B1/CD274/KDM5D/GATA3/IL7R/CD46/C4BPA/SCART1/BTN3A3/IL23A/IL1R1/CD1A/NLRP3/DENND1B/ICAM1/BTN3A2/FBXO38/CTSH/SECTM1/IL12A/AIRE/MYO1G/EMP2/TNFSF4/CD80/KLRC1/IL23R/CD1D/RAB27A/CD1B/CEACAM1/ARID5A/CR1L/IL18R1/CD1C/HLA-DRB1/IL12B/PRF1/IL12RB1/LILRB4/IL4I1/CD1E/CR1/KLRD1/HLA-DRA/FUT7/LILRB1/CD7/FCGR2B/TBX21/TNFRSF1B/CR2/CD8A/PDCD1/FOXP3/WAS/NCKAP1L/CCR2/GZMM/SPN/PTPRC/SASH3/SLAMF1
GO:0002687	positive regulation of leukocyte migration	152	-0.527518	-1.69214	6.60909e-10	2.99256e-08	2.43646e-08	4989	tags=52%, list=26%, signal=39%	LGMN/CCL24/PTAFR/ABL1/FUT4/DEFB124/TNFSF18/NEDD9/MOSPD2/EDN3/MDK/MSTN/KITLG/SELENOK/CCL3/CCL1/TNFRSF18/THBS4/TIRAP/CCL8/TRPV4/CXCL10/MED23/IL23A/IL1R1/C5AR1/CCL21/DAPK2/CD99L2/MIA3/ICAM1/CAMK1D/RARRES2/P2RX4/VEGFD/PLVAP/IL12A/CCL5/F7/TNFSF14/PDGFD/CXCL17/CXCL12/PLA2G7/CCL4/PIK3R1/CX3CL1/PTN/JAM2/C3AR1/CSF1/ITGA4/AIF1/CMKLR1/SELE/CSF1R/CCR1/TNFRSF14/P2RY12/PTPRJ/IL34/CCR6/TACR1/CX3CR1/CD74/FUT7/CX…
GO:0046635	positive regulation of alpha-beta T cell activation	73	-0.622047	-1.90491	8.3603e-10	3.75786e-08	3.05955e-08	2138	tags=44%, list=11%, signal=39%	CARD11/IL12A/CD160/SYK/TNFSF4/CD80/CD86/IL23R/TYK2/NFKBID/RUNX3/IFNG/CD83/JAK2/HLA-DRB1/IL12B/EBI3/IL12RB1/LILRB4/HLA-DRA/LGALS9/IL2RG/ZAP70/FOXP3/NCKAP1L/CCR2/RASAL3/PTPRC/CD28/CCL19/CD3E/SASH3
GO:0072678	T cell migration	73	-0.621702	-1.90386	8.67878e-10	3.87275e-08	3.15309e-08	3778	tags=51%, list=20%, signal=41%	SELENOK/IL27RA/CCL3/CXCL10/MED23/CCL21/CD99L2/ICAM1/APOD/CCL5/AIRE/MYO1G/CXCL16/TNFSF14/CXCL12/CCL2/ITGA4/AIF1/S1PR1/TNFRSF14/CD200/GPR183/CCR6/FUT7/CXCL13/GPR15/CD200R1/ITGB7/CD69/RIPOR2/CORO1A/DOCK8/ZAP70/CCR2/SPN/ITGAL/PIK3CG
GO:2000106	regulation of leukocyte apoptotic process	92	-0.588606	-1.83489	9.30643e-10	4.12295e-08	3.3568e-08	4998	tags=55%, list=26%, signal=41%	CDKN2A/PRKD2/RIPK3/BBC3/FNIP1/P2RX7/CD274/TSC22D3/FOXP1/IL7R/KITLG/BCL6/ORMDL3/PIP/ITPKB/SIRT1/CCL21/PIK3CB/RORC/RAPGEF2/ST3GAL1/MEF2C/TP53/SLC46A2/LYN/BCL3/CCL5/IL10/CXCL12/IDO1/MERTK/PTCRA/BCL2L11/IL2/GIMAP8/CD74/HCLS1/LILRB1/HSH2D/LGALS9/BCL2/JAK3/DOCK8/PDCD1/ST6GAL1/CCR5/CCR7/BTK/CCL19/CD3G/CD27
GO:0002717	positive regulation of natural killer cell mediated immunity	34	-0.741336	-2.11479	9.80083e-10	4.31096e-08	3.50987e-08	3035	tags=74%, list=16%, signal=62%	KLRC2/KLRC3/STAT5B/CADM1/IL12A/KLRC4/CD160/KLRC1/KIR2DL4/LAG3/SH2D1B/RASGRP4/IL12B/RASGRP1/KLRK1/IL18RAP/KLRD1/IL21/CRTAM/VAV1/NCR3/CLNK/CD226/SH2D1A/SLAMF6
GO:0045807	positive regulation of endocytosis	154	-0.528309	-1.6968	1.02609e-09	4.44977e-08	3.62288e-08	4257	tags=46%, list=22%, signal=36%	APPL2/FMR1/SMPD1/FCGR2A/CALY/APELA/COLEC11/AHI1/CLEC7A/CYBA/PLA2G5/IL15RA/MAGI2/COLEC10/TUB/CCL21/TF/GPC3/CAMK1D/APOE/PPP3CC/DAB2/EEF2K/PLCG2/TBC1D5/IL15/DTNBP1/CD14/C2/APLNR/ABCA7/NLGN1/INSR/APPL1/ABCA13/CLU/HAMP/SYK/CLIP3/C3/ANGPT1/RAB27A/SIRPB1/FCGR1A/CCL2/FCER1G/ARRB2/IFNG/CLN3/SYNE1/MERTK/ARRB1/FCN1/SELE/CD300LF/LRRK2/FCGR2C/C4A/C4B/PTPRJ/CFP/FCGR2B/IL2RG/IL2RB/SIRPG/NCKAP1L/DOCK2/PTPRC/BTK/…
GO:0050921	positive regulation of chemotaxis	146	-0.529656	-1.69529	1.02609e-09	4.44977e-08	3.62288e-08	4467	tags=49%, list=24%, signal=37%	DEFB124/TNFSF18/SEMA5A/NEDD9/MOSPD2/EDN3/MDK/MSTN/SLIT2/CCL3/FGFR1/CCL1/THBS4/TIRAP/TRPV4/MEGF8/CXCL10/IL23A/C5AR1/CCL21/DAPK2/CAMK1D/RARRES2/P2RX4/VEGFD/CASR/KDR/IL12A/CCL5/F7/PRKD1/FGF2/SMOC2/PDGFRA/TNFSF14/PDGFD/CXCL17/CXCL12/PLA2G7/CCL4/PTN/C3AR1/CSF1/SUCNR1/FGF10/AIF1/S1PR1/CMKLR1/NTRK3/FGF18/CSF1R/CCR1/P2RY12/PTPRJ/IL34/CCR6/CX3CR1/CD74/CXCL13/GPSM3/LGALS9/RIPOR2/CXCR4/NCKAP1L/CCR2/CXCR3/CC…
GO:0006959	humoral immune response	289	-0.467569	-1.54377	1.042e-09	4.48715e-08	3.65332e-08	4413	tags=37%, list=23%, signal=29%	PRSS2/SPINK5/MASP1/GATA3/C1RL/SERPING1/C4BPB/CD46/NTS/COLEC11/C4BPA/CCL3/MASP2/CCL1/PLA2G6/IL17F/FOXJ1/POMC/CCL8/CFB/CCL16/CXCL10/LEAP2/COLEC10/RNASE4/CTSG/CCL21/BPI/C8G/TF/CFH/ELANE/RARRES2/C6/VSIG4/MEF2C/CCL23/C5/BCL3/C2/RBPJ/WFDC2/CCL5/PSMB10/AIRE/IL17A/NOTCH1/BLNK/CCL14/CLU/HAMP/IL7/C1QA/C3/CCL17/BST1/C1QB/CXCL12/A2M/C1QC/CCL18/SUSD4/CCL2/XCL2/CXCL9/CCL4/CX3CL1/POU2F2/IFNG/CD83/HLA-DQB1/CR1L/…
GO:0002275	myeloid cell activation involved in immune response	94	-0.585441	-1.82941	1.28062e-09	5.47643e-08	4.45877e-08	2511	tags=59%, list=13%, signal=51%	NR4A3/PTAFR/PRKCE/PLA2G3/SBNO2/IL33/MYD88/PDPK1/VAMP2/CCL3/GAB2/PTGDR/CD177/PLCG2/IL13/LYN/SCNN1B/FCER1A/SLC18A2/DNASE1L3/LAT/GATA1/SPHK2/SYK/FES/TYROBP/FCER1G/IFNG/PTGDS/SCN11A/SUCNR1/LILRA2/CD300A/FOXF1/ITGAM/HAVCR2/RASGRP1/PTPN6/SPI1/LAT2/KIT/ITGB2/CX3CR1/MILR1/ENPP3/PRAM1/LGALS9/CD84/FGR/CCR2/CLNK/DOCK2/BTK/PIK3CG/SLAMF1
GO:0045582	positive regulation of T cell differentiation	121	-0.555047	-1.75705	1.34425e-09	5.7089e-08	4.64804e-08	4894	tags=55%, list=26%, signal=41%	ZBTB1/SMARCC1/BRD2/SOCS1/GATA3/HLX/IL7R/MDK/CD46/CYLD/EP300/SOX4/VNN1/BCL6/SMARCC2/RUNX1/VSIR/ZBTB16/IL23A/NLRP3/ITPKB/ARID1A/STAT5B/ARID2/SMARCE1/ARID1B/PBRM1/LEF1/PHF10/IL7/SYK/TNFSF4/CD80/CD86/IL23R/NFKBID/LILRB2/BTN2A2/RUNX3/XBP1/IFNG/CD83/SMARCA2/IL2/HLA-DRB1/IL12B/RASGRP1/IL12RB1/LILRB4/IL4I1/CR1/IL2RA/HLA-DRA/CD74/PIK3R6/LGALS9/IL2RG/ZAP70/FOXP3/NCKAP1L/RHOH/PTPRC/CCL19/TESPA1/SASH3/CD27
GO:0002437	inflammatory response to antigenic stimulus	71	-0.62158	-1.89905	1.37745e-09	5.8098e-08	4.73019e-08	2815	tags=46%, list=15%, signal=40%	NPY5R/ELANE/LYN/RBPJ/FCER1A/NOTCH1/FCGR3A/SYK/C3/IL10/A2M/FCGR1A/NLRP6/FYN/HCK/HLA-DRB1/IL12B/RASGRP1/FCGR2C/IL2RA/FUT7/IL5RA/CNR1/FCGR2B/FGR/CYSLTR1/LTA/CCR7/SPN/BTK/CD28/CD6/PLA2G2D
GO:0038093	Fc receptor signaling pathway	60	-0.647012	-1.95448	1.39337e-09	5.83699e-08	4.75232e-08	4995	tags=70%, list=26%, signal=52%	PRKCD/MAPK9/NR4A3/ABL1/PRKCE/TRAF6/APPL2/FCGR2A/PLA2G6/MAPK8/PLCG2/CLEC4D/LYN/PIGR/FCER1A/SOS1/APPL1/FCGR3A/MYO1G/MAP3K1/CLEC4E/SYK/IKBKB/FCGR1A/NOS2/FCER1G/IFNG/FYN/CD33/HCK/FCMR/FCGR2C/KIT/FCER2/LILRA4/CD200R1/FCGR2B/VAV1/FGR/LCK/CD247/BTK
GO:0032496	response to lipopolysaccharide	337	-0.452743	-1.49909	1.61469e-09	6.71843e-08	5.46997e-08	3388	tags=34%, list=18%, signal=28%	TIRAP/ALPL/LOXL1/HNRNPA0/CXCL10/CASP3/FGFR2/NLRP3/CNP/CTSG/BPI/GBP5/ELANE/MAPKAPK2/IL36A/NOS3/LDOC1/MEF2C/PLCG2/IFNAR1/IL13/CD14/LYN/KMO/FMO1/ALAD/LITAF/C2/CD40/SASH1/MAOB/IL12A/CDK19/PLSCR4/NOTCH1/GCH1/SMAD6/PTGIR/CASP9/ERBIN/GATA1/EDNRB/DIO2/TNFSF4/AICDA/PTGFR/GBP2/CD80/PENK/BMP6/CD86/GFI1/IL23R/IRAK4/SIGIRR/IL10/PDE4B/NR1H3/PTGER2/PTGER4/HPGD/NOS2/CCL2/LILRB2/CXCL9/CX3CL1/IDO1/ARID5A/XBP1/FGF1…
GO:0032945	negative regulation of mononuclear cell proliferation	91	-0.58627	-1.8264	1.80653e-09	7.46618e-08	6.07877e-08	2276	tags=43%, list=12%, signal=38%	LYN/ATM/PKN1/RC3H1/PLA2G2A/PDE5A/CD80/CD86/IL10/LILRB2/TYROBP/BTN2A2/IDO1/CD300A/RASSF5/IL2/HLA-DRB1/HAVCR2/LST1/LILRB4/TNFRSF14/PTPN6/IL4I1/MNDA/CR1/IL2RA/CRTAM/LILRB1/CTLA4/LGALS9/FCGR2B/TSPAN32/INPP5D/RIPOR2/FOXP3/SPN/BTK/PLA2G2D/TNFRSF13B
GO:0002833	positive regulation of response to biotic stimulus	405	-0.434858	-1.44644	1.9664e-09	8.07271e-08	6.57259e-08	4783	tags=39%, list=25%, signal=30%	PRKCE/MMRN2/TRIM41/MATR3/RNF135/PJA2/RNF170/OGT/TRAF6/P2RX7/UNC93B1/CD274/USP27X/MYD88/APPL2/NLRC5/NAGK/CYLD/EP300/LY96/COLEC11/PDPK1/SQSTM1/TNIP3/TBK1/IL17F/MAPK8/TLR6/CLEC7A/CREBBP/TIRAP/LACC1/CYBA/GRAMD4/PLA2G5/POMC/PUM2/PARP1/COLEC10/NLRP3/KLRC2/PTPRS/SIGLEC16/SLC15A3/KLRC3/NINJ1/GBP5/STAT5B/TAB1/COLEC12/MAPKAPK2/TLR3/PSPC1/ESR1/TRIM56/PLCG2/RNF115/FBXO38/SLC46A2/CD14/LYN/SASH1/CADM1/IL12A/CC…
GO:0050766	positive regulation of phagocytosis	69	-0.620516	-1.88986	2.1924e-09	8.94092e-08	7.27947e-08	4257	tags=55%, list=22%, signal=43%	APPL2/FCGR2A/COLEC11/CLEC7A/CYBA/PLA2G5/IL15RA/COLEC10/TUB/CAMK1D/PLCG2/IL15/C2/ABCA7/C3/RAB27A/SIRPB1/FCGR1A/CCL2/FCER1G/IFNG/MERTK/FCN1/CD300LF/FCGR2C/C4A/C4B/PTPRJ/CFP/FCGR2B/IL2RG/IL2RB/SIRPG/NCKAP1L/DOCK2/PTPRC/BTK/STAP1
GO:1903038	negative regulation of leukocyte cell-cell adhesion	143	-0.526926	-1.68418	2.22218e-09	9.00276e-08	7.32982e-08	4436	tags=47%, list=23%, signal=36%	TNFSF18/DTX1/CD274/VTCN1/HLX/DAPL1/MDK/BCL6/PPARA/FOXJ1/RUNX1/VSIR/PLA2G5/CASP3/CTSG/CCL21/LOXL3/MIA3/VSIG4/ILDR2/RC3H1/PLA2G2A/TNFSF4/PDE5A/IRF1/CD80/CD86/IL10/CXCL12/LILRB2/BTN2A2/RUNX3/IDO1/LAG3/ADORA2A/CD300A/CCL25/IL2/HLA-DRB1/STAT5A/HAVCR2/LILRB4/TNFRSF14/PTPN6/IL4I1/TNFAIP8L2/LAPTM5/CR1/IL2RA/CD74/CRTAM/LILRB1/FGL2/CTLA4/PTPN22/LGALS9/CD69/TSPAN32/TBX21/JAK3/RIPOR2/PDCD1/FOXP3/TIGIT/SPN/PL…
GO:0019882	antigen processing and presentation	111	-0.560295	-1.76452	2.3181e-09	9.32998e-08	7.59623e-08	3731	tags=49%, list=20%, signal=39%	CTSF/MFSD6/RELB/DNM2/TAPBP/TAPBPL/CD1A/CCL21/CD209/ICAM1/CLEC4A/CTSH/PIKFYVE/MARCHF8/LNPEP/IKBKB/IFI30/ERAP1/CD1D/HLA-DQB2/RAB27A/FCGR1A/LILRB2/CD1B/FCER1G/HLA-DQA2/HLA-DOB/HLA-DQB1/ACE/HLA-DRB5/CD1C/HLA-DRB1/RAB3C/MARCHF1/CD1E/RAB33A/HLA-DMA/HLA-DPA1/HLA-DPB1/FCER2/HLA-DRA/HLA-DQA1/CD74/FGL2/HLA-DMB/FCGR2B/MPEG1/HLA-DOA/CD8A/CTSS/WAS/CCR7/CCL19/WDFY4
GO:0050868	negative regulation of T cell activation	132	-0.532009	-1.69359	2.38205e-09	9.46365e-08	7.70506e-08	1536	tags=48%, list=8%, signal=44%	SOCS1/TNFSF18/DTX1/CD274/VTCN1/HLX/DAPL1/MDK/BCL6/FOXJ1/RUNX1/VSIR/PLA2G5/CASP3/CTSG/LOXL3/VSIG4/ILDR2/RC3H1/PLA2G2A/TNFSF4/PDE5A/IRF1/CD80/CD86/IL10/LILRB2/BTN2A2/RUNX3/IDO1/LAG3/ADORA2A/CD300A/IL2/HLA-DRB1/STAT5A/HAVCR2/LILRB4/TNFRSF14/PTPN6/IL4I1/TNFAIP8L2/LAPTM5/CR1/IL2RA/CD74/CRTAM/LILRB1/FGL2/CTLA4/PTPN22/LGALS9/CD69/TSPAN32/TBX21/JAK3/RIPOR2/PDCD1/FOXP3/TIGIT/SPN/PLA2G2D/LAX1
GO:0022408	negative regulation of cell-cell adhesion	197	-0.496952	-1.61441	2.38205e-09	9.46365e-08	7.70506e-08	5009	tags=46%, list=26%, signal=34%	ERBB2/CDKN2A/PRKCD/RGCC/PRKAR1A/ABL1/MBP/SOCS1/TNFSF18/DTX1/CD274/VTCN1/HLX/ZNF703/DAPL1/MDK/BCL6/PPARA/FOXJ1/RUNX1/VSIR/PLA2G5/TRPV4/CASP3/CTSG/CCL21/LOXL3/MIA3/SH2B3/VSIG4/ILDR2/RC3H1/PLA2G2A/PODXL/NOTCH1/MUC21/TNFSF4/PDE5A/NOTCH4/IRF1/CD80/BMP6/CD86/IL10/CXCL12/TNR/ADAMTS18/LILRB2/BTN2A2/RUNX3/IDO1/CEACAM1/LAG3/JAK2/ADORA2A/CD300A/NEXMIF/CCL25/IL2/HLA-DRB1/STAT5A/HAVCR2/LILRB4/TNFRSF14/PTPN6/I…
GO:0002861	regulation of inflammatory response to antigenic stimulus	44	-0.682304	-2.01057	3.1684e-09	1.25071e-07	1.01829e-07	1540	tags=43%, list=8%, signal=40%	SYK/C3/IL10/FCGR1A/NLRP6/FYN/HCK/HLA-DRB1/IL12B/FUT7/CNR1/FCGR2B/FGR/LTA/CCR7/SPN/BTK/CD28/PLA2G2D
GO:0002823	negative regulation of adaptive immune response based on somatic recombination of immune receptors built from immunoglobulin superfamily domains	62	-0.629658	-1.90375	3.24858e-09	1.27419e-07	1.03741e-07	4686	tags=63%, list=25%, signal=48%	PARP3/IL33/TNFSF18/CD274/IL7R/C4BPB/CD46/C4BPA/BCL6/IL27RA/FOXJ1/LOXL3/RC3H1/TNFSF4/CD80/KLRC1/SUSD4/CEACAM1/CR1L/IL2/STAT5A/HAVCR2/LILRB4/PTPN6/IL4I1/CR1/KLRD1/LILRB1/FCGR2B/CD69/TBX21/CR2/JAK3/PDCD1/FOXP3/NCKAP1L/SPN/PTPRC/SLAMF1
GO:0071887	leukocyte apoptotic process	121	-0.549976	-1.741	3.30959e-09	1.2899e-07	1.05021e-07	4998	tags=50%, list=26%, signal=37%	CDKN2A/PRKD2/RIPK3/BBC3/FNIP1/P2RX7/CD274/TSC22D3/FOXP1/IL7R/KITLG/BCL6/ORMDL3/EBF4/CASP3/PIP/ITPKB/SIRT1/CCL21/PIK3CB/FAS/RORC/RIPK1/RAPGEF2/ST3GAL1/MEF2C/TP53/SLC46A2/LYN/BCL3/PKN1/CCL5/CASP9/PLEKHO2/IL10/CXCL12/IDO1/MERTK/PTCRA/BCL2L11/IL2/GIMAP8/IL2RA/CD74/FASLG/HCLS1/LILRB1/HSH2D/LGALS9/BCL2/JAK3/DOCK8/PDCD1/ST6GAL1/CCR5/CCR7/BTK/CCL19/CD3G/CD27
GO:1903557	positive regulation of tumor necrosis factor superfamily cytokine production	108	-0.554332	-1.74416	3.75943e-09	1.45601e-07	1.18545e-07	4099	tags=50%, list=22%, signal=39%	FCGR2A/TMEM106A/LY96/C1QTNF4/SELENOK/CCL3/IL17F/ARHGEF2/CLEC7A/ISL1/TIRAP/CYBA/LILRA5/IL23A/RIPK1/LPL/MAPKAPK2/TLR3/PLCG2/CD14/IL17A/FCGR3A/CLU/SPHK2/STAT3/SYK/TNFRSF8/CD86/ZBTB20/FCGR1A/TYROBP/PIK3R1/ARID5A/IFNG/CARD9/JAK2/LILRA2/IL12B/HAVCR2/TLR4/LRRK2/FCGR2C/PTPRJ/TLR1/CYBB/LGALS9/FCGR2B/CCR2/CD2/SPN/PTPRC/BTK/CCL19/SASH3
GO:0002820	negative regulation of adaptive immune response	67	-0.626877	-1.90612	3.82751e-09	1.47311e-07	1.19937e-07	1565	tags=63%, list=8%, signal=58%	PARP3/IL33/TNFSF18/CD274/IL7R/C4BPB/CD46/C4BPA/BCL6/IL27RA/FOXJ1/LOXL3/RC3H1/CD160/TNFSF4/CD80/KLRC1/SUSD4/CEACAM1/CR1L/IL2/STAT5A/HAVCR2/LILRB4/TNFRSF14/PTPN6/IL4I1/CR1/KLRD1/LILRB1/FCGR2B/CD69/SAMSN1/TBX21/CR2/JAK3/PDCD1/FOXP3/NCKAP1L/SPN/PTPRC/SLAMF1
GO:0002690	positive regulation of leukocyte chemotaxis	96	-0.568906	-1.78089	3.95221e-09	1.51166e-07	1.23075e-07	4467	tags=51%, list=24%, signal=39%	DEFB124/TNFSF18/NEDD9/MOSPD2/EDN3/MDK/MSTN/CCL3/CCL1/THBS4/TIRAP/TRPV4/CXCL10/IL23A/C5AR1/CCL21/DAPK2/CAMK1D/RARRES2/VEGFD/IL12A/CCL5/F7/TNFSF14/CXCL17/CXCL12/PLA2G7/CCL4/PTN/C3AR1/CSF1/AIF1/CMKLR1/CSF1R/CCR1/PTPRJ/IL34/CCR6/CX3CR1/CD74/CXCL13/GPSM3/LGALS9/RIPOR2/NCKAP1L/CCR2/CCR7/CCL19/SLAMF1
GO:0043368	positive T cell selection	51	-0.6621	-1.97414	4.15746e-09	1.58035e-07	1.28668e-07	1541	tags=47%, list=8%, signal=43%	STAT3/IL23R/IL6ST/STAT5A/IL12B/IL12RB1/CD74/CD69/BCL2/BATF/TBX21/JAK3/CD3D/ZAP70/FOXP3/THEMIS/DOCK2/SPN/PTPRC/CD3G/CD3E/IRF4/LY9/SLAMF6
GO:0045577	regulation of B cell differentiation	35	-0.72391	-2.06991	4.34736e-09	1.64239e-07	1.33719e-07	1595	tags=57%, list=8%, signal=52%	CARD11/IL7/SYK/IL10/XBP1/IL2/SLAMF8/PTPN6/IL4I1/CR1/SPI1/ID2/NFAM1/INPP5D/IL2RG/NCKAP1L/BTK/FCRL3/IKZF3/CD27
GO:2000514	regulation of CD4-positive, alpha-beta T cell activation	83	-0.592929	-1.83169	4.78762e-09	1.79769e-07	1.46364e-07	4719	tags=54%, list=25%, signal=41%	BRD2/SOCS1/TNFSF18/CD274/GATA3/HLX/EP300/BCL6/RUNX1/VSIR/IL23A/NLRP3/LOXL3/CARD11/RC3H1/IL27/CD160/TNFSF4/CD80/CD86/IL23R/NFKBID/RUNX3/IFNG/CD83/IL2/HLA-DRB1/STAT5A/IL12B/IL12RB1/IL2RA/HLA-DRA/LGALS9/CD69/BATF/TBX21/JAK3/IL2RG/FOXP3/NCKAP1L/CD28/CCL19/CD3E/SASH3/IRF4
GO:0002444	myeloid leukocyte mediated immunity	110	-0.553947	-1.74395	5.1732e-09	1.9307e-07	1.57193e-07	3822	tags=48%, list=20%, signal=39%	PDPK1/VAMP2/CCL3/GAB2/PTGDR/CD177/KMT2E/POMC/CTSG/ELANE/IL13/LYN/SCNN1B/FCER1A/SLC18A2/DNASE1L3/LAT/FCGR3A/GATA1/SPHK2/SYK/C3/IRAK4/SERPINB9/FES/FCGR1A/NLRP6/TYROBP/PTGDS/SCN11A/CARD9/ACE/CD300A/FOXF1/ITGAM/RASGRP1/FCGR2C/SPI1/LAT2/KIT/ITGB2/CX3CR1/MILR1/PRAM1/LGALS9/FCGR2B/CD84/FGR/CCR2/CLNK/BTK/STAP1/PIK3CG
GO:0002710	negative regulation of T cell mediated immunity	32	-0.731419	-2.07642	5.29486e-09	1.9642e-07	1.5992e-07	1375	tags=47%, list=7%, signal=44%	CD80/KLRC1/CEACAM1/LILRB4/IL4I1/KLRD1/LILRB1/FCGR2B/TBX21/PDCD1/FOXP3/NCKAP1L/SPN/PTPRC/SLAMF1
GO:0032735	positive regulation of interleukin-12 production	44	-0.674285	-1.98694	6.17414e-09	2.27667e-07	1.85361e-07	4489	tags=68%, list=24%, signal=52%	TRAF6/DEFB124/UNC93B1/MDK/CLEC7A/ISL1/TIRAP/IL23A/IRF5/TLR3/PLCG2/CD40/IL17A/SYK/TNFSF4/IRF1/IL23R/IDO1/IFNG/IL12B/TLR4/LAPTM5/LTB/LGALS9/SCIMP/IRF8/CCR7/CCL19/IL16/CD40LG
GO:2000107	negative regulation of leukocyte apoptotic process	57	-0.647278	-1.95002	6.67187e-09	2.44556e-07	1.99111e-07	4275	tags=56%, list=23%, signal=44%	TSC22D3/FOXP1/IL7R/KITLG/BCL6/ORMDL3/PIP/ITPKB/CCL21/RORC/ST3GAL1/SLC46A2/BCL3/CCL5/CXCL12/IDO1/MERTK/PTCRA/IL2/CD74/HCLS1/LILRB1/HSH2D/BCL2/JAK3/DOCK8/PDCD1/ST6GAL1/CCR5/CCR7/CCL19/CD27
GO:0002700	regulation of production of molecular mediator of immune response	193	-0.491592	-1.59534	6.78103e-09	2.47086e-07	2.01171e-07	3786	tags=39%, list=20%, signal=31%	BCL6/IL27RA/IL17F/CLEC7A/HTR2A/LACC1/MLH1/IL1R1/NLRP3/IRF5/DENND1B/SIRT1/MAPKAPK2/TLR3/PLCG2/DNAJB9/IL13/LITAF/CD40/PKN1/SECTM1/GPRC5B/IL17A/ZPBP2/TRIL/SPHK2/CD160/SYK/TNFSF4/CD86/ANGPT1/KIR2DL4/IL10/ARID5A/XBP1/TNFSF13/CARD9/IL18R1/UBE2J1/CD244/CALHM6/IL2/TNFRSF4/TLR4/IRAK3/LILRB4/TNFRSF14/LAPTM5/CR1/KIT/IL21/CD74/LILRB1/CD7/FCGR2B/TBX21/TNFRSF1B/JAK3/TLR7/IL2RG/SCIMP/CD22/FOXP3/MZB1/CCR2/CLNK/P…
GO:0043383	negative T cell selection	13	-0.894004	-2.19228	6.82904e-09	2.47372e-07	2.01404e-07	340	tags=77%, list=2%, signal=76%	AIRE/CD74/ZAP70/THEMIS/CCR7/DOCK2/SPN/PTPRC/CD28/CD3E
GO:0097530	granulocyte migration	146	-0.520579	-1.66624	6.91019e-09	2.48848e-07	2.02605e-07	4665	tags=49%, list=25%, signal=37%	FUT4/CCL11/TNFSF18/MYD88/MOSPD2/EDN3/MDK/MPP1/MSTN/SLIT2/SELENOK/CCL3/CCL1/THBS4/TIRAP/CD177/CKLF/CCL8/CCL16/TRPV4/CXCL10/IL23A/IL1R1/C5AR1/CCL21/DAPK2/CD99L2/CAMK1D/RARRES2/CCL5/PIKFYVE/IL17A/EMP2/SYK/DPEP1/BST1/IRAK4/CXCL17/PDE4B/PTGER4/MCOLN2/CCL2/CXCL9/CCL4/CX3CL1/FCER1G/CSF3R/C3AR1/CSF1/CD300A/CMKLR1/ITGA9/CCL25/SLAMF8/CSF1R/CCL22/PECAM1/PTPRJ/IL34/ITGB2/CD74/FUT7/CXCL13/VAV1/RIPOR2/PREX1/JA…
GO:0032613	interleukin-10 production	61	-0.627417	-1.89488	7.17567e-09	2.55421e-07	2.07957e-07	3553	tags=52%, list=19%, signal=43%	CLEC7A/VSIR/LILRA5/IL23A/PLCG2/IL13/TRIB2/BCL3/RBM47/STAT3/SYK/TNFSF4/IL23R/TYROBP/IDO1/CD83/HGF/HLA-DRB1/IL12B/TLR4/LILRB4/LILRB1/LGALS9/FCGR2B/JAK3/FOXP3/TIGIT/BTK/CD28/SASH3/IRF4/CD40LG
GO:0032653	regulation of interleukin-10 production	61	-0.627417	-1.89488	7.17567e-09	2.55421e-07	2.07957e-07	3553	tags=52%, list=19%, signal=43%	CLEC7A/VSIR/LILRA5/IL23A/PLCG2/IL13/TRIB2/BCL3/RBM47/STAT3/SYK/TNFSF4/IL23R/TYROBP/IDO1/CD83/HGF/HLA-DRB1/IL12B/TLR4/LILRB4/LILRB1/LGALS9/FCGR2B/JAK3/FOXP3/TIGIT/BTK/CD28/SASH3/IRF4/CD40LG
GO:0032715	negative regulation of interleukin-6 production	47	-0.672098	-1.99066	8.60645e-09	3.04589e-07	2.47989e-07	1203	tags=47%, list=6%, signal=44%	IL10/CX3CL1/ARRB2/ARRB1/KLF2/HGF/HAVCR2/SYT11/TLR4/IRAK3/LILRB4/PTPN6/CD200/BANK1/GHRL/CD200R1/PTPN22/INPP5D/FOXP3/NCKAP1L/NLRC3/SLAMF1
GO:0071677	positive regulation of mononuclear cell migration	95	-0.563395	-1.76227	8.84757e-09	3.11333e-07	2.5348e-07	4467	tags=51%, list=24%, signal=39%	DEFB124/TNFSF18/NEDD9/MOSPD2/MDK/MSTN/SELENOK/CCL3/CCL1/TRPV4/CXCL10/MED23/C5AR1/CCL21/CD99L2/RARRES2/P2RX4/IL12A/CCL5/TNFSF14/PDGFD/CXCL17/CXCL12/PLA2G7/CCL4/CX3CL1/JAM2/C3AR1/CSF1/ITGA4/AIF1/CMKLR1/CSF1R/CCR1/TNFRSF14/P2RY12/PTPRJ/IL34/CCR6/CX3CR1/CXCL13/LGALS9/CORO1A/DOCK8/CCR2/CCR7/SPN/SLAMF1
GO:0002504	antigen processing and presentation of peptide or polysaccharide antigen via MHC class II	35	-0.714791	-2.04384	1.21538e-08	4.25245e-07	3.46224e-07	1876	tags=60%, list=10%, signal=54%	PIKFYVE/MARCHF8/IFI30/HLA-DQB2/FCER1G/HLA-DQA2/HLA-DOB/HLA-DQB1/HLA-DRB5/HLA-DRB1/MARCHF1/HLA-DMA/HLA-DPA1/HLA-DPB1/HLA-DRA/HLA-DQA1/CD74/HLA-DMB/FCGR2B/HLA-DOA/CTSS
GO:0050728	negative regulation of inflammatory response	169	-0.501552	-1.61967	1.2464e-08	4.33636e-07	3.53055e-07	4102	tags=41%, list=22%, signal=32%	MDK/CCN3/CYLD/SLC39A8/PPARA/MKRN2/ISL1/FEM1A/ASH1L/LRFN5/NLRP3/NPY5R/ELANE/APOE/CHRFAM7A/IL13/RORA/NLRP12/LYN/IL22RA2/CDH5/PPARG/IL17A/ADORA1/HAMP/PTGIS/STAT3/SYK/NR1D2/TEK/CXCL17/IL10/NR1H3/IGF1/PTGER4/NLRP6/CX3CL1/FYN/ADORA2A/FOXF1/HCK/IL2/SLAMF8/HGF/HLA-DRB1/SMPDL3B/IL12B/FFAR4/SYT11/PTPN6/CD200/GPR31/TNFAIP8L2/AOAH/IL2RA/SIGLEC10/ENPP3/GHRL/CD200R1/FCGR2B/TNFRSF1B/FGR/CST7/ALOX5/FOXP3/IL10RA/…
GO:0032760	positive regulation of tumor necrosis factor production	104	-0.554361	-1.74004	1.33694e-08	4.62522e-07	3.76574e-07	4099	tags=50%, list=22%, signal=39%	FCGR2A/TMEM106A/LY96/C1QTNF4/SELENOK/CCL3/ARHGEF2/CLEC7A/ISL1/TIRAP/CYBA/LILRA5/IL23A/RIPK1/LPL/MAPKAPK2/TLR3/PLCG2/CD14/IL17A/FCGR3A/CLU/SPHK2/STAT3/SYK/TNFRSF8/ZBTB20/FCGR1A/TYROBP/PIK3R1/ARID5A/IFNG/CARD9/JAK2/LILRA2/IL12B/HAVCR2/TLR4/LRRK2/FCGR2C/PTPRJ/TLR1/CYBB/LGALS9/FCGR2B/CCR2/CD2/SPN/PTPRC/BTK/CCL19/SASH3
GO:0050764	regulation of phagocytosis	97	-0.5606	-1.75566	1.4927e-08	5.13522e-07	4.18096e-07	3332	tags=42%, list=18%, signal=35%	CYBA/PLA2G5/IL15RA/COLEC10/TUB/CAMK1D/PLCG2/IL15/C2/ABCA7/CSK/APPL1/SYK/C3/RAB27A/SIRPB1/FCGR1A/CCL2/FCER1G/IFNG/MERTK/CD300A/FCN1/HCK/CD300LF/SYT11/FCGR2C/C4A/C4B/PTPRJ/CFP/FCGR2B/FGR/IL2RG/IL2RB/SIRPG/NCKAP1L/DOCK2/PTPRC/BTK/STAP1
GO:0070664	negative regulation of leukocyte proliferation	98	-0.561411	-1.75915	1.59654e-08	5.46193e-07	4.44696e-07	2276	tags=41%, list=12%, signal=36%	LYN/ATM/PKN1/RC3H1/PLA2G2A/PDE5A/CD80/CD86/IL10/LILRB2/TYROBP/BTN2A2/IDO1/CD300A/RASSF5/IL2/HLA-DRB1/HAVCR2/LST1/LILRB4/TNFRSF14/PTPN6/IL4I1/MNDA/CR1/IL2RA/ENPP3/CRTAM/LILRB1/CTLA4/LGALS9/FCGR2B/TSPAN32/INPP5D/RIPOR2/FOXP3/SPN/BTK/PLA2G2D/TNFRSF13B
GO:0007162	negative regulation of cell adhesion	290	-0.449574	-1.48405	1.67442e-08	5.69671e-07	4.63812e-07	5617	tags=46%, list=30%, signal=33%	LRRC32/GBP1/CLASP2/BMP4/PRDX2/PELI1/MMP12/PLXNB2/PLXNB1/SEMA3E/FZD7/ERBB2/CDKN2A/PRKCD/HSPG2/SIPA1/RGCC/PRKAR1A/ABL1/MBP/SOCS1/TBCD/TNFSF18/DTX1/CD274/VTCN1/HLX/SEMA5A/ZNF703/DAPL1/MDK/DACT2/BCL6/PPARA/ERBB3/CLDN7/DAB1/FOXJ1/RUNX1/VSIR/DMTN/MYOC/PLA2G5/TRPV4/FZD4/CASP3/CTSG/CCL21/LOXL3/MIA3/SH2B3/VSIG4/ILDR2/SEMA6A/PLXND1/APOD/RC3H1/PLA2G2A/PODXL/NOTCH1/MUC21/GCNT2/TNFSF4/PDE5A/ACVRL1/NOTCH4/IRF1…
GO:0050858	negative regulation of antigen receptor-mediated signaling pathway	37	-0.706444	-2.04358	1.77176e-08	5.99479e-07	4.8808e-07	1990	tags=54%, list=10%, signal=48%	NCK1/ITPRIPL1/CD160/BTN2A2/CEACAM1/CD72/CD300A/LPXN/LILRB4/PTPN6/PTPRJ/LAPTM5/PTPN22/FCGR2B/PLCL2/SLA2/CD22/UBASH3A/FCRL3/SH2D1A
GO:0031348	negative regulation of defense response	266	-0.461172	-1.51622	1.85613e-08	6.24593e-07	5.08528e-07	4149	tags=37%, list=22%, signal=29%	SERPING1/MDK/CCN3/CYLD/DTX4/SLC39A8/ADAR/PPARA/MKRN2/ISL1/FEM1A/ASH1L/NR1H2/GIGYF2/PARP1/LRFN5/NLRP3/GRB2/CEP63/NPY5R/ELANE/APOE/VSIG4/CHRFAM7A/IL13/RORA/NLRP12/LYN/IL22RA2/CDH5/PARP14/PPARG/IL17A/ADORA1/HAMP/PTGIS/STAT3/SYK/NR1D2/TEK/TRAFD1/KLRC1/SAMHD1/SERPINB9/CXCL17/KIR2DL4/IL10/NR1H3/IGF1/A2M/PTGER4/TRIM38/NLRP6/SUSD4/CX3CL1/CEACAM1/ARRB2/FYN/ADORA2A/FOXF1/HCK/IL2/SLAMF8/HGF/HLA-DRB1/SMPDL3B…
GO:0043370	regulation of CD4-positive, alpha-beta T cell differentiation	62	-0.6134	-1.85459	2.0139e-08	6.74e-07	5.48753e-07	4719	tags=61%, list=25%, signal=46%	BRD2/SOCS1/TNFSF18/GATA3/HLX/EP300/BCL6/RUNX1/IL23A/NLRP3/LOXL3/RC3H1/IL27/TNFSF4/CD80/CD86/IL23R/NFKBID/RUNX3/IFNG/CD83/IL2/HLA-DRB1/STAT5A/IL12B/IL12RB1/HLA-DRA/LGALS9/CD69/BATF/TBX21/JAK3/IL2RG/FOXP3/NCKAP1L/CCL19/SASH3/IRF4
GO:0002455	humoral immune response mediated by circulating immunoglobulin	46	-0.667404	-1.97396	2.07001e-08	6.89034e-07	5.60994e-07	4158	tags=65%, list=22%, signal=51%	C1RL/SERPING1/C4BPB/CD46/C4BPA/MASP2/FOXJ1/C8G/C6/C5/BCL3/C2/CLU/C1QA/C3/C1QB/C1QC/SUSD4/CR1L/FCMR/C7/PTPN6/C4A/C4B/CR1/FCER2/FCGR2B/CR2/LTA/PTPRC
GO:0045089	positive regulation of innate immune response	376	-0.433888	-1.44014	2.11573e-08	7.00465e-07	5.703e-07	4721	tags=39%, list=25%, signal=30%	TRIM41/MATR3/RNF135/PJA2/RNF170/OGT/TRAF6/P2RX7/UNC93B1/CD274/USP27X/MYD88/APPL2/NLRC5/NAGK/CYLD/EP300/LY96/COLEC11/PDPK1/SQSTM1/TNIP3/TBK1/MAPK8/TLR6/CLEC7A/CREBBP/TIRAP/LACC1/CYBA/GRAMD4/PLA2G5/PUM2/PARP1/COLEC10/NLRP3/KLRC2/PTPRS/SLC15A3/KLRC3/NINJ1/GBP5/STAT5B/TAB1/COLEC12/MAPKAPK2/TLR3/PSPC1/ESR1/TRIM56/PLCG2/RNF115/SLC46A2/CD14/LYN/CADM1/IL12A/CCL5/EPG5/KLRC4/KCNK13/WDFY1/APPL1/ERBIN/TRIL/C…
GO:0046633	alpha-beta T cell proliferation	46	-0.66689	-1.97244	2.2002e-08	7.24536e-07	5.89898e-07	2388	tags=46%, list=13%, signal=40%	IL15/CARD11/SYK/TNFSF4/IRF1/TYK2/JAK2/IL2/IL12B/EBI3/TNFRSF14/IL2RA/LGALS9/ZAP70/FOXP3/CCR2/RASAL3/DOCK2/PTPRC/CD28/CD3E
GO:1905517	macrophage migration	61	-0.616308	-1.86133	2.27375e-08	7.44776e-07	6.06377e-07	4571	tags=54%, list=24%, signal=41%	TAFA4/ROR2/TNFSF18/MDK/MSTN/CCL3/CKLF/TRPV4/C5AR1/RARRES2/C5/P2RX4/MTUS1/CCL5/EDNRB/CXCL17/MCOLN2/CCL2/CX3CL1/C3AR1/CSF1/CMKLR1/SLAMF8/CSF1R/CD200/P2RY12/PTPRJ/IL34/CX3CR1/CD200R1/CCR2/STAP1/SLAMF1
GO:0019884	antigen processing and presentation of exogenous antigen	48	-0.65665	-1.94575	2.45811e-08	8.00902e-07	6.52074e-07	2244	tags=58%, list=12%, signal=52%	CLEC4A/PIKFYVE/LNPEP/IKBKB/IFI30/CD1D/HLA-DQB2/FCGR1A/CD1B/FCER1G/HLA-DQA2/HLA-DOB/HLA-DQB1/HLA-DRB5/CD1C/HLA-DRB1/CD1E/HLA-DMA/HLA-DPA1/HLA-DPB1/HLA-DRA/HLA-DQA1/CD74/HLA-DMB/FCGR2B/MPEG1/HLA-DOA/CTSS
GO:0071621	granulocyte chemotaxis	119	-0.527617	-1.66947	2.68709e-08	8.709e-07	7.09065e-07	4204	tags=46%, list=22%, signal=36%	MOSPD2/EDN3/MDK/MPP1/MSTN/SLIT2/CCL3/CCL1/THBS4/TIRAP/CKLF/CCL8/CCL16/TRPV4/CXCL10/IL23A/C5AR1/CCL21/DAPK2/CAMK1D/RARRES2/CCL5/PIKFYVE/SYK/DPEP1/BST1/CXCL17/PDE4B/CCL2/CXCL9/CCL4/CX3CL1/FCER1G/CSF3R/C3AR1/CSF1/CMKLR1/ITGA9/CCL25/CSF1R/CCL22/PTPRJ/IL34/ITGB2/CD74/CXCL13/VAV1/RIPOR2/PREX1/JAML/NCKAP1L/CCR7/CCL19/PIK3CG/SLAMF1
GO:0046640	regulation of alpha-beta T cell proliferation	43	-0.672029	-1.97539	2.86076e-08	9.22334e-07	7.50941e-07	1540	tags=42%, list=8%, signal=39%	SYK/TNFSF4/IRF1/TYK2/JAK2/IL2/IL12B/EBI3/TNFRSF14/IL2RA/LGALS9/ZAP70/FOXP3/CCR2/RASAL3/PTPRC/CD28/CD3E
GO:0050871	positive regulation of B cell activation	86	-0.56923	-1.76479	3.05537e-08	9.79946e-07	7.97847e-07	3786	tags=45%, list=20%, signal=36%	BCL6/CD38/SH3KBP1/TIRAP/MLH1/STAT5B/MEF2C/IL13/PRLR/CARD11/CD40/IL7/SYK/TNFSF4/BST1/IL10/XBP1/TNFSF13/TNFSF13B/IL2/TNFRSF4/TLR4/NFATC2/TNFRSF13C/SPI1/GPR183/IL21/CD74/BCL2/INPP5D/TBX21/IL2RG/NCKAP1L/PTPRC/BTK/CD28/SASH3/FCRL3/CD27
GO:0002495	antigen processing and presentation of peptide antigen via MHC class II	33	-0.723333	-2.05871	3.3773e-08	1.07759e-06	8.77342e-07	1876	tags=64%, list=10%, signal=57%	PIKFYVE/MARCHF8/IFI30/HLA-DQB2/FCER1G/HLA-DQA2/HLA-DOB/HLA-DQB1/HLA-DRB5/HLA-DRB1/MARCHF1/HLA-DMA/HLA-DPA1/HLA-DPB1/HLA-DRA/HLA-DQA1/CD74/HLA-DMB/FCGR2B/HLA-DOA/CTSS
GO:0046637	regulation of alpha-beta T cell differentiation	80	-0.583291	-1.79411	3.62987e-08	1.1522e-06	9.38094e-07	4719	tags=56%, list=25%, signal=42%	BRD2/SOCS1/PRDM1/TNFSF18/GATA3/HLX/EP300/BCL6/RUNX1/ZBTB16/IL23A/NLRP3/ITPKB/LOXL3/RC3H1/IL27/SYK/TNFSF4/CD80/CD86/IL23R/NFKBID/RUNX3/IFNG/CD83/IL2/HLA-DRB1/STAT5A/IL12B/IL12RB1/LILRB4/ZNF683/HLA-DRA/LGALS9/CD69/BATF/TBX21/JAK3/IL2RG/ZAP70/FOXP3/NCKAP1L/CCL19/SASH3/IRF4
GO:0045066	regulatory T cell differentiation	40	-0.67236	-1.95952	4.06803e-08	1.28466e-06	1.04594e-06	1630	tags=50%, list=9%, signal=46%	USP44/TNFSF4/IRF1/LILRB2/BTN2A2/IFNG/LAG3/IL2/HLA-DRB1/LILRB4/IL4I1/CR1/HLA-DRA/FUT7/CTLA4/LGALS9/IL2RG/FOXP3/CD28/PLA2G2D
GO:0045123	cellular extravasation	75	-0.583054	-1.78968	4.2566e-08	1.33735e-06	1.08884e-06	3370	tags=48%, list=18%, signal=40%	CD177/MED23/IL1R1/CCL21/CD99L2/CHST4/ELANE/ICAM1/PODXL2/PLVAP/BST1/PDGFD/CXCL12/GP1BA/PTGER4/CCL2/CX3CL1/JAM2/ITGA4/CCL25/SELE/PECAM1/ITGB2/CX3CR1/FUT7/ITGB7/VCAM1/RIPOR2/SELPLG/SELP/JAML/CCR2/SPN/ITGAL/PIK3CG/SELL
GO:0045954	positive regulation of natural killer cell mediated cytotoxicity	28	-0.74396	-2.08337	4.32994e-08	1.35349e-06	1.10198e-06	3035	tags=75%, list=16%, signal=63%	KLRC2/KLRC3/STAT5B/CADM1/IL12A/KLRC4/CD160/KLRC1/LAG3/IL12B/RASGRP1/KLRK1/IL18RAP/KLRD1/IL21/CRTAM/VAV1/NCR3/CD226/SH2D1A/SLAMF6
GO:0050855	regulation of B cell receptor signaling pathway	22	-0.785573	-2.12428	4.86919e-08	1.51437e-06	1.23296e-06	1575	tags=73%, list=8%, signal=67%	LYN/GCSAM/GCSAML/CD72/CD300A/LPXN/FCMR/PTPN6/PTPN22/FCGR2B/NFAM1/PLCL2/CD22/CD19/STAP1/FCRL3
GO:0036336	dendritic cell migration	32	-0.711478	-2.01981	5.09999e-08	1.57818e-06	1.28491e-06	2959	tags=59%, list=16%, signal=50%	CCL21/EPS8/NLRP12/IL12A/CCL5/SLAMF8/CCR1/GPR183/CCR6/LGALS9/DOCK8/CXCR4/ALOX5/CCR2/CCR5/CCR7/CCL19/PIK3CG/SLAMF1
GO:1905521	regulation of macrophage migration	45	-0.657568	-1.94475	5.63296e-08	1.73439e-06	1.41209e-06	4436	tags=60%, list=23%, signal=46%	TNFSF18/MDK/MSTN/CCL3/TRPV4/C5AR1/RARRES2/C5/P2RX4/MTUS1/CCL5/CXCL17/CX3CL1/C3AR1/CSF1/CMKLR1/SLAMF8/CSF1R/CD200/P2RY12/PTPRJ/IL34/CX3CR1/CD200R1/CCR2/STAP1/SLAMF1
GO:0045060	negative thymic T cell selection	12	-0.883904	-2.12349	6.22623e-08	1.90752e-06	1.55305e-06	340	tags=75%, list=2%, signal=74%	AIRE/CD74/ZAP70/CCR7/DOCK2/SPN/PTPRC/CD28/CD3E
GO:2000401	regulation of lymphocyte migration	68	-0.596951	-1.81816	6.35085e-08	1.92653e-06	1.56853e-06	3778	tags=49%, list=20%, signal=39%	SELENOK/IL27RA/CCL3/CXCL10/MED23/CCL21/CD99L2/MIA3/APOD/CCL5/AIRE/PADI2/GCSAM/TNFSF14/CXCL12/CCL2/CCL4/GCSAML/JAM2/ITGA4/AIF1/KLRK1/TNFRSF14/CD200/CCR6/CXCL13/CD200R1/CD69/RIPOR2/CORO1A/DOCK8/CCR2/SPN
GO:0018108	peptidyl-tyrosine phosphorylation	196	-0.475692	-1.54533	6.34451e-08	1.92653e-06	1.56853e-06	4632	tags=42%, list=24%, signal=32%	LRRK1/SOCS1/RELN/TNFSF18/FLT1/FLT4/NEDD9/DDR2/ALK/ERBB4/KITLG/FGFR1/TNFRSF18/ARHGEF2/INPP5F/HTR2A/DMTN/THBS4/LILRA5/FGFR2/PLCG2/NTRK1/TP53/IL15/PRLR/LYN/IL22RA2/KDR/LTK/GPRC5B/IL12A/EPHA3/EPHA7/PARP14/INSR/ZFYVE28/GATA1/SYK/FGF7/DYRK1A/CD80/PDGFRA/BMP6/BST1/ANGPT1/PKDCC/IGF1/FES/IFNG/FGF10/JAK2/FYN/CLEC6A/HCK/CSF1R/GFRA1/LILRB4/TTBK1/PTPN6/CASS4/PECAM1/PTPRJ/ENPP2/IL34/KIT/IL21/BANK1/ITGB2/PLPP3/…
GO:0002396	MHC protein complex assembly	19	-0.800438	-2.1241	7.00185e-08	2.10329e-06	1.71244e-06	1156	tags=68%, list=6%, signal=64%	HLA-DQB2/HLA-DQA2/HLA-DOB/HLA-DQB1/HLA-DRB5/HLA-DRB1/HLA-DMA/HLA-DPA1/HLA-DPB1/HLA-DRA/HLA-DQA1/HLA-DMB/HLA-DOA
GO:0002501	peptide antigen assembly with MHC protein complex	19	-0.800438	-2.1241	7.00185e-08	2.10329e-06	1.71244e-06	1156	tags=68%, list=6%, signal=64%	HLA-DQB2/HLA-DQA2/HLA-DOB/HLA-DQB1/HLA-DRB5/HLA-DRB1/HLA-DMA/HLA-DPA1/HLA-DPB1/HLA-DRA/HLA-DQA1/HLA-DMB/HLA-DOA
GO:0045579	positive regulation of B cell differentiation	17	-0.81743	-2.14354	7.46644e-08	2.23196e-06	1.8172e-06	1595	tags=65%, list=8%, signal=59%	IL7/SYK/IL10/XBP1/IL2/SPI1/INPP5D/IL2RG/NCKAP1L/BTK/CD27
GO:0002335	mature B cell differentiation	38	-0.683874	-1.98379	8.51842e-08	2.53413e-06	2.06322e-06	2632	tags=58%, list=14%, signal=50%	ST3GAL1/CMTM7/PLCG2/BCL3/NKX2-3/IL10/CDH17/XBP1/IL2/SLAMF8/CR1/GPR183/MFNG/IL21/DOCK10/FCGR2B/PLCL2/IL2RG/POU2AF1/ITM2A/IRF8/CD19
GO:0001776	leukocyte homeostasis	112	-0.535562	-1.68698	8.86129e-08	2.62345e-06	2.13595e-06	3180	tags=39%, list=17%, signal=33%	CASP3/ITPKB/PIK3CB/FAS/STAT5B/SH2B2/SH2B3/MEF2C/SLC46A2/XKR8/LYN/PKN1/RC3H1/NKX2-3/SOS1/LAT/TNFSF14/PDE4B/SLC40A1/CSF1/MERTK/TNFSF13B/BCL2L11/IL2/IL2RA/GPR183/CD74/LGALS2/DOCK10/LGALS9/BCL2/JAK3/CORO1A/FOXP3/GAPT/NCKAP1L/CCR2/SIT1/TNFRSF17/BTK/FLT3/SASH3/TNFRSF13B/GPR174
GO:0042116	macrophage activation	106	-0.536263	-1.68574	9.38562e-08	2.76539e-06	2.25151e-06	4783	tags=50%, list=25%, signal=38%	PRKCE/PLA2G3/PJA2/SBNO2/IL33/CEBPA/FOXP1/GPR137B/TMEM106A/CCL3/ADGRF5/TLR6/LRFN5/C5AR1/BPI/CRTC3/CD93/TLR3/VSIG4/PLCG2/IL13/RORA/ATM/FCGR3A/CLU/HAMP/CALHM2/SYK/C1QA/IL10/NR1H3/TYROBP/CX3CL1/IFNG/SUCNR1/JAK2/AIF1/ITGAM/HAVCR2/SYT11/TLR4/TTBK1/LRRK2/CD200/TLR1/ITGB2/CX3CR1/FCER2/CD74/FCGR2B/CST7/PTPRC/STAP1
GO:0002478	antigen processing and presentation of exogenous peptide antigen	39	-0.675416	-1.96503	9.45172e-08	2.7716e-06	2.25657e-06	2244	tags=62%, list=12%, signal=54%	CLEC4A/PIKFYVE/LNPEP/IKBKB/IFI30/HLA-DQB2/FCGR1A/FCER1G/HLA-DQA2/HLA-DOB/HLA-DQB1/HLA-DRB5/HLA-DRB1/HLA-DMA/HLA-DPA1/HLA-DPB1/HLA-DRA/HLA-DQA1/CD74/HLA-DMB/FCGR2B/MPEG1/HLA-DOA/CTSS
GO:0150079	negative regulation of neuroinflammatory response	14	-0.856998	-2.14327	9.62055e-08	2.80774e-06	2.28599e-06	1164	tags=57%, list=6%, signal=54%	IGF1/CX3CL1/SYT11/CD200/CD200R1/TNFRSF1B/CST7/PTPRC
GO:0001911	negative regulation of leukocyte mediated cytotoxicity	32	-0.702976	-1.99567	9.71368e-08	2.82155e-06	2.29723e-06	1336	tags=47%, list=7%, signal=44%	KLRC1/SERPINB9/KIR2DL4/CEACAM1/ARRB2/HAVCR2/KLRD1/CX3CR1/LILRB1/LGALS9/FCGR2B/INPP5D/NCKAP1L/TIGIT/PTPRC
GO:0006956	complement activation	54	-0.622068	-1.86218	9.93974e-08	2.87366e-06	2.33966e-06	5134	tags=65%, list=27%, signal=47%	FCN2/CFI/C1R/RGCC/MASP1/C1RL/SERPING1/C4BPB/CD46/COLEC11/C4BPA/MASP2/CFB/COLEC10/C8G/CFH/C6/VSIG4/C5/C2/CLU/C1QA/C3/C1QB/A2M/C1QC/SUSD4/CR1L/FCN1/C7/C4A/C4B/CR1/CFP/CR2
GO:0002279	mast cell activation involved in immune response	53	-0.623407	-1.86168	1.0055e-07	2.8934e-06	2.35573e-06	2377	tags=47%, list=13%, signal=41%	IL13/LYN/FCER1A/SLC18A2/LAT/GATA1/SPHK2/SYK/FES/PTGDS/SCN11A/CD300A/FOXF1/RASGRP1/PTPN6/LAT2/KIT/MILR1/ENPP3/LGALS9/CD84/FGR/CLNK/BTK/PIK3CG
GO:0043301	negative regulation of leukocyte degranulation	13	-0.862184	-2.11425	1.05665e-07	3.02644e-06	2.46405e-06	920	tags=69%, list=5%, signal=66%	CEACAM1/CD300A/FOXF1/SPI1/LGALS9/FCGR2B/CD84/NCKAP1L/CCR2
GO:0030890	positive regulation of B cell proliferation	47	-0.648596	-1.92105	1.12989e-07	3.22123e-06	2.62264e-06	2517	tags=49%, list=13%, signal=43%	MEF2C/IL13/PRLR/CARD11/CD40/IL7/BST1/TNFSF13/TNFSF13B/IL2/TNFRSF4/TLR4/NFATC2/TNFRSF13C/GPR183/IL21/CD74/BCL2/NCKAP1L/PTPRC/BTK/SASH3/FCRL3
GO:2000516	positive regulation of CD4-positive, alpha-beta T cell activation	46	-0.649427	-1.92079	1.23672e-07	3.50955e-06	2.85739e-06	1565	tags=43%, list=8%, signal=40%	CD160/TNFSF4/CD80/CD86/IL23R/NFKBID/IFNG/CD83/HLA-DRB1/IL12B/IL12RB1/HLA-DRA/LGALS9/IL2RG/FOXP3/NCKAP1L/CD28/CCL19/CD3E/SASH3
GO:0050856	regulation of T cell receptor signaling pathway	52	-0.624847	-1.86322	1.4919e-07	4.21427e-06	3.43115e-06	2138	tags=42%, list=11%, signal=38%	CARD11/RC3H1/NCK1/ITPRIPL1/CD160/BTN2A2/CEACAM1/CD300A/LILRB4/PTPN6/PTPRJ/LAPTM5/PTPN22/LCK/SLA2/CCR7/PTPRC/CD226/TRAT1/TESPA1/UBASH3A/SH2D1A
GO:0018212	peptidyl-tyrosine modification	197	-0.474639	-1.54192	1.50701e-07	4.23752e-06	3.45008e-06	4632	tags=42%, list=24%, signal=32%	LRRK1/SOCS1/RELN/TNFSF18/FLT1/FLT4/NEDD9/DDR2/ALK/ERBB4/KITLG/FGFR1/TNFRSF18/ARHGEF2/INPP5F/HTR2A/DMTN/THBS4/LILRA5/FGFR2/PLCG2/NTRK1/TP53/IL15/PRLR/LYN/IL22RA2/KDR/LTK/GPRC5B/IL12A/EPHA3/EPHA7/PARP14/INSR/ZFYVE28/GATA1/SYK/FGF7/DYRK1A/CD80/PDGFRA/BMP6/BST1/ANGPT1/PKDCC/IGF1/FES/IFNG/FGF10/JAK2/FYN/CLEC6A/HCK/CSF1R/GFRA1/LILRB4/TTBK1/PTPN6/CASS4/PECAM1/PTPRJ/ENPP2/IL34/KIT/IL21/BANK1/ITGB2/PLPP3/…
GO:0002887	negative regulation of myeloid leukocyte mediated immunity	11	-0.889214	-2.11609	1.63453e-07	4.57519e-06	3.725e-06	780	tags=73%, list=4%, signal=70%	CD300A/FOXF1/SPI1/CX3CR1/LGALS9/FCGR2B/CD84/CCR2
GO:0032720	negative regulation of tumor necrosis factor production	64	-0.596724	-1.81049	1.88828e-07	5.26155e-06	4.28382e-06	3435	tags=42%, list=18%, signal=35%	VSIR/POMC/BPI/CHRFAM7A/CLEC4A/BCL3/CHRNA7/IL10/IGF1/CX3CL1/ARRB2/CD33/HAVCR2/SYT11/TLR4/IRAK3/LILRB4/PTPN6/LILRA4/GHRL/LILRB1/PTPN22/LGALS9/FOXP3/GPR18/NLRC3/SLAMF1
GO:0046641	positive regulation of alpha-beta T cell proliferation	24	-0.75823	-2.07776	1.90711e-07	5.29009e-06	4.30705e-06	2138	tags=58%, list=11%, signal=52%	CARD11/SYK/TNFSF4/TYK2/JAK2/IL12B/EBI3/LGALS9/ZAP70/CCR2/RASAL3/PTPRC/CD28/CD3E
GO:1903556	negative regulation of tumor necrosis factor superfamily cytokine production	66	-0.591346	-1.7959	1.97267e-07	5.4474e-06	4.43514e-06	3435	tags=42%, list=18%, signal=35%	VSIR/POMC/BPI/CHRFAM7A/CLEC4A/BCL3/CHRNA7/IL10/IGF1/CX3CL1/ARRB2/LTF/CD33/HAVCR2/SYT11/TLR4/IRAK3/LILRB4/PTPN6/LILRA4/GHRL/LILRB1/PTPN22/LGALS9/FOXP3/GPR18/NLRC3/SLAMF1
GO:0019886	antigen processing and presentation of exogenous peptide antigen via MHC class II	29	-0.715598	-2.01259	2.19187e-07	6.02568e-06	4.90595e-06	1876	tags=66%, list=10%, signal=59%	PIKFYVE/IFI30/HLA-DQB2/FCER1G/HLA-DQA2/HLA-DOB/HLA-DQB1/HLA-DRB5/HLA-DRB1/HLA-DMA/HLA-DPA1/HLA-DPB1/HLA-DRA/HLA-DQA1/CD74/HLA-DMB/FCGR2B/HLA-DOA/CTSS
GO:0010720	positive regulation of cell development	437	-0.415784	-1.38528	2.2664e-07	6.20288e-06	5.05023e-06	4894	tags=41%, list=26%, signal=31%	DMRTA2/ACTN3/SOX13/TIAM2/CDKL3/RGS14/BMP4/ACIN1/TBC1D24/TGM2/PLXNB2/PLXNB1/SRRT/FBXW8/NEURL1/PCK1/SMARCA4/TRAK1/ZBTB1/SMARCC1/MAP6/SPEN/PLA2G3/BRD2/RUFY3/CDKL5/TIAM1/SOCS1/IL33/TRAF6/RELN/ROR2/WDR62/DCSTAMP/GATA3/HLX/SEMA5A/ASCL1/FMR1/IL7R/NEDD9/POU4F1/MDK/CD46/DAG1/CYLD/EP300/BRAF/SOX4/SLIT2/VNN1/KITLG/BCL6/CLEC7A/SMARCC2/RUNX1/VSIR/EGR2/TP73/CLDN5/IL15RA/MEGF8/ZBTB16/PRKCH/FZD4/IL23A/NLRP3/ITPK…
GO:0031342	negative regulation of cell killing	35	-0.686297	-1.96237	2.34865e-07	6.39955e-06	5.21034e-06	1336	tags=46%, list=7%, signal=43%	KLRC1/SERPINB9/KIR2DL4/CEACAM1/ARRB2/HAVCR2/CR1/KLRD1/CX3CR1/LILRB1/LGALS9/FCGR2B/INPP5D/NCKAP1L/TIGIT/PTPRC
GO:0038094	Fc-gamma receptor signaling pathway	37	-0.680047	-1.96722	2.54857e-07	6.91371e-06	5.62896e-06	2471	tags=73%, list=13%, signal=64%	PRKCD/ABL1/PRKCE/APPL2/FCGR2A/PLA2G6/CLEC4D/LYN/APPL1/FCGR3A/MYO1G/CLEC4E/SYK/FCGR1A/NOS2/FCER1G/IFNG/FYN/CD33/HCK/FCGR2C/FCER2/FCGR2B/VAV1/FGR/LCK/CD247
GO:0002709	regulation of T cell mediated immunity	104	-0.532654	-1.6719	2.60529e-07	7.03657e-06	5.72899e-06	3182	tags=39%, list=17%, signal=33%	IL23A/IL1R1/CD1A/NLRP3/DENND1B/FBXO38/SECTM1/IL12A/TNFSF4/CD80/KLRC1/IL23R/CD1D/CD1B/CEACAM1/ARID5A/IL18R1/CD1C/HLA-DRB1/IL12B/IL12RB1/LILRB4/IL4I1/CD1E/KLRD1/HLA-DRA/FUT7/LILRB1/CD7/FCGR2B/TBX21/TNFRSF1B/PDCD1/FOXP3/WAS/NCKAP1L/CCR2/SPN/PTPRC/SASH3/SLAMF1
GO:0006968	cellular defense response	51	-0.62212	-1.85494	2.74059e-07	7.36967e-06	6.0002e-06	3254	tags=57%, list=17%, signal=47%	CCR9/NCR2/C5AR1/KLRC2/KLRC3/DCDC2/VEZF1/CD300C/LSP1/KIR2DL4/LILRB2/CXCL9/TYROBP/ADORA2A/FCMR/PRF1/NCR1/KIR3DL2/MNDA/NCF1/CCR6/CX3CR1/KLRG1/CCR2/CCR5/SPN/TRAT1/ITK/SH2D1A
GO:2000404	regulation of T cell migration	49	-0.626296	-1.85842	2.8284e-07	7.57274e-06	6.16553e-06	3778	tags=49%, list=20%, signal=39%	SELENOK/IL27RA/CXCL10/MED23/CCL21/CD99L2/APOD/CCL5/AIRE/TNFSF14/CXCL12/ITGA4/AIF1/TNFRSF14/CD200/CCR6/CXCL13/CD200R1/CD69/RIPOR2/CORO1A/DOCK8/CCR2/SPN
GO:0002440	production of molecular mediator of immune response	226	-0.457364	-1.49379	2.85946e-07	7.62275e-06	6.20625e-06	3073	tags=32%, list=16%, signal=27%	IL1R1/NLRP3/IRF5/DENND1B/SIRT1/ELANE/MAPKAPK2/TLR3/PLCG2/DNAJB9/IL13/LITAF/CD40/PKN1/SECTM1/GPRC5B/IL17A/ZPBP2/TRIL/SPHK2/CD160/SYK/TNFSF4/AICDA/CD86/ANGPT1/SAMHD1/KIR2DL4/IL10/ARID5A/XBP1/TNFSF13/CARD9/IL18R1/UBE2J1/CD244/CALHM6/IL2/TNFRSF4/TLR4/IRAK3/LILRB4/TNFRSF14/LAPTM5/CR1/KIT/CCR6/IL21/CD74/LILRB1/CD7/FCGR2B/BATF/TBX21/TNFRSF1B/JAK3/TLR7/IL2RG/SCIMP/CD22/FOXP3/MZB1/CCR2/CLNK/PTPRC/BTK/CD22…
GO:0045055	regulated exocytosis	223	-0.460261	-1.50223	2.94418e-07	7.81478e-06	6.36259e-06	6646	tags=57%, list=35%, signal=37%	TSPAN18/RAB11FIP2/ADGRE2/ARHGAP17/RAC2/STX1B/CPLX1/RAB11B/SNAP25/REST/RAB3A/BRSK1/PREPL/SYT9/UNC13C/GNAI2/MICAL1/KCNB1/RAB15/SLC4A8/SNX4/RAB26/RAB5A/ABCC4/SYT17/PRKCG/STX19/RIMS1/P2RY1/FBXL20/RIMS4/PIP5K1C/NAPA/NR4A3/PTAFR/PLA2G3/SYT4/SNAPIN/P2RX7/SYNGR2/FMR1/SYT6/BRAF/GRIK5/PDPK1/SV2A/PPFIA2/VAMP2/CCL3/SYT10/GAB2/TPH1/OTOF/RPH3AL/PTGDR/STX11/CD177/UNC13B/KLRC2/SYP/PRRT2/SYT2/STEAP2/ERC2/IL13/DTN…
GO:0002407	dendritic cell chemotaxis	25	-0.735837	-2.02769	3.08517e-07	8.15386e-06	6.63866e-06	1996	tags=56%, list=11%, signal=50%	IL12A/CCL5/SLAMF8/CCR1/GPR183/CCR6/LGALS9/CXCR4/CCR2/CCR5/CCR7/CCL19/PIK3CG/SLAMF1
GO:0070228	regulation of lymphocyte apoptotic process	61	-0.591773	-1.78723	3.28636e-07	8.64846e-06	7.04136e-06	4963	tags=57%, list=26%, signal=42%	PRKD2/RIPK3/BBC3/FNIP1/P2RX7/CD274/TSC22D3/FOXP1/IL7R/BCL6/ORMDL3/PIP/RORC/ST3GAL1/TP53/SLC46A2/LYN/BCL3/CCL5/IL10/IDO1/PTCRA/BCL2L11/IL2/GIMAP8/CD74/HSH2D/LGALS9/BCL2/JAK3/DOCK8/PDCD1/BTK/CD3G/CD27
GO:0048246	macrophage chemotaxis	43	-0.644493	-1.89445	4.15522e-07	1.08884e-05	8.86509e-06	4571	tags=58%, list=24%, signal=44%	TAFA4/TNFSF18/MDK/MSTN/CCL3/CKLF/TRPV4/C5AR1/RARRES2/C5/MTUS1/CCL5/EDNRB/CXCL17/CCL2/CX3CL1/C3AR1/CSF1/CMKLR1/SLAMF8/CSF1R/PTPRJ/IL34/STAP1/SLAMF1
GO:0050869	negative regulation of B cell activation	33	-0.69349	-1.97377	4.64332e-07	1.21159e-05	9.86446e-06	2276	tags=61%, list=12%, signal=53%	LYN/ATM/PKN1/RC3H1/IL10/TYROBP/CD300A/MNDA/LAPTM5/CR1/ID2/BANK1/CTLA4/FCGR2B/SAMSN1/INPP5D/FOXP3/BTK/TBC1D10C/TNFRSF13B
GO:0045589	regulation of regulatory T cell differentiation	36	-0.66556	-1.9138	4.70614e-07	1.2228e-05	9.95575e-06	1536	tags=47%, list=8%, signal=43%	TNFSF4/IRF1/LILRB2/BTN2A2/IFNG/LAG3/IL2/HLA-DRB1/LILRB4/IL4I1/CR1/HLA-DRA/CTLA4/LGALS9/IL2RG/FOXP3/CD28
GO:0097305	response to alcohol	270	-0.442382	-1.45558	5.49174e-07	1.42093e-05	1.15688e-05	4409	tags=39%, list=23%, signal=30%	GPR155/OPRD1/MYD88/UCP1/GATA3/ELK1/SPIDR/PTCH1/SOD2/DAG1/SCNN1A/MSTN/OGG1/SLIT2/GRAMD1A/SREBF1/CCL3/KLF9/PPARA/PRKAA2/CLDN7/LRP6/CTNNA1/PTGDR/DYNAP/CLDN5/PARP1/FGFR2/CCL21/ATP5F1A/ADH7/SMAD2/MECP2/OSBPL7/EPS8/CHRFAM7A/GPLD1/TGFBR3/RGS7/FECH/IL13/CD14/ALAD/GRAMD1B/CLDN3/SCNN1B/SLIT3/DNMT3A/XRN1/MAOB/GRAMD1C/BTG2/CFTR/CDO1/SPHK2/HDAC6/MDM2/TNFSF4/F7/PRKD1/FGF2/PTGFR/H6PD/PENK/SLC2A4/GRIN3A/CRHBP/CY…
GO:0071622	regulation of granulocyte chemotaxis	53	-0.605246	-1.80745	5.59925e-07	1.44269e-05	1.1746e-05	4436	tags=57%, list=23%, signal=43%	TNFSF18/MOSPD2/MDK/MPP1/MSTN/SLIT2/THBS4/TIRAP/TRPV4/IL23A/C5AR1/CCL21/DAPK2/CAMK1D/RARRES2/CCL5/BST1/CXCL17/C3AR1/CSF1/CMKLR1/CSF1R/PTPRJ/IL34/CD74/RIPOR2/NCKAP1L/CCR7/CCL19/SLAMF1
GO:0002718	regulation of cytokine production involved in immune response	124	-0.503101	-1.59376	5.74716e-07	1.47463e-05	1.2006e-05	3553	tags=40%, list=19%, signal=32%	CLEC7A/HTR2A/LACC1/IL1R1/NLRP3/IRF5/DENND1B/SIRT1/MAPKAPK2/TLR3/PLCG2/LITAF/SECTM1/GPRC5B/TRIL/SPHK2/CD160/SYK/TNFSF4/ANGPT1/KIR2DL4/IL10/ARID5A/CARD9/IL18R1/UBE2J1/CALHM6/TLR4/IRAK3/LILRB4/TNFRSF14/LAPTM5/KIT/CD74/LILRB1/CD7/TBX21/TNFRSF1B/JAK3/TLR7/SCIMP/FOXP3/CCR2/CLNK/BTK/CD226/CD96/SASH3/SLAMF1
GO:0050729	positive regulation of inflammatory response	153	-0.488948	-1.56976	6.25801e-07	1.59904e-05	1.3019e-05	3841	tags=58%, list=20%, signal=46%	NFKBIZ/TLR9/HLA-E/PDCD4/CCN4/DHX9/ETS1/NAPEPLD/SNX4/GBP1/SETD4/OSM/IL17RA/GPR4/TNIP1/AGT/CCL24/CASP5/PLA2G3/PTGER3/IL33/TNFSF18/CEBPA/MDK/NUPR1/CCL3/CCL1/FEM1A/HTR2A/CLOCK/LILRA5/TRPV4/IL23A/CASP3/NLRP3/TNFSF11/NINJ1/GBP5/NPY5R/RIPK1/STAT5B/LPL/TLR3/PLCG2/IL15/NLRP12/GPRC5B/PLA2G2A/CREB3L3/MAP3K8/TNFSF4/C2CD4B/CASP12/GBP2/C3/IL6ST/PTGER4/PLA2G7/FCGR1A/NLRP6/CX3CL1/IDO1/IFNG/SUCNR1/TNFRSF11A/IL2/N…
GO:0002448	mast cell mediated immunity	53	-0.602752	-1.8	7.22344e-07	1.8381e-05	1.49653e-05	2377	tags=45%, list=13%, signal=40%	IL13/LYN/FCER1A/SLC18A2/LAT/GATA1/SPHK2/SYK/SERPINB9/FES/PTGDS/SCN11A/CD300A/FOXF1/RASGRP1/LAT2/KIT/MILR1/LGALS9/CD84/FGR/CLNK/BTK/PIK3CG
GO:0032695	negative regulation of interleukin-12 production	18	-0.780199	-2.05983	7.45968e-07	1.8904e-05	1.53912e-05	1203	tags=56%, list=6%, signal=52%	IL10/ARRB2/CMKLR1/IRAK3/TLR8/LILRB1/JAK3/TIGIT/CCR7/SLAMF1
GO:0000470	maturation of LSU-rRNA	26	0.538977	2.47827	7.7575e-07	1.95782e-05	1.594e-05	782	tags=31%, list=4%, signal=30%	BOP1/TRMT112/EIF6/PES1/RPF2/RPL35/RPL7/GTPBP4
GO:0042088	T-helper 1 type immune response	49	-0.614357	-1.82299	9.02028e-07	2.26722e-05	1.84591e-05	4516	tags=61%, list=24%, signal=47%	IL33/TRAF6/HLX/IL27RA/RELB/IL23A/IL1R1/BCL3/LEF1/IL27/TNFSF4/CD80/IL23R/SEMA4A/ARID5A/STAT4/IL18R1/IL18BP/HLA-DRB1/IL12B/HAVCR2/TLR4/EBI3/IL12RB1/TBX21/JAK3/CCR2/SPN/CCL19/SLAMF1
GO:0043303	mast cell degranulation	50	-0.610242	-1.81596	9.52615e-07	2.38464e-05	1.94151e-05	2377	tags=46%, list=13%, signal=40%	IL13/LYN/FCER1A/SLC18A2/LAT/GATA1/SPHK2/SYK/FES/PTGDS/SCN11A/CD300A/FOXF1/RASGRP1/LAT2/KIT/MILR1/LGALS9/CD84/FGR/CLNK/BTK/PIK3CG
GO:0043410	positive regulation of MAPK cascade	449	-0.408239	-1.36083	1.03532e-06	2.58118e-05	2.10153e-05	4796	tags=37%, list=25%, signal=28%	ABL1/PRKCE/TRAF2/ALKAL1/AVPR1B/PJA2/THPO/TGFB3/TRAF6/P2RX7/SERPINF2/FLT1/FGF1/MYD88/FLT4/EDN3/DDR2/TMEM106A/HCRTR1/APELA/ERBB4/BRAF/CCL3/ADRB3/IGFBP4/FGFR1/HAND2/ERN1/TLR6/JCAD/HTR2A/MYOC/TP73/TIRAP/GADD45G/TNFRSF19/MAP3K5/LILRA5/PLA2G5/EZH2/TRPV4/SEMA4C/ADRA2B/FGFR2/C5AR1/TNFSF11/PELI2/CCL21/FGF20/NPY5R/ELANE/RIPK1/TAB1/TAOK2/TLR3/RAPGEF2/KSR2/ICAM1/GLIPR2/APOE/ADRA1A/CHRFAM7A/MAP3K12/MEF2C/PLCG…
GO:0033627	cell adhesion mediated by integrin	89	-0.538436	-1.67288	1.05243e-06	2.61326e-05	2.12765e-05	2664	tags=38%, list=14%, signal=33%	ICAM1/ITGBL1/LYN/CCL5/PODXL/EMILIN2/ITGAE/FYB2/SYK/CYP1B1/PDE3B/MMRN1/ITGAD/ITGA4/NEXMIF/LPXN/ITGA9/ITGAX/ITGAM/ITGA8/PTPN6/P2RY12/ITGB2/PLPP3/CXCL13/TESC/ITGB7/VCAM1/FERMT3/NCKAP1L/SKAP1/ITGAL/PIK3CG/CD3E
GO:0002220	innate immune response activating cell surface receptor signaling pathway	91	-0.53868	-1.67814	1.08666e-06	2.68741e-05	2.18802e-05	4783	tags=53%, list=25%, signal=40%	PRKCE/PJA2/TRAF6/MYD88/APPL2/EP300/LY96/COLEC11/SQSTM1/TNIP3/TBK1/TLR6/CLEC7A/CREBBP/TIRAP/CYBA/COLEC10/KLRC2/KLRC3/NINJ1/PLCG2/CD14/LYN/KLRC4/WDFY1/APPL1/TRIL/SYK/IKBKB/KLRC1/IRAK4/NR1H3/TYROBP/PIK3R1/LILRA2/FYN/CLEC6A/PAK3/LTF/TLR5/FCN1/PIK3AP1/TLR4/KLRK1/KLRD1/TLR1/PTPN22/SCIMP
GO:0002367	cytokine production involved in immune response	125	-0.500417	-1.58578	1.10377e-06	2.71881e-05	2.21358e-05	3553	tags=39%, list=19%, signal=32%	CLEC7A/HTR2A/LACC1/IL1R1/NLRP3/IRF5/DENND1B/SIRT1/MAPKAPK2/TLR3/PLCG2/LITAF/SECTM1/GPRC5B/TRIL/SPHK2/CD160/SYK/TNFSF4/ANGPT1/KIR2DL4/IL10/ARID5A/CARD9/IL18R1/UBE2J1/CALHM6/TLR4/IRAK3/LILRB4/TNFRSF14/LAPTM5/KIT/CD74/LILRB1/CD7/TBX21/TNFRSF1B/JAK3/TLR7/SCIMP/FOXP3/CCR2/CLNK/BTK/CD226/CD96/SASH3/SLAMF1
GO:0030889	negative regulation of B cell proliferation	17	-0.784092	-2.05612	1.12815e-06	2.76779e-05	2.25346e-05	2276	tags=82%, list=12%, signal=73%	CASP3/LYN/ATM/PKN1/RC3H1/IL10/TYROBP/CD300A/MNDA/CTLA4/FCGR2B/INPP5D/BTK/TNFRSF13B
GO:0038145	macrophage colony-stimulating factor signaling pathway	54	-0.598414	-1.79137	1.14142e-06	2.78922e-05	2.27091e-05	4451	tags=56%, list=23%, signal=43%	ROR2/FLT1/FLT4/DDR2/ALK/ERBB4/EPHA6/FGFR1/FGFR2/TIE1/EPHA10/NTRK1/INSRR/KDR/NTRK2/LTK/EPHA3/EPHA7/INSR/EPHB1/TEK/PDGFRA/CSF1/MERTK/NTRK3/DOK1/CSF1R/KIT/STAP1/FLT3
GO:0051056	regulation of small GTPase mediated signal transduction	299	-0.427353	-1.41153	1.15511e-06	2.81152e-05	2.28907e-05	5487	tags=43%, list=29%, signal=31%	RHOF/HEG1/DEF6/TGM2/EPS8L3/RALGAPA1/PLXNB1/ARHGAP44/GPR4/OPHN1/SYDE2/MAPRE2/RASA2/ERBB2/SIPA1/KCTD13/RHOU/ABL1/CDKL5/ARHGAP27/TIAM1/OGT/RELN/ARHGAP35/MYO9B/KANK2/IQSEC3/ARHGEF28/TNS3/SPRY1/SLIT2/DOCK11/ARHGEF9/PLEKHG6/KITLG/BCL6/PLEKHG4/SQSTM1/RASA4/CUL3/ARHGEF2/AKAP13/RASA4B/SRGAP2/IQSEC2/MYOC/SIPA1L3/ARHGEF19/ARHGEF11/PSD2/AUTS2/ITPKB/ARHGAP19/SCAI/ARFGEF3/SRGAP3/PIK3CB/SH2B2/PSD3/APOE/NUP62/DE…
GO:0010758	regulation of macrophage chemotaxis	29	-0.694478	-1.9532	1.25361e-06	3.03928e-05	2.4745e-05	4436	tags=66%, list=23%, signal=50%	TNFSF18/MDK/MSTN/TRPV4/C5AR1/RARRES2/C5/MTUS1/CCL5/CXCL17/C3AR1/CSF1/CMKLR1/SLAMF8/CSF1R/PTPRJ/IL34/STAP1/SLAMF1
GO:0036006	cellular response to macrophage colony-stimulating factor stimulus	60	-0.588514	-1.77777	1.27617e-06	3.08183e-05	2.50914e-05	4451	tags=55%, list=23%, signal=42%	ROR2/FLT1/FLT4/DCSTAMP/DDR2/ALK/ERBB4/EPHA6/FGFR1/FGFR2/TIE1/EPHA10/NTRK1/INSRR/KDR/NTRK2/LTK/EPHA3/EPHA7/INSR/EPHB1/TEK/PDE1B/PDGFRA/CSF1/MERTK/NTRK3/DOK1/CSF1R/TLR4/KIT/STAP1/FLT3
GO:0002702	positive regulation of production of molecular mediator of immune response	139	-0.489724	-1.56321	1.30912e-06	3.14905e-05	2.56387e-05	3614	tags=39%, list=19%, signal=32%	IL17F/CLEC7A/HTR2A/LACC1/MLH1/IL1R1/NLRP3/IRF5/DENND1B/SIRT1/MAPKAPK2/TLR3/PLCG2/DNAJB9/IL13/CD40/SECTM1/GPRC5B/IL17A/SPHK2/CD160/SYK/TNFSF4/CD86/KIR2DL4/IL10/ARID5A/XBP1/TNFSF13/CARD9/IL18R1/CD244/IL2/TNFRSF4/TLR4/TNFRSF14/LAPTM5/KIT/IL21/CD74/LILRB1/CD7/TBX21/TLR7/IL2RG/SCIMP/MZB1/CLNK/PTPRC/BTK/CD226/CD28/SASH3/SLAMF1
GO:0036005	response to macrophage colony-stimulating factor	64	-0.576491	-1.7491	1.44747e-06	3.46829e-05	2.82379e-05	4451	tags=53%, list=23%, signal=41%	ROR2/FLT1/FLT4/DCSTAMP/DDR2/ALK/ERBB4/EPHA6/FGFR1/ALPL/FGFR2/TIE1/EPHA10/NTRK1/INSRR/KDR/NTRK2/LTK/EPHA3/EPHA7/INSR/EPHB1/TEK/PDE1B/PDGFRA/CSF1/MERTK/NTRK3/DOK1/CSF1R/TLR4/KIT/STAP1/FLT3
GO:0006958	complement activation, classical pathway	32	-0.670198	-1.90262	1.46251e-06	3.47875e-05	2.83231e-05	5005	tags=75%, list=26%, signal=55%	CFI/C1R/C1RL/SERPING1/C4BPB/CD46/C4BPA/MASP2/C8G/C6/C5/C2/CLU/C1QA/C3/C1QB/C1QC/SUSD4/CR1L/C7/C4A/C4B/CR1/CR2
GO:0002758	innate immune response-activating signaling pathway	288	-0.431738	-1.42504	1.46313e-06	3.47875e-05	2.83231e-05	4653	tags=38%, list=25%, signal=29%	RNF135/PJA2/RNF170/OGT/TRAF6/P2RX7/UNC93B1/CD274/MYD88/APPL2/NAGK/CYLD/EP300/LY96/COLEC11/PDPK1/SQSTM1/TNIP3/TBK1/MAPK8/TLR6/CLEC7A/CREBBP/TIRAP/LACC1/CYBA/GRAMD4/PUM2/PARP1/COLEC10/NLRP3/KLRC2/PTPRS/SLC15A3/KLRC3/NINJ1/GBP5/TAB1/COLEC12/MAPKAPK2/TLR3/ESR1/PLCG2/RNF115/SLC46A2/CD14/LYN/EPG5/KLRC4/KCNK13/WDFY1/APPL1/ERBIN/TRIL/CLEC4E/SYK/PRKD1/IKBKB/LRCH4/GBP2/STING1/IRF1/KLRC1/GFI1/IRAK4/BIRC3/NR…
GO:0002260	lymphocyte homeostasis	79	-0.549889	-1.69177	1.60163e-06	3.7934e-05	3.08849e-05	2844	tags=39%, list=15%, signal=33%	FAS/STAT5B/SH2B2/MEF2C/SLC46A2/LYN/PKN1/RC3H1/SOS1/LAT/TNFSF14/SLC40A1/TNFSF13B/BCL2L11/IL2/IL2RA/CD74/LGALS2/DOCK10/LGALS9/BCL2/JAK3/CORO1A/FOXP3/GAPT/NCKAP1L/SIT1/TNFRSF17/SASH3/TNFRSF13B/GPR174
GO:0002520	immune system development	201	-0.45299	-1.47124	1.70271e-06	4.01734e-05	3.27082e-05	6720	tags=53%, list=35%, signal=35%	CLC/SHLD1/PPP2R3C/NSD2/HOXA3/FOXN1/NFKBIZ/HLA-E/HMGB2/POLB/PAXIP1/POLQ/NHEJ1/UNG/RNF168/SIX1/SUPT6H/SPNS2/SHLD3/PRDX2/RBM15/STAT6/TP53BP1/MCM3AP/RIF1/MSH6/SHLD2/NKX3-2/NFKB2/RIPK3/ZBTB1/ASXL1/ABL1/PARP3/ATAD5/GATA3/IL7R/KMT2A/BRAF/MSH3/BCL6/IL27RA/ADAR/HAND2/FOXJ1/FOXE1/MLH1/CACNA1C/RCBTB2/RORC/DCAF1/STAT5B/TP53/SLC46A2/HOXB4/IL15/DCLRE1C/XKR8/PHLPP1/TOX/LYN/CTC1/BCL3/ATM/CD40/PKN1/LEF1/RAF1/RC3H…
GO:0002673	regulation of acute inflammatory response	46	-0.61731	-1.8258	1.77665e-06	4.17581e-05	3.39983e-05	3455	tags=50%, list=18%, signal=41%	ASH1L/NLRP3/TNFSF11/NPY5R/CREB3L3/DNASE1L3/ADORA1/EDNRB/C2CD4B/C3/KLKB1/IL6ST/FCGR1A/TNFRSF11A/ALOX5AP/FUT7/CNR1/FCGR2B/CCR7/SPN/BTK/PIK3CG/PLA2G2D
GO:0001934	positive regulation of protein phosphorylation	408	-0.405159	-1.34779	1.87451e-06	4.38905e-05	3.57345e-05	4632	tags=35%, list=24%, signal=27%	LRRK1/FBN1/THPO/FNIP1/TRAF6/RELN/TNFSF18/FLT1/OPRD1/FGF1/FLT4/NEDD9/EDN3/CHRNA3/DDR2/ERBB4/BRAF/PDPK1/KITLG/AKAP9/FBH1/FGFR1/ITLN1/ERN1/TBK1/TNFRSF18/TLR6/ARHGEF2/NIBAN1/MRNIP/PROX1/HTR2A/DYNAP/THBS4/MAP3K5/LILRA5/EZH2/ADRA2B/FAM20A/SIRT1/TNFSF11/PELI2/S1PR2/FAS/ELANE/RIPK1/TAB1/TAOK2/TLR3/RAPGEF2/RARRES2/DAB2/STOX1/MAP3K12/PLCG2/AXIN2/NTRK1/DIPK2A/TP53/IL15/PRLR/LYN/CLDN3/KDR/NTRK2/SASH1/GPRC5B/…
GO:0033004	negative regulation of mast cell activation	10	-0.880905	-2.047	1.90223e-06	4.4371e-05	3.61257e-05	780	tags=80%, list=4%, signal=77%	CD300A/CD300LF/PTPN6/MILR1/ENPP3/CNR1/CD84/CNR2
GO:1905523	positive regulation of macrophage migration	28	-0.696716	-1.95107	1.93242e-06	4.49051e-05	3.65606e-05	4436	tags=71%, list=23%, signal=55%	TNFSF18/MDK/MSTN/CCL3/TRPV4/C5AR1/RARRES2/P2RX4/CCL5/CXCL17/CX3CL1/C3AR1/CSF1/CMKLR1/CSF1R/P2RY12/PTPRJ/IL34/CX3CR1/SLAMF1
GO:0002361	CD4-positive, CD25-positive, alpha-beta regulatory T cell differentiation	11	-0.857854	-2.04146	2.02412e-06	4.68592e-05	3.81516e-05	891	tags=82%, list=5%, signal=78%	TOX/IFNG/HLA-DRB1/HLA-DRA/FUT7/LGALS9/IL2RG/FOXP3/PLA2G2D
GO:0002886	regulation of myeloid leukocyte mediated immunity	55	-0.593932	-1.78213	2.05263e-06	4.73411e-05	3.85439e-05	2377	tags=44%, list=13%, signal=38%	IL13/LYN/DNASE1L3/GATA1/SPHK2/SYK/C3/FES/FCGR1A/TYROBP/CD300A/FOXF1/ITGAM/SPI1/ITGB2/CX3CR1/PRAM1/LGALS9/FCGR2B/CD84/FGR/CCR2/BTK/STAP1
GO:0002934	desmosome organization	13	0.760601	2.88522	2.12115e-06	4.8739e-05	3.9682e-05	2675	tags=69%, list=14%, signal=60%	SNAI2/PKP3/JUP/PERP/DSC1/PKP1/NECTIN1/DSP/PKP2
GO:0070227	lymphocyte apoptotic process	84	-0.535793	-1.65802	2.4592e-06	5.62965e-05	4.58351e-05	4963	tags=49%, list=26%, signal=36%	PRKD2/RIPK3/BBC3/FNIP1/P2RX7/CD274/TSC22D3/FOXP1/IL7R/BCL6/ORMDL3/EBF4/PIP/FAS/RORC/RIPK1/ST3GAL1/TP53/SLC46A2/LYN/BCL3/PKN1/CCL5/IL10/IDO1/PTCRA/BCL2L11/IL2/GIMAP8/IL2RA/CD74/FASLG/HSH2D/LGALS9/BCL2/JAK3/DOCK8/PDCD1/BTK/CD3G/CD27
GO:0002291	T cell activation via T cell receptor contact with antigen bound to MHC molecule on antigen presenting cell	14	-0.813918	-2.03553	2.52055e-06	5.74872e-05	4.68046e-05	998	tags=57%, list=5%, signal=54%	TYROBP/HAVCR2/LILRB1/FGL2/HLA-DMB/LGALS9/APBB1IP/ITGAL
GO:0071216	cellular response to biotic stimulus	252	-0.434916	-1.42598	2.56238e-06	5.82256e-05	4.74058e-05	4890	tags=39%, list=26%, signal=30%	CMPK2/PPP1R15B/PTAFR/ABL1/PRKCE/APAF1/TRIM41/SLX4/AKAP8/SBNO2/TRAF6/DEFB124/CD274/MYD88/TIGAR/SMC1A/LY96/PPM1E/FBH1/TNIP3/MAPK8/TLR6/CLEC7A/TIRAP/CXCL10/NLRP3/CTSG/BPI/GBP5/IL36A/IGFBPL1/NOS3/LDOC1/MEF2C/PLCG2/TP53/CD14/LYN/KMO/LITAF/CD40/SASH1/CDK19/PLSCR4/NOTCH1/TXNIP/EIF2AK3/GATA1/EDNRB/SYK/TNFSF4/AICDA/GBP2/CD80/BMP6/CD86/GFI1/IRAK4/SIGIRR/IL10/PDE4B/NR1H3/NOS2/CCL2/LILRB2/CXCL9/CX3CL1/ARID5A…
GO:0032814	regulation of natural killer cell activation	40	-0.625936	-1.82422	2.61243e-06	5.91448e-05	4.81541e-05	3262	tags=55%, list=17%, signal=46%	IL15RA/IL23A/KLRC2/KLRC3/STAT5B/IL15/TOX/IL12A/FCGR3A/KLRC1/IL23R/TYK2/TYROBP/JAK2/IL12B/HAVCR2/RASGRP1/ZNF683/KLRD1/PTPN22/FGR/CLNK
GO:1990266	neutrophil migration	105	-0.508012	-1.59668	2.69996e-06	6.09023e-05	4.95851e-05	4370	tags=46%, list=23%, signal=35%	MYD88/MOSPD2/EDN3/MDK/MPP1/SLIT2/SELENOK/CCL3/THBS4/TIRAP/CD177/CKLF/CXCL10/IL23A/IL1R1/C5AR1/CCL21/DAPK2/CD99L2/CAMK1D/PIKFYVE/EMP2/SYK/DPEP1/BST1/IRAK4/PDE4B/MCOLN2/CXCL9/CX3CL1/FCER1G/CSF3R/C3AR1/ITGA9/SLAMF8/PECAM1/ITGB2/CD74/FUT7/CXCL13/VAV1/RIPOR2/PREX1/JAML/NCKAP1L/CCR7/CCL19/PIK3CG
GO:0006816	calcium ion transport	432	-0.404552	-1.34765	2.80314e-06	6.2999e-05	5.12922e-05	4827	tags=35%, list=25%, signal=27%	PKD2/RGS9/ABL1/PRKCE/GRM6/GRIN2C/CALCRL/CACNA1E/SLC24A1/MCUR1/CACHD1/P2RX7/OPRD1/MCOLN1/FMR1/SMDT1/BSPRY/RYR1/TMEM38A/PLP1/STIM2/P2RX2/TRPM3/PLCH1/PDPK1/SELENOK/CCL3/GSTM2/PLCB4/SESTD1/SLC25A25/CACNA2D3/DMD/HTR2A/CACNA1C/CYBA/LILRA5/CCL8/PKD1L1/TRPV4/CXCL10/SARAF/TMBIM4/TMC2/EPM2A/TRPC3/CCL21/PLCE1/TPCN1/SPG11/PPP3CC/NOS3/PRKACA/BEST1/PLCG2/TRPV5/PDE4D/IL13/LYN/TRPM6/P2RX4/CASR/APLNR/CCL5/DRD1/CA…
GO:0002218	activation of innate immune response	308	-0.422859	-1.39746	2.90632e-06	6.50805e-05	5.29868e-05	6703	tags=49%, list=35%, signal=32%	ATAT1/SFPQ/PUM1/AP3B1/RAB11FIP2/BRCC3/HEXIM1/NFKBIZ/TLR9/GPR108/TRIM25/PPT1/AARS2/IRAK2/GPS2/HCFC2/XIAP/OTULIN/SMPDL3A/NR1H4/RFTN1/NOP53/RNF34/SIN3A/DDX3X/PELI1/LATS1/RNF144A/RBM14/SEC14L1/FCN2/TNIP1/RPS6KA3/KCNJ8/PRKCE/MATR3/RNF135/PJA2/RNF170/OGT/TRAF6/P2RX7/UNC93B1/CD274/MYD88/APPL2/NAGK/CYLD/EP300/LY96/COLEC11/PDPK1/SQSTM1/TNIP3/TBK1/MAPK8/TLR6/CLEC7A/CREBBP/TIRAP/LACC1/CYBA/GRAMD4/PUM2/PARP1…
GO:0002223	stimulatory C-type lectin receptor signaling pathway	22	-0.724949	-1.96034	3.06631e-06	6.7922e-05	5.53004e-05	4489	tags=82%, list=24%, signal=63%	TRAF6/EP300/CLEC7A/CREBBP/KLRC2/KLRC3/PLCG2/LYN/KLRC4/SYK/IKBKB/KLRC1/TYROBP/FYN/CLEC6A/PAK3/KLRK1/KLRD1
GO:1990840	response to lectin	22	-0.724949	-1.96034	3.06631e-06	6.7922e-05	5.53004e-05	4489	tags=82%, list=24%, signal=63%	TRAF6/EP300/CLEC7A/CREBBP/KLRC2/KLRC3/PLCG2/LYN/KLRC4/SYK/IKBKB/KLRC1/TYROBP/FYN/CLEC6A/PAK3/KLRK1/KLRD1
GO:1990858	cellular response to lectin	22	-0.724949	-1.96034	3.06631e-06	6.7922e-05	5.53004e-05	4489	tags=82%, list=24%, signal=63%	TRAF6/EP300/CLEC7A/CREBBP/KLRC2/KLRC3/PLCG2/LYN/KLRC4/SYK/IKBKB/KLRC1/TYROBP/FYN/CLEC6A/PAK3/KLRK1/KLRD1
GO:0046638	positive regulation of alpha-beta T cell differentiation	55	-0.588533	-1.76593	3.08754e-06	6.81473e-05	5.54838e-05	1540	tags=38%, list=8%, signal=35%	SYK/TNFSF4/CD80/CD86/IL23R/NFKBID/RUNX3/IFNG/CD83/HLA-DRB1/IL12B/IL12RB1/LILRB4/HLA-DRA/LGALS9/IL2RG/ZAP70/FOXP3/NCKAP1L/CCL19/SASH3
GO:0031547	brain-derived neurotrophic factor receptor signaling pathway	55	-0.588041	-1.76446	3.26003e-06	7.16974e-05	5.83742e-05	5214	tags=62%, list=27%, signal=45%	EPHA5/NFATC4/VPS13A/ERBB2/ROR2/FSTL4/FLT1/FLT4/DDR2/ALK/ERBB4/EPHA6/FGFR1/FGFR2/TIE1/EPHA10/RAPGEF2/NTRK1/INSRR/KDR/NTRK2/LTK/EPHA3/EPHA7/INSR/EPHB1/TEK/PDGFRA/SLC2A4/MERTK/NTRK3/CSF1R/KIT/FLT3
GO:0042327	positive regulation of phosphorylation	430	-0.399869	-1.33225	3.38784e-06	7.4243e-05	6.04468e-05	5026	tags=37%, list=27%, signal=27%	FZD7/STK4/ERBB2/PRKCD/RIPK3/RGCC/ABL1/TRAF2/LRRK1/FBN1/THPO/FNIP1/TRAF6/RELN/TNFSF18/FLT1/OPRD1/FGF1/FLT4/TIGAR/NEDD9/EDN3/CHRNA3/DDR2/ERBB4/BRAF/PDPK1/KITLG/AKAP9/FBH1/FGFR1/ITLN1/ERN1/TBK1/TNFRSF18/TLR6/ARHGEF2/NIBAN1/MRNIP/PROX1/HTR2A/DYNAP/THBS4/MAP3K5/LILRA5/EZH2/ADRA2B/FAM20A/SIRT1/TNFSF11/PELI2/S1PR2/TF/FAS/ELANE/RIPK1/TAB1/TAOK2/TLR3/RAPGEF2/RARRES2/DAB2/STOX1/MAP3K12/PLCG2/AXIN2/NTRK1/DI…
GO:0043372	positive regulation of CD4-positive, alpha-beta T cell differentiation	37	-0.648672	-1.87646	3.42548e-06	7.48018e-05	6.09017e-05	1536	tags=46%, list=8%, signal=42%	TNFSF4/CD80/CD86/IL23R/NFKBID/IFNG/CD83/HLA-DRB1/IL12B/IL12RB1/HLA-DRA/LGALS9/IL2RG/FOXP3/NCKAP1L/CCL19/SASH3
GO:0043369	CD4-positive or CD8-positive, alpha-beta T cell lineage commitment	36	-0.638684	-1.83652	3.47077e-06	7.5523e-05	6.14889e-05	4838	tags=69%, list=26%, signal=52%	JAK1/BRD2/TNFSF18/CYLD/EP300/BRAF/IL23A/LOXL3/TOX/STAT3/IL23R/IL6ST/STAT5A/IL12B/IL12RB1/CD69/BCL2/BATF/TBX21/JAK3/FOXP3/SPN/IRF4/LY9/SLAMF6
GO:0002507	tolerance induction	30	-0.682773	-1.92342	3.5171e-06	7.62616e-05	6.20902e-05	2383	tags=53%, list=13%, signal=47%	XKR8/PHLPP1/LYN/AIRE/LILRB2/IDO1/HAVCR2/IRAK3/LILRB4/IL2RA/ICOS/LGALS9/PDCD1/FOXP3/CD3E/CCR4
GO:0033003	regulation of mast cell activation	19	-0.750001	-1.99026	3.74339e-06	8.08835e-05	6.58532e-05	2276	tags=68%, list=12%, signal=60%	LYN/HAVCR1/SPHK2/CD300A/CD300LF/PTPN6/CRLF2/MILR1/ENPP3/CNR1/CD84/CNR2/CD226
GO:0031663	lipopolysaccharide-mediated signaling pathway	62	-0.56608	-1.71152	3.77129e-06	8.12015e-05	6.61122e-05	2944	tags=39%, list=16%, signal=33%	BPI/NOS3/PLCG2/CD14/LYN/SASH1/BMP6/IRAK4/SIGIRR/CX3CL1/JAK2/LILRA2/LTF/HCK/TLR4/LY86/IRAK3/PTPN6/CARD8/PTPN22/SCIMP/TIFAB/CD180/CD6
GO:0070374	positive regulation of ERK1 and ERK2 cascade	188	-0.46015	-1.49183	3.90578e-06	8.38042e-05	6.82312e-05	4416	tags=41%, list=23%, signal=32%	SERPINF2/FGF1/FLT4/DDR2/HCRTR1/APELA/ERBB4/BRAF/CCL3/HAND2/HTR2A/TIRAP/PLA2G5/TRPV4/FGFR2/C5AR1/TNFSF11/CCL21/FGF20/NPY5R/RAPGEF2/ICAM1/GLIPR2/APOE/ADRA1A/CHRFAM7A/MAP3K12/NTRK1/DUSP15/CASR/KDR/ABCA7/DNAJC27/PLA2G2A/CHRNA7/CHI3L1/GPBAR1/NOTCH1/ALKAL2/GCNT2/ADCYAP1/FGF2/TEK/PDGFRA/ANGPT1/PDGFD/NRXN1/CXCL17/IGF1/HTR2B/IL26/CX3CL1/ARRB2/CARD9/FGF10/ARRB1/CFLAR/FGF18/TNFRSF11A/HLA-DRB1/CSF1R/CCR1/FFA…
GO:0072538	T-helper 17 type immune response	53	-0.582355	-1.73909	4.12966e-06	8.83002e-05	7.18918e-05	3994	tags=57%, list=21%, signal=45%	EP300/IL27RA/CLEC7A/IL23A/RORC/LOXL3/RORA/RC3H1/NOTCH1/STAT3/IL23R/IL6ST/TYK2/NFKBID/ARID5A/CARD9/JAK2/CLEC6A/IL2/STAT5A/IL12B/IL12RB1/CD69/BATF/TBX21/JAK3/FOXP3/IRF4/LY9/SLAMF6
GO:0002363	alpha-beta T cell lineage commitment	34	-0.651149	-1.85752	4.18848e-06	8.92479e-05	7.26634e-05	1541	tags=47%, list=8%, signal=43%	STAT3/IL23R/IL6ST/STAT5A/IL12B/IL12RB1/CD69/BCL2/BATF/TBX21/JAK3/FOXP3/SPN/IRF4/LY9/SLAMF6
GO:0070229	negative regulation of lymphocyte apoptotic process	38	-0.631186	-1.83095	4.569e-06	9.70204e-05	7.89915e-05	4275	tags=55%, list=23%, signal=43%	TSC22D3/FOXP1/IL7R/BCL6/ORMDL3/PIP/RORC/ST3GAL1/SLC46A2/BCL3/CCL5/IDO1/PTCRA/IL2/CD74/HSH2D/BCL2/JAK3/DOCK8/PDCD1/CD27
GO:0150076	neuroinflammatory response	80	-0.538408	-1.65606	4.67085e-06	9.88422e-05	8.04747e-05	3056	tags=40%, list=16%, signal=34%	C5AR1/LARGE1/TLR3/PLCG2/IL13/LYN/ATM/ZEB2/CLU/CALHM2/C1QA/IGF1/DAGLA/TYROBP/CX3CL1/IFNG/JAK2/AIF1/ADORA2A/ITGAM/SYT11/TTBK1/LRRK2/CD200/TLR1/ITGB2/CX3CR1/CD200R1/TNFRSF1B/CST7/PTPRC/STAP1
GO:0002313	mature B cell differentiation involved in immune response	32	-0.653859	-1.85623	5.05893e-06	0.000106688	8.68626e-05	2632	tags=53%, list=14%, signal=46%	ST3GAL1/PLCG2/BCL3/NKX2-3/IL10/CDH17/XBP1/IL2/CR1/GPR183/MFNG/IL21/DOCK10/FCGR2B/POU2AF1/ITM2A/IRF8
GO:0002821	positive regulation of adaptive immune response	133	-0.478238	-1.5223	5.28833e-06	0.000111145	9.04915e-05	5472	tags=48%, list=29%, signal=34%	SHLD3/STAT6/KLHL22/TP53BP1/RIF1/SHLD2/ZBTB1/TRAF2/BRD2/ATAD5/TRAF6/P2RX7/GATA3/EP300/IL27RA/CLEC7A/MLH1/IL23A/IL1R1/CD1A/NLRP3/DENND1B/SIRT1/FBXO38/CD40/SECTM1/IL12A/TNFSF4/C3/IL23R/IL6ST/TYK2/CD1D/NFKBID/FCGR1A/CD1B/ARID5A/TNFSF13/CARD9/JAK2/CLEC6A/IL18R1/TNFSF13B/IL2/CD1C/HLA-DRB1/IL12B/IL12RB1/CD1E/FCER2/HLA-DRA/CD7/CD4/TBX21/FOXP3/CCR2/LTA/PTPRC/BTK/CD226/CD28/SKAP1/SASH3/SLAMF1
GO:0097696	cell surface receptor signaling pathway via STAT	145	-0.475129	-1.52066	5.49571e-06	0.000115111	9.37202e-05	5745	tags=50%, list=30%, signal=35%	CNOT7/MGAT5/PTK2B/DOT1L/GBP7/ELP2/OSM/STAT6/PKD1/PARP9/JAK1/PKD2/IL10RB/STAT1/THPO/SOCS1/TNFSF18/USP1/IL7R/IFNAR2/EP300/ERBB4/CSH2/TNFRSF18/DAB1/INPP5F/VHL/IL15RA/IL23A/PIAS1/STAT5B/SH2B3/IFNAR1/IL15/PRLR/IL22RA2/BCL3/CD40/IL12A/CCL5/PARP14/PPARG/NOTCH1/CISH/HAMP/STAT3/IL23R/IL6ST/TYK2/IL10/CYP1B1/IGF1/IL26/PTPRT/CCL2/WDR48/IFNG/STAT4/JAK2/IL2/STAT5A/CSF1R/IL12B/CRLF2/KIT/IL21/CSF2RA/JAK3/CCR2/CS…
GO:0002312	B cell activation involved in immune response	105	-0.501679	-1.57677	5.63396e-06	0.000117607	9.57522e-05	2632	tags=31%, list=14%, signal=27%	ST3GAL1/PLCG2/BCL3/CD40/NKX2-3/TNFSF4/AICDA/IL10/CDH17/XBP1/TNFSF13/IL2/TLR4/CR1/GPR183/MFNG/CCR6/IL21/DOCK10/FCGR2B/BATF/TBX21/PLCL2/FOXP3/POU2AF1/GAPT/ITM2A/IRF8/CD180/CD19/PTPRC/CD28/CD40LG
GO:0050901	leukocyte tethering or rolling	34	-0.647196	-1.84624	5.73713e-06	0.000119356	9.71762e-05	2959	tags=56%, list=16%, signal=47%	CCL21/CHST4/ELANE/PODXL2/CXCL12/GP1BA/JAM2/ITGA4/CCL25/SELE/CX3CR1/FUT7/ITGB7/VCAM1/SELPLG/SELP/CCR2/SPN/SELL
GO:0010759	positive regulation of macrophage chemotaxis	20	-0.730285	-1.95622	5.82069e-06	0.000120686	9.82596e-05	4436	tags=75%, list=23%, signal=58%	TNFSF18/MDK/MSTN/TRPV4/C5AR1/RARRES2/CCL5/CXCL17/C3AR1/CSF1/CMKLR1/CSF1R/PTPRJ/IL34/SLAMF1
GO:0002716	negative regulation of natural killer cell mediated immunity	27	-0.688767	-1.91514	5.88535e-06	0.000121617	9.90178e-05	1336	tags=44%, list=7%, signal=41%	KLRC1/SERPINB9/KIR2DL4/CEACAM1/ARRB2/HAVCR2/KLRD1/LILRB1/LGALS9/INPP5D/TIGIT/CD96
GO:0002438	acute inflammatory response to antigenic stimulus	28	-0.680941	-1.9069	6.4494e-06	0.000132827	0.000108145	2815	tags=61%, list=15%, signal=52%	NPY5R/ELANE/FCER1A/FCGR3A/C3/A2M/FCGR1A/NLRP6/FCGR2C/FUT7/CNR1/FCGR2B/CCR7/SPN/BTK/CD6/PLA2G2D
GO:0002577	regulation of antigen processing and presentation	20	-0.72726	-1.94811	7.1222e-06	0.000146195	0.000119028	1014	tags=45%, list=5%, signal=43%	LILRB2/HLA-DOB/CD74/FGL2/FCGR2B/HLA-DOA/WAS/CCR7/CCL19
GO:0002864	regulation of acute inflammatory response to antigenic stimulus	15	-0.784137	-1.99754	7.17245e-06	0.000146737	0.00011947	1360	tags=60%, list=7%, signal=56%	C3/FCGR1A/FUT7/CNR1/FCGR2B/CCR7/SPN/BTK/PLA2G2D
GO:0045765	regulation of angiogenesis	294	-0.41856	-1.38222	7.43332e-06	0.000151571	0.000123405	5220	tags=43%, list=28%, signal=32%	GPR4/SEMA3E/ECSCR/DCN/ERBB2/PRKD2/CCL24/HSPG2/FOXJ2/JAK1/RGCC/ABL1/NFE2L2/STAT1/CCL11/SPRED1/GTF2I/FLT1/SPINK5/FGF1/SEMA5A/ADGRA2/CMA1/MDK/ADGRB3/APELA/PDPK1/AGO1/IL17F/ISL1/JCAD/ADAMTS9/RUNX1/THBS4/CLDN5/BTG1/CXCL10/C5AR1/SMAD1/AGGF1/SIRT1/DDAH1/NPR1/HIPK1/NINJ1/ADM2/PIK3CB/TIE1/TLR3/RLN2/HMOX1/NOS3/MECP2/NTRK1/AKT3/SEMA6A/CTSH/PTPRM/CD40/APLNR/KDR/PLXND1/SASH1/E2F2/VASH2/ZNF354C/CDH5/RHOJ/CHRNA…
GO:0010562	positive regulation of phosphorus metabolic process	484	-0.394214	-1.31501	8.12801e-06	0.000164646	0.00013405	5026	tags=36%, list=27%, signal=27%	FZD7/STK4/ERBB2/PRKCD/RIPK3/ARNT/RGCC/PTAFR/ABL1/TRAF2/AVPR1B/LRRK1/FBN1/THPO/FNIP1/TRAF6/P2RX7/RELN/TNFSF18/FLT1/OPRD1/FGF1/FLT4/TIGAR/NEDD9/EDN3/CHRNA3/DDR2/ERBB4/BRAF/PDPK1/KITLG/PPARA/ADGRF5/AKAP9/FBH1/FGFR1/ITLN1/PRKAA2/ENPP7/ERN1/TBK1/TNFRSF18/TLR6/ARHGEF2/NIBAN1/MRNIP/PROX1/HTR2A/DYNAP/THBS4/MAP3K5/LILRA5/EZH2/ADRA2B/FAM20A/SIRT1/TNFSF11/PELI2/S1PR2/TF/FAS/ELANE/RIPK1/TAB1/TAOK2/TLR3/RAPGE…
GO:0045937	positive regulation of phosphate metabolic process	484	-0.394214	-1.31501	8.12801e-06	0.000164646	0.00013405	5026	tags=36%, list=27%, signal=27%	FZD7/STK4/ERBB2/PRKCD/RIPK3/ARNT/RGCC/PTAFR/ABL1/TRAF2/AVPR1B/LRRK1/FBN1/THPO/FNIP1/TRAF6/P2RX7/RELN/TNFSF18/FLT1/OPRD1/FGF1/FLT4/TIGAR/NEDD9/EDN3/CHRNA3/DDR2/ERBB4/BRAF/PDPK1/KITLG/PPARA/ADGRF5/AKAP9/FBH1/FGFR1/ITLN1/PRKAA2/ENPP7/ERN1/TBK1/TNFRSF18/TLR6/ARHGEF2/NIBAN1/MRNIP/PROX1/HTR2A/DYNAP/THBS4/MAP3K5/LILRA5/EZH2/ADRA2B/FAM20A/SIRT1/TNFSF11/PELI2/S1PR2/TF/FAS/ELANE/RIPK1/TAB1/TAOK2/TLR3/RAPGE…
GO:0002360	T cell lineage commitment	42	-0.610744	-1.78953	8.16881e-06	0.00016493	0.000134281	4838	tags=64%, list=26%, signal=48%	JAK1/BRD2/TNFSF18/CYLD/EP300/BRAF/IL23A/LOXL3/TP53/TOX/IL7/STAT3/IL23R/IL6ST/STAT5A/IL12B/IL12RB1/CD69/BCL2/BATF/TBX21/JAK3/FOXP3/SPN/IRF4/LY9/SLAMF6
GO:0097553	calcium ion transmembrane import into cytosol	182	-0.449065	-1.45316	8.54482e-06	0.000171958	0.000140003	4827	tags=42%, list=25%, signal=31%	PKD2/ABL1/PRKCE/GRM6/GRIN2C/CACNA1E/SLC24A1/P2RX7/MCOLN1/RYR1/TMEM38A/P2RX2/PLCH1/PDPK1/CCL3/GSTM2/PLCB4/DMD/HTR2A/CACNA1C/CYBA/TRPV4/CXCL10/TRPC3/CCL21/PLCE1/PPP3CC/PRKACA/PLCG2/TRPV5/PDE4D/IL13/LYN/P2RX4/APLNR/DRD1/CACNA1F/P2RX5/GP5/PRKD1/FGF2/JPH4/GP1BA/HTR2B/ANK2/TRPV6/CACNA2D1/CACNA1I/PLCL1/GRIN2A/CXCL9/CX3CL1/CACNA1D/SLC24A4/FYN/TRPV2/SLC8A1/ITPR1/PTPN6/XCR1/AKAP5/FASLG/CLIC2/BCL2/PLCB2/LCK…
GO:0043373	CD4-positive, alpha-beta T cell lineage commitment	32	-0.647347	-1.83775	8.60357e-06	0.000172576	0.000140507	1541	tags=69%, list=8%, signal=63%	JAK1/BRD2/TNFSF18/EP300/IL23A/LOXL3/TOX/STAT3/IL23R/IL6ST/STAT5A/IL12B/IL12RB1/CD69/BATF/TBX21/JAK3/FOXP3/SPN/IRF4/LY9/SLAMF6
GO:0072539	T-helper 17 cell differentiation	40	-0.612459	-1.78494	8.73612e-06	0.000174666	0.000142208	3182	tags=52%, list=17%, signal=44%	IL23A/RORC/LOXL3/RORA/RC3H1/STAT3/IL23R/IL6ST/NFKBID/IL2/STAT5A/IL12B/IL12RB1/CD69/BATF/TBX21/JAK3/FOXP3/IRF4/LY9/SLAMF6
GO:0045622	regulation of T-helper cell differentiation	48	-0.591363	-1.7523	8.84036e-06	0.000176178	0.000143439	4719	tags=60%, list=25%, signal=45%	BRD2/TNFSF18/GATA3/HLX/EP300/BCL6/IL23A/NLRP3/LOXL3/RC3H1/IL27/TNFSF4/CD80/CD86/IL23R/NFKBID/IL2/HLA-DRB1/STAT5A/IL12B/IL12RB1/HLA-DRA/CD69/BATF/TBX21/JAK3/FOXP3/CCL19/IRF4
GO:0002347	response to tumor cell	46	-0.59963	-1.7735	8.98857e-06	0.000178554	0.000145374	2636	tags=46%, list=14%, signal=39%	IGFBPL1/FBXO38/DAPK1/DLEC1/IL12A/NOTCH1/TXNIP/CD160/CEACAM1/HLA-DRB1/IL12B/HAVCR2/PRF1/IL4I1/LAPTM5/SPI1/NKG7/CRTAM/ABI3/PDCD1/CD226
GO:0043030	regulation of macrophage activation	59	-0.560957	-1.692	9.11879e-06	0.000180558	0.000147006	4637	tags=49%, list=24%, signal=37%	PJA2/IL33/CEBPA/GPR137B/CCL3/ADGRF5/TLR6/LRFN5/BPI/VSIG4/IL13/RORA/ATM/HAMP/CALHM2/IL10/NR1H3/CX3CL1/HAVCR2/SYT11/TLR4/TTBK1/LRRK2/CD200/CD74/FCGR2B/CST7/PTPRC/STAP1
GO:0050922	negative regulation of chemotaxis	44	-0.593717	-1.74953	9.71455e-06	0.000191738	0.000156108	2809	tags=45%, list=15%, signal=39%	SEMA5A/CCN3/SLIT2/ELANE/C5/ROBO1/NOTCH1/PADI2/HDAC6/SLIT1/PTPRO/CCL2/ROBO2/AIF1/SLAMF8/KLRK1/CXCL13/ST6GAL1/GPR18/STAP1
GO:0001732	formation of cytoplasmic translation initiation complex	15	0.688428	2.77684	1.01433e-05	0.000199561	0.000162478	1272	tags=47%, list=7%, signal=44%	EIF3B/EIF3I/EIF3H/EIF3M/EIF3D/EIF3J/EIF3E
GO:1901342	regulation of vasculature development	300	-0.415002	-1.37085	1.02121e-05	0.000200274	0.000163058	5220	tags=43%, list=28%, signal=31%	GPR4/SEMA3E/ECSCR/DCN/ERBB2/PRKD2/CCL24/HSPG2/FOXJ2/JAK1/RGCC/ABL1/NFE2L2/STAT1/CCL11/SPRED1/GTF2I/FLT1/SPINK5/FGF1/SEMA5A/ADGRA2/CMA1/MDK/ADGRB3/APELA/PDPK1/AGO1/IL17F/ISL1/JCAD/ADAMTS9/RUNX1/THBS4/CLDN5/BTG1/CXCL10/C5AR1/SMAD1/AGGF1/SIRT1/DDAH1/NPR1/HIPK1/NINJ1/ADM2/PIK3CB/TIE1/TLR3/RLN2/HMOX1/NOS3/MECP2/NTRK1/AKT3/SEMA6A/CTSH/PTPRM/CD40/APLNR/KDR/PLXND1/SASH1/E2F2/VASH2/ZNF354C/CDH5/RHOJ/CHRNA…
GO:0071676	negative regulation of mononuclear cell migration	32	-0.643938	-1.82807	1.031e-05	0.000201553	0.000164099	4036	tags=50%, list=21%, signal=39%	CCN3/SLIT2/IL27RA/MIA3/C5/APOD/PADI2/GCSAM/CCL2/SLAMF8/KLRK1/CD200/CD200R1/CD69/RIPOR2/STAP1
GO:0002224	toll-like receptor signaling pathway	78	-0.52767	-1.62118	1.03614e-05	0.000201915	0.000164394	5127	tags=53%, list=27%, signal=39%	TNIP1/RPS6KA3/PRKCE/TRAF6/UNC93B1/CD274/MYD88/LY96/PDPK1/TNIP3/TLR6/TIRAP/MAPKAPK2/TLR3/ESR1/PLCG2/RNF115/IKBKB/LRCH4/IRF1/GFI1/IRAK4/BIRC3/NLRP6/SARM1/ARRB2/CD300A/TLR5/SMPDL3B/CD300LF/TLR4/IRAK3/TLR8/TLR1/TLR7/CTSS/SCIMP/TIFAB/TLR10/BTK/IRF4
GO:0032755	positive regulation of interleukin-6 production	98	-0.50845	-1.5932	1.04899e-05	0.000203776	0.000165909	4813	tags=52%, list=25%, signal=39%	PTAFR/MBP/IL33/TRAF6/DEFB124/P2RX7/UNC93B1/MYD88/TMEM106A/C1QTNF4/SELENOK/IL17F/TLR6/ARHGEF2/CLEC7A/ISL1/TIRAP/CYBA/LILRA5/TRPV4/SIGLEC16/LPL/IL36A/TLR3/PLCG2/IL17A/SPHK2/STAT3/SYK/TNFSF4/ZBTB20/NOS2/LILRB2/TYROBP/ARID5A/XBP1/POU2F2/IFNG/CARD9/LILRA2/AIF1/TLR4/TLR8/TLR1/CD74/LGALS9/TLR7/SCIMP/POU2AF1/BTK/IL16
GO:0001774	microglial cell activation	47	-0.595962	-1.76516	1.07894e-05	0.000208934	0.000170109	3769	tags=51%, list=20%, signal=41%	CCL3/TLR6/C5AR1/TLR3/IL13/ATM/CLU/CALHM2/C1QA/TYROBP/CX3CL1/IFNG/JAK2/AIF1/ITGAM/SYT11/TTBK1/LRRK2/TLR1/ITGB2/CX3CR1/CST7/PTPRC/STAP1
GO:0061900	glial cell activation	55	-0.573094	-1.71961	1.09395e-05	0.000211178	0.000171935	3056	tags=47%, list=16%, signal=40%	CCL3/TLR6/C5AR1/TLR3/IL13/ATM/ZEB2/CLU/CALHM2/C1QA/TYROBP/CX3CL1/IFNG/JAK2/AIF1/ADORA2A/ITGAM/SYT11/TTBK1/LRRK2/TLR1/ITGB2/CX3CR1/CST7/PTPRC/STAP1
GO:0006957	complement activation, alternative pathway	16	-0.764468	-1.97617	1.1011e-05	0.000211233	0.00017198	3259	tags=69%, list=17%, signal=57%	CFB/C8G/CFH/VSIG4/C5/C3/SUSD4/C7/CR1/CFP/CR2
GO:0045061	thymic T cell selection	24	-0.704188	-1.92967	1.09912e-05	0.000211233	0.00017198	2283	tags=54%, list=12%, signal=48%	TOX/CARD11/AIRE/CD74/CD3D/ZAP70/CCR7/DOCK2/SPN/PTPRC/CD28/CD3G/CD3E
GO:0007249	canonical NF-kappaB signal transduction	308	-0.415331	-1.37258	1.10457e-05	0.00021124	0.000171986	5127	tags=40%, list=27%, signal=30%	TNIP1/NFKB1/RNF31/TAB3/CARD16/NFKB2/ABL1/PRKCE/TRAF2/PPM1B/STAT1/HUWE1/TRAF6/DEFB124/MYD88/TANK/IRAK1BP1/TRIM59/ZMYND11/TMEM106A/CYLD/ZDHHC17/EP300/SLC39A8/TRIM22/PDPK1/SQSTM1/PRKN/TNIP3/TBK1/RELB/TLR6/CLEC7A/CC2D1A/AKAP13/CREBBP/TIRAP/S100A4/TNFRSF19/LURAP1/CXXC5/PARP1/CASP10/SIRT1/TNFSF11/TRIM8/PELI2/CCL21/ROR1/RIPK1/TLR3/ESR1/HMOX1/NUP62/PLCG2/CLEC4D/TGFBR3/RORA/NLRP12/LITAF/BCL3/APOL3/CARD11/…
GO:0002920	regulation of humoral immune response	44	-0.591649	-1.74343	1.11123e-05	0.000211856	0.000172488	4412	tags=55%, list=23%, signal=42%	SPINK5/MASP1/SERPING1/C4BPB/CD46/C4BPA/IL17F/FOXJ1/CFH/VSIG4/IL17A/C3/A2M/SUSD4/CR1L/PTPN6/CR1/FCER2/CXCL13/FCGR2B/CR2/LTA/CCR7/PTPRC
GO:0038065	collagen-activated signaling pathway	62	-0.553911	-1.67473	1.11958e-05	0.00021279	0.000173248	4451	tags=50%, list=23%, signal=38%	ROR2/FLT1/FLT4/DDR2/ALK/ERBB4/OSCAR/EPHA6/FGFR1/FGFR2/TIE1/EPHA10/NTRK1/INSRR/KDR/NTRK2/LTK/EPHA3/EPHA7/INSR/EPHB1/SYK/TEK/PDGFRA/COL4A3/JAK2/MERTK/NTRK3/CSF1R/KIT/FLT3
GO:0048002	antigen processing and presentation of peptide antigen	68	-0.547017	-1.66608	1.13349e-05	0.00021477	0.00017486	3968	tags=51%, list=21%, signal=41%	SAR1B/CTSF/MFSD6/DNM2/TAPBP/TAPBPL/CD209/CLEC4A/PIKFYVE/MARCHF8/LNPEP/IKBKB/IFI30/ERAP1/HLA-DQB2/FCGR1A/FCER1G/HLA-DQA2/HLA-DOB/HLA-DQB1/ACE/HLA-DRB5/HLA-DRB1/MARCHF1/HLA-DMA/HLA-DPA1/HLA-DPB1/HLA-DRA/HLA-DQA1/CD74/HLA-DMB/FCGR2B/MPEG1/HLA-DOA/CTSS
GO:0038063	collagen-activated tyrosine kinase receptor signaling pathway	58	-0.557718	-1.68115	1.14855e-05	0.000216292	0.000176099	4451	tags=50%, list=23%, signal=38%	ROR2/FLT1/FLT4/DDR2/ALK/ERBB4/EPHA6/FGFR1/FGFR2/TIE1/EPHA10/NTRK1/INSRR/KDR/NTRK2/LTK/EPHA3/EPHA7/INSR/EPHB1/SYK/TEK/PDGFRA/COL4A3/MERTK/NTRK3/CSF1R/KIT/FLT3
GO:0006887	exocytosis	351	-0.407969	-1.35106	1.14625e-05	0.000216292	0.000176099	6646	tags=49%, list=35%, signal=33%	TSPAN18/RAB11FIP2/RAB8A/ADGRE2/CLASP1/ARHGAP17/RAC2/STX1B/CPLX1/RAB11B/SNAP25/REST/RAB3A/BRSK1/PREPL/SYT9/UNC13C/GNAI2/MICAL1/KCNB1/RAB33B/RAB15/SLC4A8/ARFGEF2/SNX4/EXPH5/RAB26/CLASP2/RAB5A/ABCC4/SYT17/PRKCG/STX19/RIMS1/RAB27B/RAB8B/SEPTIN4/P2RY1/TMEM167B/GCGR/ARHGAP44/FBXL20/RIMS4/PIP5K1C/EXOC3L1/NAPA/NR4A3/PTAFR/PLA2G3/SMCR8/SYT4/VPS11/SNAPIN/P2RX7/SYNGR2/TRAPPC11/FMR1/NKD2/SYT6/BRAF/STX17/GRIK…
GO:0050804	modulation of chemical synaptic transmission	497	-0.387102	-1.29116	1.17404e-05	0.000220419	0.000179459	6211	tags=44%, list=33%, signal=31%	AGER/SNAP25/AKAP12/USP8/PACSIN2/CA7/RAB3A/ADNP/BRSK1/SYNGAP1/PREPL/UNC13C/GNAI2/SYBU/CHRNB2/KCNB1/NTNG1/CBLN4/SLC4A8/LRRC4/CACNG3/GRIA4/RPS6KB1/CACNA1B/HIP1/LRRTM2/GRID1/PLPPR4/PTK2B/RAB5A/RGS14/CLSTN2/PRKCG/NTF3/C22orf39/RIMS1/FRRS1L/GRIN2B/TBC1D24/SSH1/P2RY1/PCDH17/LRRTM1/ARHGAP44/NEURL1/OPHN1/FBXL20/RIMS4/SLC8A3/NFATC4/VPS13A/UBE3A/LGI1/DLG4/LGMN/MAPK9/MPP2/KCTD13/PCDH8/ABL1/PRKCE/GRM6/GRIN2C/…
GO:0033622	integrin activation	26	-0.680407	-1.88668	1.19969e-05	0.000224551	0.000182823	1166	tags=42%, list=6%, signal=40%	CDH17/CXCL12/PTGER4/CX3CL1/P2RY12/CXCL13/FERMT3/PLEK/SELP/MZB1/SKAP1
GO:0002468	dendritic cell antigen processing and presentation	15	-0.77343	-1.97027	1.26231e-05	0.000235555	0.000191783	642	tags=67%, list=3%, signal=64%	CCL21/CLEC4A/HLA-DRB1/HLA-DRA/CD74/FGL2/FCGR2B/MPEG1/CCR7/CCL19
GO:0045591	positive regulation of regulatory T cell differentiation	24	-0.699937	-1.91802	1.329e-05	0.000246506	0.000200699	1014	tags=50%, list=5%, signal=47%	LILRB2/BTN2A2/IFNG/IL2/HLA-DRB1/LILRB4/IL4I1/CR1/HLA-DRA/LGALS9/IL2RG/FOXP3
GO:0071219	cellular response to molecule of bacterial origin	225	-0.433611	-1.41637	1.32687e-05	0.000246506	0.000200699	3055	tags=30%, list=16%, signal=25%	NLRP3/CTSG/BPI/GBP5/IL36A/NOS3/LDOC1/MEF2C/PLCG2/CD14/LYN/KMO/LITAF/CD40/SASH1/CDK19/PLSCR4/GATA1/EDNRB/TNFSF4/AICDA/GBP2/CD80/BMP6/CD86/GFI1/IRAK4/SIGIRR/IL10/PDE4B/NR1H3/NOS2/CCL2/LILRB2/CXCL9/CX3CL1/ARID5A/XBP1/JAK2/LILRA2/LTF/TLR5/HCK/IL12B/HAVCR2/TLR4/LY86/IRAK3/KLRK1/PTPN6/TLR1/CARD8/CX3CR1/CXCL13/LILRB1/PTPN22/FCGR2B/TNFRSF1B/SCIMP/TIFAB/CCR5/IRF8/CD180/TLR10/STAP1/CD6/NUGGC
GO:0033077	T cell differentiation in thymus	88	-0.51568	-1.6006	1.34076e-05	0.000247198	0.000201262	5026	tags=45%, list=27%, signal=34%	FZD7/ERBB2/CDKN2A/RIPK3/ZBTB1/ABL1/NFATC3/GATA3/IL7R/BRAF/VNN1/FOXJ1/ITPKB/FZD8/STAT5B/ZEB1/TP53/TOX/CARD11/AIRE/SOS1/CAMK4/RASGRP1/WNT1/TNFRSF9/CCR6/CD74/BCL2/IL2RG/CD3D/ZAP70/FOXP3/CCR7/DOCK2/SPN/PTPRC/CD28/CD3G/CD3E/TESPA1
GO:0070372	regulation of ERK1 and ERK2 cascade	275	-0.421854	-1.38932	1.34076e-05	0.000247198	0.000201262	5009	tags=41%, list=26%, signal=30%	ERBB2/PRKD2/CNKSR3/VRK3/ABL1/ALKAL1/TIAM1/THPO/SPRED1/SERPINF2/FGF1/FLT4/DUSP4/LMO3/DDR2/HCRTR1/SPRY1/ZDHHC17/APELA/ERBB4/BRAF/CCL3/HAND2/HTR2A/TIRAP/PLA2G5/TRPV4/RANBP9/FGFR2/C5AR1/TNFSF11/CCL21/FGF20/NPY5R/RAPGEF2/ICAM1/GLIPR2/APOE/ADRA1A/DAB2/RPS6KA6/CHRFAM7A/MAP3K12/NTRK1/SPRY3/DUSP15/SEMA6A/NLRP12/LYN/CASR/KDR/ABCA7/DNAJC27/PLA2G2A/EPHA7/CSK/CHRNA7/CHI3L1/GPBAR1/NOTCH1/ALKAL2/SMAD4/EPHB1/GCN…
GO:0030168	platelet activation	139	-0.471806	-1.50602	1.35466e-05	0.000249014	0.000202741	3177	tags=31%, list=17%, signal=26%	ADRA2B/COMP/DGKB/CTSG/C1GALT1C1/PIK3CB/TEC/TREML1/APOE/NOS3/SH2B3/PLCG2/LYN/CD40/EMILIN2/GP5/GATA1/VWF/SYK/PDGFRA/IL6ST/GP1BA/ADAMTS18/MMRN1/FCER1G/CEACAM1/JAK2/MERTK/ADRA2A/TLR4/PTPN6/P2RY12/PTPRJ/ENTPD1/TSPAN32/VAV1/LCK/FERMT3/P2RX1/PLEK/SELP/PIK3CG/CD40LG
GO:0045116	protein neddylation	28	0.472862	2.2123	1.38841e-05	0.000254458	0.000207174	2398	tags=54%, list=13%, signal=47%	DCUN1D5/NEDD8/NAE1/RPL11/COPS9/COPS7A/UBE2F/RPL5/HIF1A/COPS2/COPS5/DCUN1D3/GPS1/COPS6/RBX1
GO:0002295	T-helper cell lineage commitment	29	-0.658725	-1.85264	1.5021e-05	0.000274478	0.000223473	1541	tags=48%, list=8%, signal=44%	STAT3/IL23R/IL6ST/STAT5A/IL12B/IL12RB1/CD69/BATF/TBX21/JAK3/SPN/IRF4/LY9/SLAMF6
GO:0001913	T cell mediated cytotoxicity	56	-0.562814	-1.69139	1.52651e-05	0.000277293	0.000225765	2233	tags=39%, list=12%, signal=35%	CTSH/IL12A/EMP2/KLRC1/IL23R/CD1D/RAB27A/CD1B/CEACAM1/CD1C/HLA-DRB1/IL12B/PRF1/IL12RB1/CD1E/KLRD1/HLA-DRA/LILRB1/FCGR2B/NCKAP1L/GZMM/PTPRC
GO:0030593	neutrophil chemotaxis	82	-0.525264	-1.6193	1.52345e-05	0.000277293	0.000225765	4204	tags=45%, list=22%, signal=35%	MOSPD2/EDN3/MDK/MPP1/SLIT2/CCL3/THBS4/TIRAP/CKLF/CXCL10/IL23A/C5AR1/CCL21/DAPK2/CAMK1D/PIKFYVE/SYK/DPEP1/BST1/PDE4B/CXCL9/CX3CL1/FCER1G/CSF3R/C3AR1/ITGA9/ITGB2/CD74/CXCL13/VAV1/RIPOR2/PREX1/JAML/NCKAP1L/CCR7/CCL19/PIK3CG
GO:0002431	Fc receptor mediated stimulatory signaling pathway	34	-0.633946	-1.80844	1.5498e-05	0.000280696	0.000228535	4995	tags=65%, list=26%, signal=48%	PRKCD/NR4A3/ABL1/PRKCE/APPL2/PLA2G6/LYN/CSK/APPL1/MYO1G/SYK/NOS2/FCER1G/IFNG/FYN/HCK/PTPRJ/FCER2/VAV1/FGR/PTPRC/CD226
GO:0002720	positive regulation of cytokine production involved in immune response	84	-0.518245	-1.60371	1.57778e-05	0.000284926	0.000231979	4825	tags=49%, list=25%, signal=37%	NR4A3/TRAF2/TRAF6/P2RX7/MYD88/GATA3/CLEC7A/HTR2A/LACC1/IL1R1/NLRP3/IRF5/DENND1B/SIRT1/MAPKAPK2/TLR3/PLCG2/SECTM1/GPRC5B/SPHK2/CD160/SYK/TNFSF4/KIR2DL4/ARID5A/CARD9/IL18R1/TLR4/TNFRSF14/LAPTM5/KIT/CD74/LILRB1/CD7/TBX21/TLR7/SCIMP/CLNK/CD226/SASH3/SLAMF1
GO:0150077	regulation of neuroinflammatory response	35	-0.630825	-1.80375	1.71867e-05	0.00030946	0.000251955	2511	tags=43%, list=13%, signal=37%	PLCG2/ATM/CALHM2/IGF1/DAGLA/CX3CL1/SYT11/TTBK1/LRRK2/CD200/CD200R1/TNFRSF1B/CST7/PTPRC/STAP1
GO:0072540	T-helper 17 cell lineage commitment	25	-0.680961	-1.87647	1.80296e-05	0.000323693	0.000263542	1541	tags=76%, list=8%, signal=70%	JAK1/BRD2/TNFSF18/EP300/IL23A/LOXL3/STAT3/IL23R/IL6ST/STAT5A/IL12B/IL12RB1/CD69/BATF/TBX21/JAK3/IRF4/LY9/SLAMF6
GO:0036323	vascular endothelial growth factor receptor-1 signaling pathway	49	-0.581144	-1.72444	1.86448e-05	0.000331834	0.00027017	4451	tags=59%, list=23%, signal=45%	EPHA5/ERBB2/ROR2/FLT1/FLT4/DDR2/ALK/ERBB4/EPHA6/FGFR1/FGFR2/TIE1/EPHA10/NTRK1/INSRR/KDR/NTRK2/LTK/EPHA3/EPHA7/INSR/EPHB1/TEK/PDGFRA/MERTK/NTRK3/CSF1R/KIT/FLT3
GO:0002269	leukocyte activation involved in inflammatory response	50	-0.574134	-1.70851	1.86261e-05	0.000331834	0.00027017	3769	tags=50%, list=20%, signal=40%	CCL3/TLR6/C5AR1/TLR3/IL13/ATM/SCNN1B/CLU/CALHM2/C1QA/TYROBP/CX3CL1/IFNG/JAK2/AIF1/ITGAM/SYT11/TTBK1/LRRK2/TLR1/ITGB2/CX3CR1/CST7/PTPRC/STAP1
GO:0030099	myeloid cell differentiation	442	-0.394551	-1.31521	1.85703e-05	0.000331834	0.00027017	4903	tags=36%, list=26%, signal=27%	VPS54/PRDM16/ARNT/MFSD8/PLA2G3/STAT1/LBR/PRMT6/LRRK1/FBN1/THPO/SOCS1/SBNO2/SNRK/IL33/TRAF6/ROR2/NBEAL2/CEBPA/MYD88/DCSTAMP/GATA3/BRD1/FOXP1/NEDD9/GPR137B/CLEC5A/NEMP1/POU4F1/EP300/OSCAR/KITLG/BCL6/CCL3/ADAR/SLC25A38/ADGRF5/GAB2/RELB/RUNX1/DMTN/TIRAP/GABPA/KMT2E/ZBTB16/IL23A/ARID4A/CASP3/PARP1/ITPKB/SIRT1/TNFSF11/LARGE1/SMAD5/TF/TAL1/KLF1/RIPK1/STAT5B/TLR3/GPC3/TNFRSF11B/SH2B3/TET2/MEF2C/DNASE2/TG…
GO:1903978	regulation of microglial cell activation	19	-0.723608	-1.92022	1.89388e-05	0.000336096	0.000273641	2145	tags=47%, list=11%, signal=42%	ATM/CALHM2/CX3CL1/SYT11/TTBK1/LRRK2/CST7/PTPRC/STAP1
GO:0043491	phosphatidylinositol 3-kinase/protein kinase B signal transduction	296	-0.415235	-1.37136	1.9408e-05	0.000343432	0.000279614	4456	tags=35%, list=23%, signal=27%	RELN/FLT1/GATA3/SEMA5A/CRNN/DDR2/DAG1/MSTN/NTS/ERBB4/PDPK1/CCL3/PPARA/GAB2/ERBB3/FGFR1/MKRN2/INPP5F/TMEM100/MYOC/MAGI2/DRD3/NYAP2/SIRT1/TNFSF11/USP49/CCL21/PIK3CB/C1orf54/SMPD3/SH2B3/STOX1/NTRK1/DIPK2A/PHLPP1/P2RX4/GRM2/CD40/KDR/NTRK2/TSC2/LTK/CCL5/CHI3L1/PIK3C2B/INSR/IGFBP5/FCGR3A/TSPYL5/GCNT2/CD160/STAT3/PRKD1/FGF2/ENG/TEK/PREX2/PDGFRA/ANGPT1/PDGFD/NRXN1/IGF1/PDE3B/IL26/HCST/PIK3R1/BTN2A2/CX3CL…
GO:0002637	regulation of immunoglobulin production	76	-0.528361	-1.62084	1.97069e-05	0.00034673	0.000282298	5556	tags=53%, list=29%, signal=37%	SUPT6H/SHLD3/STAT6/TP53BP1/RIF1/SHLD2/TRAF2/PARP3/ATAD5/IL33/TRAF6/BCL6/IL27RA/MLH1/DNAJB9/IL13/CD40/PKN1/ZPBP2/TNFSF4/CD86/IL10/XBP1/TNFSF13/IL2/TNFRSF4/CR1/IL21/FCGR2B/TBX21/IL2RG/CD22/FOXP3/MZB1/PTPRC/BTK/CD28/SASH3/FCRL3/CD40LG
GO:0002573	myeloid leukocyte differentiation	242	-0.430075	-1.40807	1.96873e-05	0.00034673	0.000282298	4903	tags=40%, list=26%, signal=30%	VPS54/PRDM16/MFSD8/PLA2G3/LBR/LRRK1/FBN1/SOCS1/SBNO2/IL33/TRAF6/ROR2/CEBPA/MYD88/DCSTAMP/GATA3/FOXP1/NEDD9/GPR137B/POU4F1/OSCAR/KITLG/CCL3/GAB2/RELB/RUNX1/IL23A/PARP1/SIRT1/TNFSF11/LARGE1/TF/TAL1/RIPK1/TLR3/GPC3/TNFRSF11B/SIGLEC15/IL15/BATF3/LYN/PPARGC1B/RBPJ/LEF1/NKX2-3/PPARG/IL17A/CD101/CBFA2T3/P2RX5/TMEM178A/GATA1/PDE1B/UBD/LILRB3/IL23R/FES/ZBTB46/C1QC/MITF/TYROBP/PIK3R1/CEACAM1/IFNG/CSF1/CAMK…
GO:0002643	regulation of tolerance induction	19	-0.722893	-1.91832	1.98197e-05	0.00034772	0.000283105	1014	tags=53%, list=5%, signal=50%	PHLPP1/LILRB2/IDO1/HAVCR2/IRAK3/LILRB4/IL2RA/PDCD1/FOXP3/CD3E
GO:0070371	ERK1 and ERK2 cascade	298	-0.41133	-1.35877	1.99665e-05	0.0003493	0.000284391	5009	tags=39%, list=26%, signal=29%	ERBB2/PRKD2/CNKSR3/VRK3/ABL1/ALKAL1/TIAM1/THPO/CCL11/SPRED1/SERPINF2/FGF1/FLT4/DUSP4/LMO3/DDR2/HCRTR1/SPRY1/ZDHHC17/APELA/ERBB4/BRAF/CCL3/HAND2/HTR2A/TIRAP/PLA2G5/TRPV4/RANBP9/FGFR2/C5AR1/TNFSF11/CCL21/TF/FGF20/NPY5R/RAPGEF2/ICAM1/GLIPR2/APOE/ADRA1A/DAB2/RPS6KA6/CHRFAM7A/MAP3K12/NTRK1/SPRY3/DUSP15/SEMA6A/NLRP12/LYN/HESX1/CTSH/CASR/KDR/ABCA7/DNAJC27/PLA2G2A/EPHA7/CSK/CHRNA7/CHI3L1/GPBAR1/NOTCH1/AL…
GO:0007259	cell surface receptor signaling pathway via JAK-STAT	126	-0.476378	-1.51065	2.08042e-05	0.000362925	0.000295484	5598	tags=50%, list=30%, signal=35%	PTK2B/DOT1L/GBP7/ELP2/OSM/STAT6/PKD1/PARP9/JAK1/PKD2/IL10RB/STAT1/SOCS1/TNFSF18/USP1/IL7R/IFNAR2/EP300/ERBB4/CSH2/TNFRSF18/DAB1/INPP5F/VHL/IL15RA/IL23A/PIAS1/STAT5B/SH2B3/IFNAR1/IL15/PRLR/IL22RA2/BCL3/CD40/IL12A/PARP14/NOTCH1/CISH/HAMP/STAT3/IL23R/TYK2/IL10/CYP1B1/IL26/CCL2/WDR48/IFNG/STAT4/JAK2/STAT5A/CSF1R/IL12B/KIT/IL21/CSF2RA/JAK3/CCR2/CSF2RB/IL10RA/PTPRC/FLT3
GO:0043300	regulation of leukocyte degranulation	45	-0.593119	-1.75414	2.11681e-05	0.000368229	0.000299802	3822	tags=53%, list=20%, signal=43%	PDPK1/GAB2/CD177/KLRC2/IL13/LYN/GATA1/SPHK2/CD160/SYK/FES/CEACAM1/CD300A/FOXF1/ITGAM/SPI1/ITGB2/PRAM1/LGALS9/FCGR2B/CD84/FGR/NCKAP1L/CCR2
GO:0002923	regulation of humoral immune response mediated by circulating immunoglobulin	17	-0.741805	-1.94523	2.19442e-05	0.000380655	0.000309919	4064	tags=76%, list=21%, signal=60%	C4BPB/CD46/C4BPA/FOXJ1/SUSD4/CR1L/PTPN6/CR1/FCER2/FCGR2B/CR2/LTA/PTPRC
GO:0002921	negative regulation of humoral immune response	17	-0.741501	-1.94443	2.22387e-05	0.00038468	0.000313197	4412	tags=88%, list=23%, signal=68%	SPINK5/MASP1/SERPING1/C4BPB/CD46/C4BPA/FOXJ1/VSIG4/A2M/SUSD4/CR1L/PTPN6/CR1/FCGR2B/CR2
GO:0097048	dendritic cell apoptotic process	12	-0.80675	-1.93814	2.24678e-05	0.000386472	0.000314655	2959	tags=75%, list=16%, signal=63%	CCL21/RAPGEF2/LYN/CXCL12/LILRB1/LGALS9/BCL2/CCR7/CCL19
GO:2000668	regulation of dendritic cell apoptotic process	12	-0.80675	-1.93814	2.24678e-05	0.000386472	0.000314655	2959	tags=75%, list=16%, signal=63%	CCL21/RAPGEF2/LYN/CXCL12/LILRB1/LGALS9/BCL2/CCR7/CCL19
GO:0140105	interleukin-10-mediated signaling pathway	11	-0.818533	-1.94789	2.25775e-05	0.000387276	0.00031531	1541	tags=82%, list=8%, signal=75%	STAT3/TYK2/IL10/LILRB2/LILRA2/LILRB4/LILRA1/LILRB1/IL10RA
GO:0010543	regulation of platelet activation	53	-0.564554	-1.68593	2.28503e-05	0.000390867	0.000318234	3434	tags=42%, list=18%, signal=34%	HTR2A/CTSG/TEC/APOE/NOS3/SH2B3/LYN/EMILIN2/GP5/SYK/PDGFRA/IL6ST/GP1BA/ADAMTS18/MMRN1/FCER1G/CEACAM1/JAK2/TLR4/PTPRJ/PLEK/SELP
GO:0098883	synapse pruning	16	-0.75024	-1.93939	2.3616e-05	0.000402846	0.000327987	1893	tags=62%, list=10%, signal=56%	KCNK13/C1QA/C3/C1QB/C1QC/CX3CL1/SARM1/ITGAM/PLXNC1/CX3CR1
GO:2000402	negative regulation of lymphocyte migration	15	-0.76082	-1.93814	2.47704e-05	0.000421371	0.000343069	2668	tags=73%, list=14%, signal=63%	IL27RA/MIA3/APOD/PADI2/GCSAM/CCL2/KLRK1/CD200/CD200R1/CD69/RIPOR2
GO:0032733	positive regulation of interleukin-10 production	41	-0.59668	-1.74488	2.51184e-05	0.000426114	0.000346931	4376	tags=54%, list=23%, signal=41%	CD274/CD46/CLEC7A/LILRA5/IL23A/PLCG2/IL13/BCL3/RBM47/STAT3/SYK/TNFSF4/CD83/HGF/IL12B/TLR4/LGALS9/TIGIT/CD28/SASH3/IRF4/CD40LG
GO:0035924	cellular response to vascular endothelial growth factor stimulus	109	-0.487964	-1.53537	2.55515e-05	0.000431084	0.000350978	4451	tags=43%, list=23%, signal=33%	ROR2/FLT1/FLT4/ADGRA2/DDR2/ALK/ERBB4/EPHA6/FGFR1/ERN1/JCAD/FGFR2/PIK3CB/TIE1/MAPKAPK2/EPHA10/DLL4/NTRK1/INSRR/SEMA6A/VEGFD/PTP4A3/KDR/NTRK2/LTK/IL12A/EPHA3/EPHA7/ROBO1/INSR/NOTCH1/EPHB1/PRKD1/SMOC2/TEK/PDGFRA/XBP1/MERTK/NTRK3/RAMP2/TNXB/CSF1R/IL12B/KIT/TSPAN32/VCAM1/FLT3
GO:0001936	regulation of endothelial cell proliferation	133	-0.465393	-1.48141	2.55515e-05	0.000431084	0.000350978	4963	tags=45%, list=26%, signal=34%	PRKD2/CCL24/HSPG2/ARNT/RGCC/MMRN2/STAT1/CCL11/FLT1/FLT4/SEMA5A/MDK/APELA/PDPK1/FGFR1/JCAD/PROX1/THBS4/AGGF1/SIRT1/TIE1/ATP5F1A/APOE/HMOX1/DLL4/MEF2C/AKT3/PTPRM/APLNR/KDR/VASH2/IL12A/NR2F2/PPARG/SP1/STAT3/FGF7/PRKD1/FGF2/ENG/ACVRL1/TEK/BMP6/ATOH8/IL10/CXCL12/HTR2B/COL4A3/CCL2/ITGA4/FGF10/VASH1/TNFSF12/STAT5A/IL12B/DBH/GHRL/ALOX5/CXCR3/PPP1R16B
GO:0046629	gamma-delta T cell activation	24	-0.687441	-1.88378	2.70001e-05	0.000451811	0.000367853	3254	tags=62%, list=17%, signal=52%	CCR9/STAT5B/LEF1/SYK/TCF7/KLRC1/LILRB1/JAML/GPR18/NCKAP1L/CD247/PTPRC/CD3G/CD3E/ITK
GO:0032623	interleukin-2 production	66	-0.540692	-1.64206	2.69746e-05	0.000451811	0.000367853	5130	tags=58%, list=27%, signal=42%	HDAC7/PRKD2/ABL1/TRAF2/TRAF6/DEFB124/VTCN1/GATA3/IL17F/CLEC7A/RUNX1/STAT5B/PRKACA/VSIG4/PLCG2/PDE4D/CARD11/CD80/CD34/CD86/PDE4B/CD83/LAG3/CARD9/HAVCR2/LILRB4/LAPTM5/CR1/CD4/TBX21/FOXP3/CCR2/PTPRC/CD28/CD3E/SASH3/IRF4/GPR174
GO:0032663	regulation of interleukin-2 production	66	-0.540692	-1.64206	2.69746e-05	0.000451811	0.000367853	5130	tags=58%, list=27%, signal=42%	HDAC7/PRKD2/ABL1/TRAF2/TRAF6/DEFB124/VTCN1/GATA3/IL17F/CLEC7A/RUNX1/STAT5B/PRKACA/VSIG4/PLCG2/PDE4D/CARD11/CD80/CD34/CD86/PDE4B/CD83/LAG3/CARD9/HAVCR2/LILRB4/LAPTM5/CR1/CD4/TBX21/FOXP3/CCR2/PTPRC/CD28/CD3E/SASH3/IRF4/GPR174
GO:0002863	positive regulation of inflammatory response to antigenic stimulus	13	-0.785467	-1.92613	2.7215e-05	0.000454173	0.000369776	1360	tags=54%, list=7%, signal=50%	C3/FCGR1A/CNR1/LTA/CCR7/BTK/CD28
GO:0007264	small GTPase-mediated signal transduction	482	-0.386916	-1.29057	2.89052e-05	0.000481076	0.00039168	5972	tags=42%, list=31%, signal=29%	SHOC2/DENND4C/RAB33B/TRIM67/RAB15/DOCK4/C15orf62/GNA13/WASF2/NUCB1/SYNJ2BP/ARFGEF2/TIAM2/DOCK3/PLD1/RHOF/HEG1/ABI2/DEF6/HACE1/TGM2/RALGPS2/EPS8L3/RALGAPA1/PLXNB1/ARHGAP44/GPR4/OPHN1/RAB30/SYDE2/RASSF1/MAPRE2/RASA2/ERBB2/CDKN2A/SIPA1/KCTD13/RHOU/ABL1/ROPN1B/CDKL5/ARHGAP27/TIAM1/OGT/RAPGEF1/RELN/MRAS/ARHGAP35/NUCB2/MYO9B/KANK2/CDC42EP4/IQSEC3/ARHGEF28/TNS3/FARP1/SPRY1/SLIT2/DOCK11/ARHGEF9/PLEKHG6/K…
GO:0097028	dendritic cell differentiation	47	-0.581195	-1.72142	2.95254e-05	0.000488757	0.000397933	2306	tags=43%, list=12%, signal=37%	BATF3/LYN/RBPJ/GATA1/FLT3LG/UBD/ZBTB46/LILRB2/CAMK4/TMEM176B/TMEM176A/LILRB1/LGALS9/FCGR2B/BATF/IRF8/CCR7/CCL19/FLT3/IRF4
GO:0099177	regulation of trans-synaptic signaling	498	-0.385608	-1.28607	2.94664e-05	0.000488757	0.000397933	6211	tags=44%, list=33%, signal=31%	AGER/SNAP25/AKAP12/USP8/PACSIN2/CA7/RAB3A/ADNP/BRSK1/SYNGAP1/PREPL/UNC13C/GNAI2/SYBU/CHRNB2/KCNB1/NTNG1/CBLN4/SLC4A8/LRRC4/CACNG3/GRIA4/RPS6KB1/CACNA1B/HIP1/LRRTM2/GRID1/PLPPR4/PTK2B/RAB5A/RGS14/CLSTN2/PRKCG/NTF3/C22orf39/RIMS1/FRRS1L/GRIN2B/TBC1D24/SSH1/P2RY1/PCDH17/LRRTM1/ARHGAP44/NEURL1/OPHN1/FBXL20/RIMS4/SLC8A3/NFATC4/VPS13A/UBE3A/LGI1/DLG4/LGMN/MAPK9/MPP2/KCTD13/PCDH8/ABL1/PRKCE/GRM6/GRIN2C/…
GO:0070671	response to interleukin-12	12	-0.802065	-1.92688	3.08351e-05	0.000509068	0.00041447	1996	tags=50%, list=11%, signal=45%	IL12A/TYK2/STAT4/JAK2/IL12B/IL12RB1
GO:0002824	positive regulation of adaptive immune response based on somatic recombination of immune receptors built from immunoglobulin superfamily domains	127	-0.470254	-1.49254	3.17114e-05	0.000520744	0.000423976	5472	tags=48%, list=29%, signal=34%	SHLD3/STAT6/KLHL22/TP53BP1/RIF1/SHLD2/ZBTB1/TRAF2/BRD2/ATAD5/TRAF6/P2RX7/GATA3/EP300/IL27RA/CLEC7A/MLH1/IL23A/IL1R1/CD1A/NLRP3/DENND1B/FBXO38/CD40/SECTM1/IL12A/TNFSF4/C3/IL23R/TYK2/CD1D/NFKBID/FCGR1A/CD1B/ARID5A/TNFSF13/CARD9/JAK2/CLEC6A/IL18R1/TNFSF13B/IL2/CD1C/HLA-DRB1/IL12B/IL12RB1/CD1E/FCER2/HLA-DRA/CD7/CD4/TBX21/FOXP3/CCR2/LTA/PTPRC/BTK/CD226/CD28/SASH3/SLAMF1
GO:0043122	regulation of canonical NF-kappaB signal transduction	290	-0.411315	-1.35776	3.17114e-05	0.000520744	0.000423976	4796	tags=38%, list=25%, signal=29%	ABL1/PRKCE/TRAF2/PPM1B/STAT1/HUWE1/TRAF6/MYD88/TANK/IRAK1BP1/TRIM59/ZMYND11/TMEM106A/CYLD/ZDHHC17/SLC39A8/TRIM22/PDPK1/SQSTM1/PRKN/TNIP3/TBK1/TLR6/CLEC7A/CC2D1A/AKAP13/TIRAP/S100A4/TNFRSF19/LURAP1/CXXC5/PARP1/CASP10/SIRT1/TNFSF11/TRIM8/PELI2/CCL21/ROR1/RIPK1/TLR3/ESR1/HMOX1/NUP62/PLCG2/CLEC4D/TGFBR3/RORA/NLRP12/LITAF/APOL3/CARD11/CD40/FBXW11/SECTM1/USP20/GPRC5B/EDNRB/SPHK2/STAT3/PRKD1/SLC44A2/IKB…
GO:0002825	regulation of T-helper 1 type immune response	31	-0.640167	-1.81276	3.41456e-05	0.000557742	0.000454099	4516	tags=61%, list=24%, signal=47%	IL33/HLX/IL27RA/IL23A/IL1R1/IL27/TNFSF4/CD80/IL23R/ARID5A/IL18R1/IL12B/HAVCR2/IL12RB1/TBX21/JAK3/CCR2/CCL19/SLAMF1
GO:0002686	negative regulation of leukocyte migration	51	-0.56236	-1.67675	3.40585e-05	0.000557742	0.000454099	4036	tags=47%, list=21%, signal=37%	CCN3/SLIT2/IL27RA/CCL21/MIA3/HMOX1/C5/APOD/PADI2/ADORA1/GCSAM/CXCL12/PTGER4/CCL2/CD300A/CCL25/SLAMF8/KLRK1/CD200/CD200R1/CD69/RIPOR2/GPR18/STAP1
GO:0051896	regulation of phosphatidylinositol 3-kinase/protein kinase B signal transduction	258	-0.421514	-1.3837	3.45177e-05	0.000562328	0.000457833	4456	tags=35%, list=23%, signal=27%	RELN/FLT1/GATA3/SEMA5A/CRNN/DDR2/DAG1/MSTN/NTS/ERBB4/PDPK1/CCL3/PPARA/ERBB3/FGFR1/INPP5F/TMEM100/MYOC/MAGI2/DRD3/SIRT1/TNFSF11/USP49/CCL21/PIK3CB/SMPD3/SH2B3/STOX1/NTRK1/DIPK2A/PHLPP1/P2RX4/GRM2/KDR/NTRK2/TSC2/LTK/CCL5/CHI3L1/INSR/IGFBP5/TSPYL5/GCNT2/PRKD1/FGF2/ENG/TEK/PDGFRA/ANGPT1/PDGFD/NRXN1/IGF1/PDE3B/IL26/HCST/BTN2A2/CX3CL1/PIK3IP1/CEACAM1/ARRB2/XBP1/JAK2/MERTK/NTRK3/PIK3AP1/HGF/CSF1R/RASGRP…
GO:0045953	negative regulation of natural killer cell mediated cytotoxicity	26	-0.666572	-1.84831	3.56944e-05	0.000579964	0.000472191	1336	tags=42%, list=7%, signal=39%	KLRC1/SERPINB9/KIR2DL4/CEACAM1/ARRB2/HAVCR2/KLRD1/LILRB1/LGALS9/INPP5D/TIGIT
GO:0002517	T cell tolerance induction	15	-0.753142	-1.91858	3.59061e-05	0.000581868	0.000473742	2293	tags=60%, list=12%, signal=53%	PHLPP1/AIRE/LILRB2/IDO1/LILRB4/IL2RA/ICOS/FOXP3/CD3E
GO:0090670	RNA localization to Cajal body	19	0.553921	2.43013	3.75276e-05	0.00060181	0.000489978	2071	tags=58%, list=11%, signal=52%	CCT3/CCT6A/NOP10/CCT7/CCT4/CCT5/CCT2/RUVBL2/DKC1/TCP1/RUVBL1
GO:0090671	telomerase RNA localization to Cajal body	19	0.553921	2.43013	3.75276e-05	0.00060181	0.000489978	2071	tags=58%, list=11%, signal=52%	CCT3/CCT6A/NOP10/CCT7/CCT4/CCT5/CCT2/RUVBL2/DKC1/TCP1/RUVBL1
GO:0090672	telomerase RNA localization	19	0.553921	2.43013	3.75276e-05	0.00060181	0.000489978	2071	tags=58%, list=11%, signal=52%	CCT3/CCT6A/NOP10/CCT7/CCT4/CCT5/CCT2/RUVBL2/DKC1/TCP1/RUVBL1
GO:0090685	RNA localization to nucleus	19	0.553921	2.43013	3.75276e-05	0.00060181	0.000489978	2071	tags=58%, list=11%, signal=52%	CCT3/CCT6A/NOP10/CCT7/CCT4/CCT5/CCT2/RUVBL2/DKC1/TCP1/RUVBL1
GO:0051283	negative regulation of sequestering of calcium ion	128	-0.464913	-1.47698	3.78852e-05	0.000604396	0.000492084	4827	tags=41%, list=25%, signal=31%	PKD2/ABL1/PRKCE/P2RX7/MCOLN1/RYR1/TMEM38A/PLCH1/PDPK1/CCL3/GSTM2/PLCB4/DMD/HTR2A/CACNA1C/CYBA/CXCL10/CCL21/PLCE1/PRKACA/PLCG2/PDE4D/IL13/LYN/APLNR/DRD1/GP5/PRKD1/FGF2/JPH4/GP1BA/HTR2B/ANK2/PLCL1/CXCL9/ANXA6/CX3CL1/SLC8A1/ITPR1/PTPN6/XCR1/FASLG/CLIC2/PLCB2/LCK/PLCL2/CORO1A/CCR5/CXCR3/CCR7/CD19/PTPRC/CCL19
GO:0048872	homeostasis of number of cells	332	-0.405118	-1.34103	3.78852e-05	0.000604396	0.000492084	4379	tags=34%, list=23%, signal=26%	MYCT1/GATA3/BRD1/TSC22D3/IL7R/KMT2A/NEMP1/CCN3/CYLD/ZFX/SOX4/DOCK11/KITLG/BCL6/ADAR/SLC25A38/ADGRF5/ST6GALNAC1/DMTN/KMT2E/POC1B/EZH2/GIGYF2/ARID4A/CASP3/ITPKB/SMAD5/PIK3CB/TAL1/FAS/KLF1/STAT5B/SH2B2/HMOX1/NOS3/SH2B3/MEF2C/DNASE2/AKT3/TGFBR3/SLC46A2/FECH/XKR8/ILDR2/SLC11A2/LYN/SLC25A40/SCNN1B/CARD11/PKN1/RC3H1/PLA2G2A/EPG5/NKX2-3/SOS1/NOTCH1/LAT/ACVR2A/HAMP/GATA1/IL7/HDAC6/STAT3/COL14A1/TNFSF14/AR…
GO:0061644	protein localization to CENP-A containing chromatin	17	0.610091	2.50901	3.80018e-05	0.000604689	0.000492323	7405	tags=100%, list=39%, signal=61%	H2AC8/H4C12/H4C11/H4C9/H4C5/H4C8/H4C4/H2AC4/H4C14/H4C2/CENPA/H4C13/H4C6/H4C15/H2BC11/H4C1/H4C3
GO:0061756	leukocyte adhesion to vascular endothelial cell	48	-0.56865	-1.685	3.90858e-05	0.000620336	0.000505061	1165	tags=56%, list=6%, signal=53%	PTAFR/FUT4/TRAF6/MDK/SLC39A8/ZDHHC21/CCL21/CHST4/ELANE/PODXL2/CXCL12/GP1BA/JAM2/ITGA4/CCL25/SELE/ITGB2/CX3CR1/FUT7/ITGB7/VCAM1/SELPLG/ALOX5/SELP/CCR2/SPN/SELL
GO:0042130	negative regulation of T cell proliferation	74	-0.530262	-1.62611	4.01703e-05	0.000632657	0.000515093	1998	tags=35%, list=11%, signal=32%	RC3H1/PLA2G2A/PDE5A/CD80/CD86/IL10/LILRB2/BTN2A2/IDO1/HLA-DRB1/HAVCR2/LILRB4/TNFRSF14/PTPN6/IL4I1/CR1/IL2RA/CRTAM/LILRB1/CTLA4/LGALS9/TSPAN32/RIPOR2/FOXP3/SPN/PLA2G2D
GO:0002712	regulation of B cell mediated immunity	62	-0.536557	-1.62226	4.01703e-05	0.000632657	0.000515093	5556	tags=58%, list=29%, signal=41%	SUPT6H/SHLD3/STAT6/TP53BP1/RIF1/SHLD2/PARP3/ATAD5/C4BPB/CD46/C4BPA/BCL6/IL27RA/FOXJ1/MLH1/CD40/TNFSF4/C3/IL10/FCGR1A/SUSD4/TNFSF13/CR1L/IL2/PTPN6/CR1/FCER2/FCGR2B/TBX21/CR2/FOXP3/LTA/PTPRC/BTK/CD226/CD28
GO:0002889	regulation of immunoglobulin mediated immune response	62	-0.536557	-1.62226	4.01703e-05	0.000632657	0.000515093	5556	tags=58%, list=29%, signal=41%	SUPT6H/SHLD3/STAT6/TP53BP1/RIF1/SHLD2/PARP3/ATAD5/C4BPB/CD46/C4BPA/BCL6/IL27RA/FOXJ1/MLH1/CD40/TNFSF4/C3/IL10/FCGR1A/SUSD4/TNFSF13/CR1L/IL2/PTPN6/CR1/FCER2/FCGR2B/TBX21/CR2/FOXP3/LTA/PTPRC/BTK/CD226/CD28
GO:0002701	negative regulation of production of molecular mediator of immune response	45	-0.583364	-1.72529	4.08547e-05	0.000641794	0.000522532	1720	tags=33%, list=9%, signal=30%	ZPBP2/ANGPT1/IL10/IRAK3/LILRB4/CR1/LILRB1/FCGR2B/TBX21/JAK3/CD22/FOXP3/CD96/FCRL3/SLAMF1
GO:0033628	regulation of cell adhesion mediated by integrin	49	-0.567853	-1.685	4.14182e-05	0.000648991	0.000528391	2276	tags=35%, list=12%, signal=31%	LYN/CCL5/PODXL/SYK/CYP1B1/PDE3B/NEXMIF/LPXN/PTPN6/P2RY12/CXCL13/TESC/FERMT3/NCKAP1L/SKAP1/PIK3CG/CD3E
GO:0050848	regulation of calcium-mediated signaling	99	-0.492064	-1.54202	4.29365e-05	0.000671073	0.00054637	4323	tags=41%, list=23%, signal=32%	NMUR2/GPR62/LMCD1/P2RX2/DYRK2/SELENOK/CCL3/ERBB3/NEGR1/CLEC7A/TMEM100/TMBIM4/PPP3CC/PRKACA/PLCG2/P2RX4/P2RX5/SYK/NMUR1/CA8/PDGFRA/BST1/RGN/IGF1/CCL4/SLC24A4/CMKLR1/ITPR1/LRRK2/PTPRJ/RAMP3/AKAP5/CD4/PLEK/ZAP70/SLA2/CD22/PTPRC/TBC1D10C/CD3E/TRAT1
GO:0071222	cellular response to lipopolysaccharide	214	-0.433372	-1.41202	4.6304e-05	0.000721873	0.00058773	3055	tags=30%, list=16%, signal=25%	NLRP3/CTSG/BPI/GBP5/IL36A/NOS3/LDOC1/MEF2C/PLCG2/CD14/LYN/KMO/LITAF/CD40/SASH1/CDK19/PLSCR4/GATA1/EDNRB/TNFSF4/AICDA/GBP2/CD80/BMP6/CD86/GFI1/IRAK4/SIGIRR/IL10/PDE4B/NR1H3/NOS2/CCL2/LILRB2/CXCL9/CX3CL1/ARID5A/XBP1/JAK2/LILRA2/LTF/TLR5/HCK/IL12B/HAVCR2/TLR4/LY86/IRAK3/KLRK1/PTPN6/CARD8/CX3CR1/CXCL13/LILRB1/PTPN22/TNFRSF1B/SCIMP/TIFAB/CCR5/IRF8/CD180/STAP1/CD6/NUGGC
GO:0050860	negative regulation of T cell receptor signaling pathway	29	-0.642039	-1.80571	4.68664e-05	0.000728796	0.000593367	1990	tags=45%, list=10%, signal=40%	NCK1/ITPRIPL1/CD160/BTN2A2/CEACAM1/LILRB4/PTPN6/PTPRJ/LAPTM5/PTPN22/SLA2/UBASH3A/SH2D1A
GO:0036215	response to stem cell factor	52	-0.561615	-1.67467	4.81803e-05	0.000743594	0.000605415	4451	tags=54%, list=23%, signal=41%	ROR2/FLT1/FLT4/DDR2/ALK/ERBB4/EPHA6/FGFR1/FGFR2/TIE1/EPHA10/SH2B3/NTRK1/INSRR/KDR/NTRK2/LTK/EPHA3/EPHA7/INSR/EPHB1/TEK/PDGFRA/MERTK/NTRK3/CSF1R/KIT/FLT3
GO:0036216	cellular response to stem cell factor stimulus	52	-0.561615	-1.67467	4.81803e-05	0.000743594	0.000605415	4451	tags=54%, list=23%, signal=41%	ROR2/FLT1/FLT4/DDR2/ALK/ERBB4/EPHA6/FGFR1/FGFR2/TIE1/EPHA10/SH2B3/NTRK1/INSRR/KDR/NTRK2/LTK/EPHA3/EPHA7/INSR/EPHB1/TEK/PDGFRA/MERTK/NTRK3/CSF1R/KIT/FLT3
GO:0038109	Kit signaling pathway	52	-0.561615	-1.67467	4.81803e-05	0.000743594	0.000605415	4451	tags=54%, list=23%, signal=41%	ROR2/FLT1/FLT4/DDR2/ALK/ERBB4/EPHA6/FGFR1/FGFR2/TIE1/EPHA10/SH2B3/NTRK1/INSRR/KDR/NTRK2/LTK/EPHA3/EPHA7/INSR/EPHB1/TEK/PDGFRA/MERTK/NTRK3/CSF1R/KIT/FLT3
GO:0070232	regulation of T cell apoptotic process	42	-0.584171	-1.71167	4.87927e-05	0.000751164	0.000611578	4963	tags=57%, list=26%, signal=42%	PRKD2/RIPK3/BBC3/P2RX7/CD274/TSC22D3/IL7R/PIP/RORC/ST3GAL1/TP53/SLC46A2/BCL3/CCL5/IDO1/PTCRA/BCL2L11/GIMAP8/LGALS9/BCL2/JAK3/DOCK8/PDCD1/CD27
GO:0051282	regulation of sequestering of calcium ion	130	-0.466186	-1.48278	5.0794e-05	0.000780024	0.000635075	4827	tags=42%, list=25%, signal=31%	PKD2/ABL1/PRKCE/P2RX7/MCOLN1/RYR1/TMEM38A/PLCH1/PDPK1/CCL3/GSTM2/PLCB4/DMD/HTR2A/CACNA1C/CYBA/CXCL10/CCL21/PLCE1/PRKACA/PLCG2/PDE4D/IL13/LYN/APLNR/DRD1/SLC25A23/GP5/PRKD1/FGF2/JPH4/GP1BA/HTR2B/ANK2/PLCL1/CXCL9/ANXA6/CX3CL1/SLC8A1/ITPR1/PTPN6/XCR1/FASLG/CLIC2/PLCB2/LCK/PLCL2/CORO1A/CCR5/CXCR3/CCR7/CD19/PTPRC/CCL19
GO:0071349	cellular response to interleukin-12	11	-0.80712	-1.92073	5.21691e-05	0.000799148	0.000650646	1996	tags=55%, list=11%, signal=49%	IL12A/TYK2/STAT4/JAK2/IL12B/IL12RB1
GO:0006911	phagocytosis, engulfment	46	-0.570976	-1.68876	5.37614e-05	0.000821495	0.00066884	2834	tags=46%, list=15%, signal=39%	XKR6/MSR1/PLCG2/XKR8/GULP1/ABCA7/HAVCR1/C3/ELMO1/FCGR1A/AIF1/CD300A/XKR4/ITGAM/ARHGAP25/ITGB2/TIMD4/FCGR2B/NCKAP1L/STAP1/BIN2
GO:0043269	regulation of monoatomic ion transport	449	-0.387935	-1.29315	5.41615e-05	0.000825561	0.00067215	4195	tags=31%, list=22%, signal=25%	FMR1/EDN3/KCNS3/TMEM38A/PLP1/ATP7A/KCNAB1/FXYD2/STIM2/KCNIP2/P2RX2/SPTBN4/PDPK1/VAMP2/CCL3/AKAP9/GSTM2/ATP4A/SESTD1/SLC6A4/KCNJ16/SENP1/DMD/HTR2A/LRRC55/KCNG3/CACNA1C/CYBA/LILRA5/FXYD7/CXCL10/SARAF/DRD3/TMC2/ANK3/OSR1/TRPC3/FGF14/SLC26A5/TF/ATP8B1/RIPK1/LRRC26/KCNIP1/SPG11/PPP3CC/NOS3/PRKACA/BEST1/NKAIN3/KCNJ5/RGS7/PDE4D/IL13/LYN/P2RX4/KCNJ11/CASR/APLNR/TACR2/MAOB/CCL5/DRD1/PXK/CACNA1F/ISCU/AKAP7…
GO:0002377	immunoglobulin production	105	-0.483475	-1.51956	5.47228e-05	0.000830007	0.00067577	6670	tags=55%, list=35%, signal=36%	SHLD1/NSD2/NFKBIZ/TLR9/HLA-E/POLB/PAXIP1/POLQ/NHEJ1/UNG/RNF168/SUPT6H/SHLD3/STAT6/TP53BP1/MCM3AP/RIF1/MSH6/SHLD2/TRAF2/PARP3/ATAD5/IL33/TRAF6/MSH3/BCL6/IL27RA/MLH1/DNAJB9/IL13/CD40/PKN1/ZPBP2/TNFSF4/AICDA/CD86/SAMHD1/IL10/XBP1/TNFSF13/IL2/TNFRSF4/CR1/CCR6/IL21/FCGR2B/BATF/TBX21/IL2RG/CD22/FOXP3/MZB1/PTPRC/BTK/CD28/SASH3/FCRL3/CD40LG
GO:1903305	regulation of regulated secretory pathway	124	-0.462505	-1.46515	5.47228e-05	0.000830007	0.00067577	6170	tags=55%, list=33%, signal=37%	REST/RAB3A/PREPL/SYT9/GNAI2/MICAL1/KCNB1/RAB15/SLC4A8/SNX4/RAB5A/SYT17/PRKCG/RIMS1/P2RY1/FBXL20/RIMS4/PTAFR/PLA2G3/SYT4/SNAPIN/FMR1/SYT6/BRAF/PDPK1/PPFIA2/SYT10/GAB2/RPH3AL/CD177/KLRC2/SYT2/IL13/DTNBP1/LYN/SYT15/NLGN1/NOTCH1/GATA1/RPH3A/SPHK2/CD160/SYK/FES/RAB27A/TRPV6/SCAMP5/CEACAM1/CD300A/SV2B/FOXF1/CACNB4/ITGAM/ADRA2A/DOC2B/SYT11/LRRK2/SPI1/ITGB2/PRAM1/LGALS9/FCGR2B/CD84/FGR/P2RX1/NCKAP1L/CCR2…
GO:0032689	negative regulation of type II interferon production	43	-0.5891	-1.73162	5.56174e-05	0.000841504	0.000685131	1536	tags=35%, list=8%, signal=32%	TNFSF4/IL10/NLRP6/HLA-DRB1/HAVCR2/TLR4/LILRB4/ZNF683/LAPTM5/CR1/LILRB1/LGALS9/FOXP3/CD96/SLAMF1
GO:0007229	integrin-mediated signaling pathway	110	-0.480474	-1.51264	5.58453e-05	0.000842881	0.000686252	4241	tags=39%, list=22%, signal=31%	NEDD9/LIMS2/ITGA10/FUT8/SLC2A10/CUL3/CTNNA1/CD177/LAMA2/LOXL3/TEC/ITGBL1/LAT/PHACTR4/ITGAE/ERBIN/FYB2/EMP2/SYK/FYB1/PRKD1/BST1/CDH17/PTN/CEACAM1/ITGAD/ITGA4/ITGA9/HCK/ITGAX/ITGAM/ITGA8/ITGB2/PLPP3/PRAM1/ITGB7/TSPAN32/VAV1/FGR/FERMT3/PLEK/ITGAL/CD40LG
GO:0032743	positive regulation of interleukin-2 production	36	-0.601226	-1.72881	5.60682e-05	0.000844176	0.000687306	4963	tags=64%, list=26%, signal=47%	PRKD2/ABL1/TRAF2/TRAF6/DEFB124/VTCN1/CLEC7A/RUNX1/STAT5B/PLCG2/PDE4D/CARD11/CD80/CD86/PDE4B/CD83/CD4/CCR2/PTPRC/CD28/CD3E/SASH3/IRF4
GO:2000406	positive regulation of T cell migration	35	-0.614046	-1.75577	5.62391e-05	0.000844685	0.00068772	3778	tags=46%, list=20%, signal=37%	SELENOK/CXCL10/MED23/CCL21/CD99L2/CCL5/TNFSF14/CXCL12/ITGA4/AIF1/TNFRSF14/CXCL13/CORO1A/DOCK8/CCR2/SPN
GO:0000460	maturation of 5.8S rRNA	33	0.403194	2.14872	5.95261e-05	0.000891878	0.000726144	625	tags=21%, list=3%, signal=21%	BOP1/EIF6/EXOSC4/MPHOSPH6/PES1/RPS21/RRS1
GO:0034121	regulation of toll-like receptor signaling pathway	34	-0.611461	-1.7443	6.03083e-05	0.000901405	0.0007339	2630	tags=44%, list=14%, signal=38%	ESR1/RNF115/IKBKB/LRCH4/IRF1/GFI1/BIRC3/NLRP6/SARM1/ARRB2/CD300A/SMPDL3B/CD300LF/IRAK3/IRF4
GO:0010572	positive regulation of platelet activation	12	-0.791863	-1.90237	6.07289e-05	0.000905494	0.000737229	1689	tags=58%, list=9%, signal=53%	GP5/GP1BA/JAK2/TLR4/PTPRJ/PLEK/SELP
GO:0001915	negative regulation of T cell mediated cytotoxicity	10	-0.822825	-1.91204	6.36561e-05	0.000946846	0.000770897	1336	tags=70%, list=7%, signal=65%	KLRC1/CEACAM1/KLRD1/LILRB1/FCGR2B/NCKAP1L/PTPRC
GO:0035791	platelet-derived growth factor receptor-beta signaling pathway	63	-0.528728	-1.60184	6.49289e-05	0.000963452	0.000784417	5656	tags=56%, list=30%, signal=39%	HIP1/CLASP2/EPHA5/LRP1/ERBB2/MYOCD/ABL1/ROR2/FLT1/FLT4/DDR2/ALK/ERBB4/EPHA6/FGFR1/FGFR2/PDGFRL/TIE1/EPHA10/NTRK1/INSRR/KDR/NTRK2/LTK/EPHA3/EPHA7/INSR/EPHB1/TEK/PDGFRA/MERTK/NTRK3/CSF1R/KIT/FLT3
GO:0033631	cell-cell adhesion mediated by integrin	18	-0.707003	-1.86659	7.04269e-05	0.00104252	0.000848794	1988	tags=50%, list=10%, signal=45%	CCL5/PODXL/ITGA4/PLPP3/CXCL13/VCAM1/FERMT3/SKAP1/CD3E
GO:1904018	positive regulation of vasculature development	170	-0.444135	-1.43413	7.16323e-05	0.00105782	0.000861252	4963	tags=45%, list=26%, signal=33%	PRKD2/CCL24/JAK1/ABL1/NFE2L2/CCL11/FLT1/FGF1/SEMA5A/CMA1/MDK/APELA/PDPK1/ISL1/JCAD/RUNX1/BTG1/C5AR1/SMAD1/AGGF1/SIRT1/DDAH1/HIPK1/NINJ1/ADM2/TIE1/TLR3/RLN2/HMOX1/NOS3/NTRK1/AKT3/CTSH/CD40/APLNR/KDR/SASH1/VASH2/CDH5/CHRNA7/CHI3L1/EMILIN2/SP1/EMP2/PTGIS/STAT3/PRKD1/FGF2/ENG/ACVRL1/SMOC2/CD34/TEK/C3/ERAP1/IL10/CYP1B1/CXCL12/CX3CL1/XBP1/C3AR1/FGF18/RAMP2/ITGAX/TNFSF12/AQP1/TMIGD2/ITGB2/CX3CR1/CYBB/PI…
GO:0051209	release of sequestered calcium ion into cytosol	127	-0.460731	-1.46232	7.50165e-05	0.00110515	0.000899782	4827	tags=41%, list=25%, signal=31%	PKD2/ABL1/PRKCE/P2RX7/MCOLN1/RYR1/TMEM38A/PLCH1/PDPK1/CCL3/GSTM2/PLCB4/DMD/HTR2A/CACNA1C/CYBA/CXCL10/CCL21/PLCE1/PRKACA/PLCG2/PDE4D/IL13/LYN/APLNR/DRD1/GP5/PRKD1/FGF2/JPH4/GP1BA/HTR2B/ANK2/PLCL1/CXCL9/CX3CL1/SLC8A1/ITPR1/PTPN6/XCR1/FASLG/CLIC2/PLCB2/LCK/PLCL2/CORO1A/CCR5/CXCR3/CCR7/CD19/PTPRC/CCL19
GO:0045766	positive regulation of angiogenesis	167	-0.445685	-1.43806	7.61445e-05	0.00111909	0.000911133	4963	tags=45%, list=26%, signal=33%	PRKD2/CCL24/JAK1/ABL1/NFE2L2/CCL11/FLT1/FGF1/SEMA5A/CMA1/MDK/APELA/PDPK1/ISL1/JCAD/RUNX1/BTG1/C5AR1/SMAD1/AGGF1/SIRT1/DDAH1/HIPK1/NINJ1/ADM2/TIE1/TLR3/RLN2/HMOX1/NOS3/NTRK1/AKT3/CTSH/CD40/APLNR/KDR/SASH1/VASH2/CDH5/CHRNA7/CHI3L1/EMILIN2/SP1/EMP2/PTGIS/STAT3/PRKD1/FGF2/ENG/ACVRL1/SMOC2/CD34/TEK/C3/ERAP1/IL10/CYP1B1/CX3CL1/XBP1/C3AR1/FGF18/RAMP2/ITGAX/TNFSF12/AQP1/TMIGD2/ITGB2/CX3CR1/CYBB/PIK3R6/GH…
GO:0061760	antifungal innate immune response	23	-0.669701	-1.82266	7.69639e-05	0.00112844	0.000918745	3553	tags=52%, list=19%, signal=42%	CLEC7A/PLA2G5/RARRES2/PLCG2/CLEC4D/CLEC4A/CLEC4E/CLEC4C/CARD9/CLEC6A/SPI1/CX3CR1
GO:0048012	hepatocyte growth factor receptor signaling pathway	60	-0.539669	-1.63022	7.73499e-05	0.0011314	0.000921158	4451	tags=48%, list=23%, signal=37%	ROR2/FLT1/FLT4/DDR2/ALK/ERBB4/EPHA6/FGFR1/FGFR2/TIE1/EPHA10/NTRK1/INSRR/KDR/NTRK2/LTK/EPHA3/EPHA7/MUC20/INSR/EPHB1/TEK/PDGFRA/MERTK/NTRK3/HGF/CSF1R/KIT/FLT3
GO:0002883	regulation of hypersensitivity	10	-0.818636	-1.9023	7.95657e-05	0.00115831	0.000943067	1360	tags=70%, list=7%, signal=65%	C3/FCGR1A/FUT7/FCGR2B/CCR7/SPN/BTK
GO:0002761	regulation of myeloid leukocyte differentiation	125	-0.464718	-1.47265	7.95287e-05	0.00115831	0.000943067	4875	tags=44%, list=26%, signal=33%	PRDM16/PLA2G3/FBN1/TRAF6/ROR2/DCSTAMP/FOXP1/NEDD9/GPR137B/POU4F1/KITLG/CCL3/RUNX1/IL23A/TNFSF11/TAL1/RIPK1/TLR3/TNFRSF11B/LYN/PPARGC1B/LEF1/IL17A/CD101/TMEM178A/LILRB3/IL23R/FES/ZBTB46/C1QC/MITF/TYROBP/PIK3R1/CEACAM1/IFNG/CSF1/CAMK4/LTF/TNFRSF11A/HLA-DRB1/CCR1/IL12B/TLR4/LILRB4/ID2/IL34/CD74/HCLS1/LILRB1/TESC/CD4/INPP5D/GPR55/RASSF2/EVI2B
GO:0051208	sequestering of calcium ion	134	-0.46062	-1.46601	8.17848e-05	0.00118781	0.000967083	4827	tags=40%, list=25%, signal=30%	PKD2/ABL1/PRKCE/P2RX7/MCOLN1/RYR1/TMEM38A/PLCH1/PDPK1/CCL3/GSTM2/PLCB4/DMD/HTR2A/CACNA1C/CYBA/CXCL10/CCL21/PLCE1/PRKACA/PLCG2/PDE4D/IL13/LYN/APLNR/DRD1/SLC25A23/GP5/PRKD1/FGF2/JPH4/GP1BA/HTR2B/ANK2/PLCL1/CXCL9/ANXA6/CX3CL1/SLC8A1/ITPR1/PTPN6/XCR1/FASLG/CLIC2/PLCB2/LCK/PLCL2/CORO1A/CCR5/CXCR3/CCR7/CD19/PTPRC/CCL19
GO:0030100	regulation of endocytosis	297	-0.406454	-1.34231	8.29128e-05	0.00120136	0.000978115	6571	tags=47%, list=35%, signal=31%	CCDC32/B2M/HFE/VTN/SMAP1/STX1B/RIN3/MKLN1/PPT1/GSG1L/PACSIN2/AAK1/SLC17A7/CBLL1/UNC119/SYNJ2BP/FPR2/DGKD/HIP1/LRRTM2/ATG3/SYT17/PRKCG/NTF3/ANKRD13A/PLLP/SPACA3/TGM2/RAB5B/LRRTM1/HPCA/ALOX15/USP6/OPHN1/SFRP4/FCN2/LRP1/DLG4/SNAP91/ANKFY1/ABL1/SYT4/APPL2/FMR1/SMPD1/FCGR2A/CALY/APELA/COLEC11/AHI1/PRKN/BTBD9/CLEC7A/RUFY1/NR1H2/CD177/CYBA/PLA2G5/IL15RA/MAGI2/COLEC10/TUB/CCL21/TF/PIK3CB/ZFYVE16/GPC3/CAM…
GO:0010959	regulation of metal ion transport	380	-0.390692	-1.29669	8.6297e-05	0.00124746	0.00101565	4248	tags=31%, list=22%, signal=25%	FMR1/EDN3/KCNS3/TMEM38A/PLP1/ATP7A/KCNAB1/FXYD2/STIM2/KCNIP2/P2RX2/SPTBN4/PDPK1/VAMP2/CCL3/AKAP9/GSTM2/SESTD1/SENP1/DMD/HTR2A/LRRC55/KCNG3/CACNA1C/CYBA/LILRA5/FXYD7/CXCL10/SARAF/DRD3/TMC2/ANK3/OSR1/TRPC3/FGF14/TF/LRRC26/KCNIP1/SPG11/PPP3CC/NOS3/PRKACA/BEST1/NKAIN3/RGS7/PDE4D/IL13/LYN/P2RX4/CASR/APLNR/CCL5/DRD1/CACNA1F/ISCU/AKAP7/P2RX5/ADORA1/HAMP/KCNH2/AMIGO1/PRKD1/JPH4/EPB41/UTRN/ATP1B2/FXYD6/PD…
GO:0055074	calcium ion homeostasis	326	-0.397747	-1.31562	8.85531e-05	0.00127707	0.00103976	5672	tags=41%, list=30%, signal=30%	JPH1/ATP13A5/CIB3/PTK2B/CASQ1/XK/CCL13/GPR12/C19orf12/TGM2/P2RY1/CEMIP/MYH7B/SLC8A3/ABCC6/VPS54/PKD2/ABL1/PRKCE/CCL11/TMTC4/SLC24A1/MCUR1/P2RX7/MCOLN1/SMDT1/EDN3/RYR1/TMEM38A/HCRTR1/STIM2/PLCH1/PDPK1/SV2A/SELENOK/CCL3/GSTM2/FGFR1/GRID2IP/CCL1/PLCB4/CLCC1/DMD/HTR2A/DMTN/ALPL/CACNA1C/CYBA/CCL8/TRPV4/CXCL10/DRD3/FAM20A/TRPC3/TNFSF11/CCL21/PIK3CB/ELANE/PLCE1/APOE/FATE1/ERC2/PRKACA/PLCG2/CCL23/TRPV5/P…
GO:0032633	interleukin-4 production	33	-0.619228	-1.76241	9.02664e-05	0.00129571	0.00105494	2075	tags=45%, list=11%, signal=41%	LEF1/SYK/TNFSF4/CD86/FCER1G/CD83/HLA-DRB1/HAVCR2/LGALS9/FOXP3/CD28/CD3E/SASH3/IRF4/CD40LG
GO:0032673	regulation of interleukin-4 production	33	-0.619228	-1.76241	9.02664e-05	0.00129571	0.00105494	2075	tags=45%, list=11%, signal=41%	LEF1/SYK/TNFSF4/CD86/FCER1G/CD83/HLA-DRB1/HAVCR2/LGALS9/FOXP3/CD28/CD3E/SASH3/IRF4/CD40LG
GO:0002832	negative regulation of response to biotic stimulus	130	-0.460616	-1.46507	9.08092e-05	0.00129745	0.00105635	1364	tags=24%, list=7%, signal=22%	TRAFD1/KLRC1/SAMHD1/SERPINB9/SIGIRR/KIR2DL4/NR1H3/A2M/TRIM38/SUSD4/CEACAM1/ARRB2/LILRA2/LTF/SLAMF8/HAVCR2/IRAK3/PTPN6/IL4I1/CR1/KLRD1/CARD8/LILRB1/FGL2/LGALS9/INPP5D/PDCD1/FOXP3/TIGIT/NLRC3/CD96
GO:0001935	endothelial cell proliferation	156	-0.44474	-1.43018	9.08092e-05	0.00129745	0.00105635	4963	tags=44%, list=26%, signal=32%	PRKD2/CCL24/HSPG2/ARNT/RGCC/MMRN2/STAT1/CCL11/FLT1/FLT4/SEMA5A/MDK/APELA/COL8A2/PDPK1/FGFR1/ERN1/JCAD/PROX1/THBS4/AGGF1/SIRT1/PIK3CB/TIE1/ATP5F1A/APOE/VSTM4/HMOX1/DLL4/MEF2C/AKT3/PRKX/PTPRM/APLNR/KDR/VASH2/IL12A/NR2F2/PPARG/SP1/ZEB2/STAT3/FGF7/PRKD1/FGF2/ENG/ACVRL1/CD34/TEK/BMP6/ATOH8/IL10/CXCL12/HTR2B/COL4A3/CCL2/XBP1/ITGA4/FGF10/VASH1/TNFSF12/STAT5A/IL12B/DBH/GHRL/ALOX5/CXCR3/PPP1R16B
GO:0070231	T cell apoptotic process	61	-0.529932	-1.60046	9.31583e-05	0.00132794	0.00108117	4963	tags=48%, list=26%, signal=35%	PRKD2/RIPK3/BBC3/P2RX7/CD274/TSC22D3/IL7R/EBF4/PIP/FAS/RORC/RIPK1/ST3GAL1/TP53/SLC46A2/BCL3/CCL5/IDO1/PTCRA/BCL2L11/GIMAP8/IL2RA/FASLG/LGALS9/BCL2/JAK3/DOCK8/PDCD1/CD27
GO:0007157	heterophilic cell-cell adhesion via plasma membrane cell adhesion molecules	47	-0.566033	-1.67651	9.43819e-05	0.00134227	0.00109284	3247	tags=45%, list=17%, signal=37%	NECTIN3/CBLN1/CD209/ICAM1/CADM1/NLGN1/DCHS1/CEACAM5/AMIGO1/NRXN1/FAT4/SCARF1/CRB2/SELE/CRTAM/VCAM1/SELP/JAML/CD6/ITGAL/SELL
GO:0035590	purinergic nucleotide receptor signaling pathway	32	-0.605681	-1.71946	9.75631e-05	0.00138432	0.00112707	4813	tags=62%, list=25%, signal=47%	PTAFR/P2RX7/P2RY11/P2RX2/CNTN2/CTSG/ACP3/P2RX4/ADORA3/P2RX5/ADORA1/ADCY5/ADORA2A/GPR34/P2RY12/P2RY13/P2RY14/P2RX1/GPR171/P2RY8
GO:0002763	positive regulation of myeloid leukocyte differentiation	61	-0.529121	-1.59801	9.99334e-05	0.00141469	0.0011518	4772	tags=51%, list=25%, signal=38%	PLA2G3/TRAF6/ROR2/DCSTAMP/NEDD9/POU4F1/KITLG/RUNX1/IL23A/TNFSF11/RIPK1/PPARGC1B/LEF1/IL17A/CD101/IL23R/FES/TYROBP/IFNG/CSF1/TNFRSF11A/HLA-DRB1/CCR1/IL12B/ID2/IL34/CD74/HCLS1/TESC/CD4/EVI2B
GO:0002691	regulation of cellular extravasation	41	-0.575899	-1.68411	0.000102602	0.00144914	0.00117985	4916	tags=61%, list=26%, signal=45%	RIPK3/PTAFR/FUT4/MDK/IL27RA/MED23/IL1R1/CCL21/CD99L2/CHST4/ELANE/ICAM1/PLVAP/BST1/PDGFD/CXCL12/GP1BA/PTGER4/ITGA4/CCL25/SELE/FUT7/RIPOR2/SELP/CCR2
GO:0048247	lymphocyte chemotaxis	42	-0.575109	-1.68512	0.000103736	0.0014618	0.00119016	3769	tags=48%, list=20%, signal=38%	NEDD9/CCL3/CKLF/CXCL10/CCL21/CCL5/PADI2/CH25H/CXCL16/TNFSF14/CXCL12/CYP7B1/CCL2/CCL4/CX3CL1/KLRK1/GPR183/CXCL13/CCR2/PIK3CG
GO:0000027	ribosomal large subunit assembly	17	0.575818	2.36807	0.000107713	0.00151338	0.00123216	2178	tags=65%, list=11%, signal=57%	BOP1/EIF6/MRTO4/RPF2/DDX28/RRS1/RPL11/RPL5/RPL24/RPL10L/BRIX1
GO:0090713	immunological memory process	20	-0.685468	-1.83616	0.000107963	0.00151338	0.00123216	4050	tags=70%, list=21%, signal=55%	CD46/BCL6/IL23A/ST3GAL1/CD160/TNFSF4/IL23R/HLA-DRB1/IL12B/IL12RB1/TNFRSF14/HLA-DRA/FGL2/CD27
GO:0032620	interleukin-17 production	40	-0.576523	-1.68021	0.00010838	0.00151338	0.00123216	3770	tags=55%, list=20%, signal=44%	IL27RA/CCL1/VSIR/IL23A/IL15/IL12A/TNFSF4/IL23R/TYK2/ARID5A/IFNG/CARD9/JAK2/IL2/IL12B/TLR4/IL21/FOXP3/NCKAP1L/BTK/LY9/SLAMF6
GO:0032660	regulation of interleukin-17 production	40	-0.576523	-1.68021	0.00010838	0.00151338	0.00123216	3770	tags=55%, list=20%, signal=44%	IL27RA/CCL1/VSIR/IL23A/IL15/IL12A/TNFSF4/IL23R/TYK2/ARID5A/IFNG/CARD9/JAK2/IL2/IL12B/TLR4/IL21/FOXP3/NCKAP1L/BTK/LY9/SLAMF6
GO:0050850	positive regulation of calcium-mediated signaling	60	-0.533985	-1.61305	0.000112354	0.00156534	0.00127446	4323	tags=45%, list=23%, signal=35%	NMUR2/GPR62/LMCD1/P2RX2/CCL3/ERBB3/NEGR1/CLEC7A/PPP3CC/PRKACA/PLCG2/P2RX4/P2RX5/SYK/NMUR1/CA8/PDGFRA/IGF1/CCL4/PTPRJ/RAMP3/AKAP5/CD4/ZAP70/PTPRC/CD3E/TRAT1
GO:0038084	vascular endothelial growth factor signaling pathway	87	-0.498212	-1.54548	0.00011337	0.00157592	0.00128308	4451	tags=45%, list=23%, signal=34%	ROR2/FLT1/FLT4/ADGRA2/DDR2/ALK/ERBB4/EPHA6/FGFR1/JCAD/FGFR2/PIK3CB/TIE1/EPHA10/NTRK1/INSRR/SEMA6A/VEGFD/PTP4A3/KDR/NTRK2/LTK/IL12A/EPHA3/EPHA7/ROBO1/INSR/EPHB1/SMOC2/TEK/PDGFRA/MERTK/NTRK3/TNXB/CSF1R/IL12B/KIT/TSPAN32/FLT3
GO:0071375	cellular response to peptide hormone stimulus	360	-0.394621	-1.308	0.000114498	0.00158802	0.00129292	5402	tags=40%, list=28%, signal=29%	GRB10/HMGCS2/STAT6/AHCYL1/GCGR/MAS1L/EPHA5/GLP1R/FOXO1/PCK1/STXBP4/NFKB1/ZNF106/AGT/ERBB2/PRKCD/VWA2/SMARCC1/JAK1/IRS4/NR4A3/PRKAR1A/MAX/NFE2L2/STAT1/FBN1/SOCS1/OGT/AKT2/PDK4/BRIP1/ROR2/FLT1/GPT/FLT4/ENPP1/APPL2/EIF4EBP2/SIK2/DDR2/ALK/ZNF592/SCNN1A/MSTN/ERBB4/LEPROTL1/SREBF1/USF1/SLC27A1/PDPK1/EPHA6/VAMP2/CSH2/FGFR1/CUL3/NCOA2/SORBS1/CYP11A1/PARP1/FGFR2/GRB2/SIRT1/GPR21/TIE1/STAT5B/TRARG1/SH2B2/E…
GO:2000403	positive regulation of lymphocyte migration	42	-0.572753	-1.67821	0.000115073	0.0015924	0.00129649	3778	tags=48%, list=20%, signal=38%	NEDD9/SELENOK/CCL3/CXCL10/MED23/CCL21/CD99L2/CCL5/TNFSF14/CXCL12/CCL4/JAM2/ITGA4/AIF1/TNFRSF14/CXCL13/CORO1A/DOCK8/CCR2/SPN
GO:0043277	apoptotic cell clearance	42	-0.571789	-1.67539	0.00011963	0.00165176	0.00134482	5354	tags=55%, list=28%, signal=39%	TGM2/ALOX15/FCN2/LRP1/XKR7/MEGF10/XKR6/SPG11/XKR8/C2/ABCA7/C3/NR1H3/CCL2/TYROBP/MERTK/XKR4/FCN1/CD300LF/C4A/C4B/TIMD4/CCR2
GO:1902106	negative regulation of leukocyte differentiation	116	-0.465108	-1.46995	0.000123567	0.0016985	0.00138287	5131	tags=45%, list=27%, signal=33%	GPR137/ERBB2/CDKN2A/PRDM16/PGLYRP1/FBN1/SOCS1/FBXO7/TNFSF18/DTX1/HLX/GPR137B/MDK/BCL6/CCL3/FOXJ1/RUNX1/LOXL3/TLR3/TNFRSF11B/LYN/RC3H1/TMEM178A/TNFSF4/IRF1/LILRB3/ZBTB46/C1QC/PIK3R1/RUNX3/CEACAM1/LAG3/LTF/IL2/STAT5A/TLR4/LILRB4/TMEM176B/TMEM176A/CR1/ID2/CD74/LILRB1/FGL2/CTLA4/FCGR2B/CD69/INPP5D/TBX21/JAK3/FOXP3/GPR55
GO:0010976	positive regulation of neuron projection development	158	-0.445637	-1.43403	0.000123567	0.0016985	0.00138287	4796	tags=43%, list=25%, signal=32%	ABL1/PLA2G3/ALKAL1/NFE2L2/TIAM1/FZD1/RAPGEF1/RELN/GPC2/ARHGAP35/DPYSL3/SETX/DDR2/MDK/ALK/EP300/BRAF/VLDLR/FGFR1/NEGR1/DMD/TMEM30A/EZH2/PUM2/MAGI2/SMAD1/AVIL/RAPGEF2/CAMK1D/APOE/EEF2K/CBFA2T2/NTRK1/FBXO38/TOX/LYN/NTRK2/RGMA/LTK/NCK1/EPHA3/FIG4/STAU2/ALKAL2/CUX2/BCL11A/AMIGO1/SERPINI1/SERPINF1/PRKD1/APBB1/ATP1B2/KAT2B/FES/DISC1/ARSB/ZDHHC15/CX3CL1/PTN/ELAVL4/FYN/CFLAR/NTRK3/SCARF1/ZNF804A/CAMK1/PAC…
GO:0002433	immune response-regulating cell surface receptor signaling pathway involved in phagocytosis	25	-0.649139	-1.78878	0.000125306	0.00171474	0.0013961	4995	tags=64%, list=26%, signal=47%	PRKCD/ABL1/PRKCE/APPL2/PLA2G6/LYN/APPL1/MYO1G/SYK/NOS2/IFNG/FYN/HCK/FCER2/VAV1/FGR
GO:0038096	Fc-gamma receptor signaling pathway involved in phagocytosis	25	-0.649139	-1.78878	0.000125306	0.00171474	0.0013961	4995	tags=64%, list=26%, signal=47%	PRKCD/ABL1/PRKCE/APPL2/PLA2G6/LYN/APPL1/MYO1G/SYK/NOS2/IFNG/FYN/HCK/FCER2/VAV1/FGR
GO:0071391	cellular response to estrogen stimulus	17	-0.710173	-1.86228	0.000127946	0.00174699	0.00142236	2630	tags=59%, list=14%, signal=51%	ESR1/NCOA4/TRIM24/BCAS3/SP1/MDM2/SERPINB9/CRHBP/AR/ARID5A
GO:0032753	positive regulation of interleukin-4 production	26	-0.642166	-1.78064	0.000130124	0.0017728	0.00144337	1540	tags=46%, list=8%, signal=42%	SYK/TNFSF4/CD86/FCER1G/HAVCR2/LGALS9/FOXP3/CD28/CD3E/SASH3/IRF4/CD40LG
GO:1903405	protein localization to nuclear body	12	0.657004	2.39907	0.000131429	0.00178269	0.00145142	1954	tags=67%, list=10%, signal=60%	CCT3/CCT6A/CCT7/CCT4/CCT5/CCT2/DKC1/TCP1
GO:1904867	protein localization to Cajal body	12	0.657004	2.39907	0.000131429	0.00178269	0.00145142	1954	tags=67%, list=10%, signal=60%	CCT3/CCT6A/CCT7/CCT4/CCT5/CCT2/DKC1/TCP1
GO:0002645	positive regulation of tolerance induction	11	-0.787562	-1.87418	0.000138418	0.00187336	0.00152524	1014	tags=55%, list=5%, signal=52%	LILRB2/IDO1/IRAK3/LILRB4/FOXP3/CD3E
GO:0045059	positive thymic T cell selection	15	-0.726685	-1.85119	0.000140171	0.00189292	0.00154117	340	tags=60%, list=2%, signal=59%	ITPKB/TOX/CD74/CD3D/ZAP70/DOCK2/PTPRC/CD3G/CD3E
GO:0001522	pseudouridine synthesis	18	0.533969	2.27726	0.000141999	0.00191293	0.00155745	1585	tags=39%, list=8%, signal=36%	NOP10/TSR3/PUSL1/PUS1/GAR1/PUS7/DKC1
GO:0002548	monocyte chemotaxis	52	-0.546511	-1.62963	0.000142273	0.00191293	0.00155745	4467	tags=50%, list=24%, signal=38%	DEFB124/TNFSF18/FLT1/MOSPD2/CCN3/SLIT2/CCL3/CCL1/CXCL10/CTSG/TNFSF11/NINJ1/CCL23/LYN/CCL5/CXCL17/CXCL12/PLA2G7/PTPRO/CCL2/AIF1/TNFRSF11A/SLAMF8/CCR1/CX3CR1/CCR2
GO:0002675	positive regulation of acute inflammatory response	27	-0.638761	-1.7761	0.000146234	0.00196189	0.00159732	2969	tags=48%, list=16%, signal=41%	TNFSF11/NPY5R/CREB3L3/C2CD4B/C3/IL6ST/FCGR1A/TNFRSF11A/ALOX5AP/CNR1/CCR7/BTK/PIK3CG
GO:0008360	regulation of cell shape	136	-0.453253	-1.44382	0.000153041	0.00204875	0.00166804	6000	tags=48%, list=32%, signal=33%	BRWD3/C15orf62/TBCCD1/GNA13/GAS2/PTK2B/CCL13/PLXNB2/P2RY1/PLXNB1/SEMA3E/SPTA1/PALM2AKAP2/CCL24/RHOU/CCL11/ARHGAP35/CDC42EP4/PALM/DAG1/CCL3/SH3KBP1/WDPCP/BRWD1/DMTN/SLC26A5/TAOK2/ERMN/EPS8/ARHGAP18/LIMD1/CFAP410/KDR/PLXND1/RHOJ/SYNE3/PHIP/EPB41L3/MYH14/PLEKHO1/COCH/ATP10A/FMNL3/SEMA4A/FES/CCL2/CDC42SE2/FYN/FAM171A1/HCK/CSF1R/PLXNC1/LST1/FGD3/FGD5/PEAK3/KIT/ITGB2/FMNL1/SEMA4D/FGD2/PARVG/FGR/CORO1A/…
GO:0050857	positive regulation of antigen receptor-mediated signaling pathway	26	-0.639186	-1.77238	0.000158258	0.002114	0.00172117	242	tags=31%, list=1%, signal=30%	NFAM1/LCK/CCR7/PTPRC/CD226/STAP1/TRAT1/TESPA1
GO:0000463	maturation of LSU-rRNA from tricistronic rRNA transcript (SSU-rRNA, 5.8S rRNA, LSU-rRNA)	17	0.560727	2.30601	0.000169256	0.0022463	0.00182888	782	tags=35%, list=4%, signal=34%	BOP1/PES1/RPF2/RPL35/RPL7/GTPBP4
GO:0051897	positive regulation of phosphatidylinositol 3-kinase/protein kinase B signal transduction	183	-0.433492	-1.40314	0.000168912	0.0022463	0.00182888	2214	tags=37%, list=12%, signal=33%	RELN/FLT1/GATA3/SEMA5A/DDR2/NTS/ERBB4/PDPK1/CCL3/ERBB3/FGFR1/TMEM100/MYOC/SIRT1/TNFSF11/CCL21/STOX1/NTRK1/P2RX4/GRM2/KDR/NTRK2/LTK/CCL5/CHI3L1/INSR/IGFBP5/TSPYL5/GCNT2/PRKD1/FGF2/ENG/TEK/PDGFRA/ANGPT1/PDGFD/NRXN1/IGF1/IL26/HCST/CX3CL1/ARRB2/XBP1/JAK2/MERTK/NTRK3/PIK3AP1/HGF/CSF1R/PTPN6/CASS4/P2RY12/PTPRJ/RAMP3/KIT/CX3CR1/HCLS1/SEMA4D/VAV1/FGR/PIK3R5/SELP/CCR7/CD19/CD28/CCL19/PIK3CG/FLT3
GO:0043123	positive regulation of canonical NF-kappaB signal transduction	214	-0.423986	-1.38144	0.000168912	0.0022463	0.00182888	3663	tags=34%, list=19%, signal=28%	PRKN/TBK1/TLR6/CLEC7A/CC2D1A/AKAP13/TIRAP/S100A4/TNFRSF19/LURAP1/CXXC5/PARP1/CASP10/TNFSF11/TRIM8/PELI2/CCL21/ROR1/RIPK1/TLR3/HMOX1/NUP62/CLEC4D/LITAF/APOL3/CARD11/CD40/FBXW11/SECTM1/GPRC5B/EDNRB/STAT3/PRKD1/SLC44A2/IKBKB/TRIM52/MAP3K3/TRAF5/UBD/TNFSF14/IRAK4/BIRC3/ALPK1/IKBKE/HTR2B/TRIM38/TIFA/CX3CL1/C18orf32/S100B/CARD9/TNFSF15/CLEC6A/CFLAR/LTF/HLA-DRB1/TLR4/IRAK3/TLR8/CX3CR1/CD74/FASLG/LTB/LGA…
GO:0036230	granulocyte activation	54	-0.541875	-1.62212	0.000171694	0.00227374	0.00185122	3781	tags=50%, list=20%, signal=40%	VAMP2/CCL3/CD177/KMT2E/CTSG/IL15/SCNN1B/FCER1A/CCL5/PLA2G2A/DNASE1L3/SYK/TYROBP/FCER1G/LILRA2/CD300A/ITGAM/PTPN6/IL18RAP/SPI1/ITGB2/ENPP3/PRAM1/FCGR2B/PREX1/CCR2/IL16
GO:0001771	immunological synapse formation	16	-0.709418	-1.83386	0.000172446	0.00227881	0.00185535	1685	tags=50%, list=9%, signal=46%	EPHB1/HAVCR2/PRF1/DOCK8/CCR7/DOCK2/CCL19/CD6
GO:0070203	regulation of establishment of protein localization to telomere	10	0.71053	2.36159	0.000176226	0.00232377	0.00189195	1954	tags=70%, list=10%, signal=63%	CCT3/CCT6A/CCT7/CCT4/CCT5/ACD/TCP1
GO:0045730	respiratory burst	36	-0.584024	-1.67934	0.000180505	0.00237005	0.00192963	3974	tags=42%, list=21%, signal=33%	MPO/SELENOK/CYBC1/CLEC7A/CYBA/CAMK1D/INSR/HCK/SLAMF8/NCF1/CYBB/NCF4/CD52/PIK3CG/JCHAIN
GO:0007204	positive regulation of cytosolic calcium ion concentration	168	-0.43655	-1.4093	0.000180248	0.00237005	0.00192963	3926	tags=35%, list=21%, signal=28%	GPR33/P2RX2/CCL1/CD38/LRP6/PTGDR/HTR2A/CACNA1C/CCR9/TRPV4/C5AR1/TRPC3/CCR10/ESR1/ADRA1A/TRPV5/P2RX4/P2RX5/PTGIR/GATA1/EDNRB/ADCYAP1/JPH4/PTGFR/FPR1/PTGER2/PTGER4/CACNA2D1/C3AR1/FPR3/JAK2/ADCY5/SLC8A1/CMKLR1/IL2/CCRL2/CCR1/FFAR4/RIC3/GPR35/XCR1/CCR6/TACR1/CX3CR1/CCR8/CXCL13/GHRL/BCL2/CXCR5/CXCR4/CYSLTR1/CD52/CCR2/CXCR6/CCR5/CXCR3/CCR7/PIK3CG/CCR4
GO:1901224	positive regulation of non-canonical NF-kappaB signal transduction	63	-0.517762	-1.56862	0.000184967	0.00242346	0.00197312	3308	tags=38%, list=17%, signal=32%	TRIM26/IL23A/NLRP3/RIPK1/TLR3/TRIM56/NLRP12/PTP4A3/SASH1/RC3H1/RTKN2/CD86/TNFSF14/IL18R1/TCIM/IL12B/HAVCR2/TLR4/LAPTM5/NR3C2/LGALS9/TLR7/CCL19/CD27
GO:0006874	intracellular calcium ion homeostasis	301	-0.397732	-1.31412	0.000196119	0.00256412	0.00208764	5672	tags=41%, list=30%, signal=29%	JPH1/ATP13A5/PTK2B/CASQ1/XK/CCL13/GPR12/C19orf12/TGM2/P2RY1/CEMIP/MYH7B/SLC8A3/VPS54/PKD2/ABL1/PRKCE/CCL11/TMTC4/SLC24A1/MCUR1/P2RX7/MCOLN1/SMDT1/EDN3/RYR1/TMEM38A/HCRTR1/STIM2/PLCH1/PDPK1/SV2A/SELENOK/CCL3/GSTM2/GRID2IP/CCL1/PLCB4/CLCC1/DMD/HTR2A/DMTN/CACNA1C/CYBA/CCL8/TRPV4/CXCL10/DRD3/TRPC3/CCL21/PIK3CB/ELANE/PLCE1/APOE/FATE1/ERC2/PRKACA/PLCG2/CCL23/PDE4D/IL13/LYN/ATP13A4/CASR/CD40/APLNR/CDH5/…
GO:0001787	natural killer cell proliferation	15	-0.71911	-1.83189	0.000198676	0.00258657	0.00210592	3182	tags=73%, list=17%, signal=61%	IL23A/STAT5B/IL15/FCGR3A/EMP2/IL23R/TYK2/JAK2/IL12B/PTPN22/SLAMF1
GO:0002221	pattern recognition receptor signaling pathway	273	-0.408412	-1.34455	0.000198386	0.00258657	0.00210592	6876	tags=48%, list=36%, signal=31%	BPIFB1/DHX58/ZNRF4/ATAT1/PUM1/AP3B1/RAB11FIP2/BRCC3/NFKBIZ/TLR9/GPR108/TRIM25/PPT1/AARS2/IRAK2/GPS2/HCFC2/XIAP/OTULIN/SMPDL3A/NR1H4/RFTN1/NOP53/RNF34/DDX3X/PELI1/LATS1/RNF144A/SEC14L1/FCN2/TNIP1/RPS6KA3/KCNJ8/PRKCE/RNF135/PJA2/RNF170/OGT/TRAF6/P2RX7/UNC93B1/CD274/MYD88/APPL2/NAGK/CYLD/LY96/COLEC11/PDPK1/SQSTM1/TNIP3/TBK1/MAPK8/TLR6/CLEC7A/TIRAP/LACC1/CYBA/GRAMD4/PUM2/PARP1/COLEC10/NLRP3/PTPRS/SLC…
GO:0002526	acute inflammatory response	105	-0.469155	-1.47455	0.00020292	0.00263625	0.00214637	4416	tags=41%, list=23%, signal=32%	SERPINF2/GATA3/FCGR2A/VNN1/NUPR1/HP/ASH1L/PRCP/NLRP3/TNFSF11/NPY5R/ELANE/SERPINA1/FCER1A/CREB3L3/DNASE1L3/CD163/FCGR3A/ADORA1/EDNRB/TNFSF4/C2CD4B/F8/C3/KLKB1/SIGIRR/IL6ST/A2M/FCGR1A/NLRP6/SCN11A/TNFRSF11A/FCGR2C/ALOX5AP/FUT7/CNR1/FCGR2B/CCR7/SPN/BTK/CD6/PIK3CG/PLA2G2D
GO:0034113	heterotypic cell-cell adhesion	62	-0.517484	-1.56459	0.000205393	0.00266276	0.00216795	1657	tags=27%, list=9%, signal=25%	GCNT2/IL10/CD1D/LILRB2/ITGAD/ITGA4/ITGAX/ITGAM/CD200/ITGB2/CD200R1/ITGB7/VCAM1/LCK/CD2/PTPRC/SKAP1
GO:2000316	regulation of T-helper 17 type immune response	38	-0.57392	-1.66483	0.000209337	0.00270819	0.00220494	4719	tags=63%, list=25%, signal=48%	BRD2/TNFSF18/EP300/IL27RA/CLEC7A/IL23A/LOXL3/RC3H1/IL23R/TYK2/NFKBID/ARID5A/CARD9/JAK2/CLEC6A/IL2/STAT5A/IL12B/IL12RB1/CD69/BATF/TBX21/JAK3/FOXP3
GO:0072677	eosinophil migration	24	-0.647831	-1.77524	0.000216872	0.00279978	0.00227951	5500	tags=79%, list=29%, signal=56%	CCL13/EPX/CCL24/CCL11/CCL3/CCL1/CCL8/CCL16/CCL21/DAPK2/CCL5/PTGER4/CCL2/CCL4/CX3CL1/CD300A/CCL25/CCL22/CCL19
GO:0061436	establishment of skin barrier	34	0.37519	2.0276	0.000223982	0.00288553	0.00234933	1418	tags=32%, list=7%, signal=30%	SFN/IL18/PLEC/KRT16/ELOVL1/MET/DSC1/ALOXE3/CYP26B1/KRT1/TMEM79
GO:0002604	regulation of dendritic cell antigen processing and presentation	11	-0.779107	-1.85406	0.000225706	0.00290167	0.00236246	340	tags=55%, list=2%, signal=54%	CCL21/CD74/FGL2/FCGR2B/CCR7/CCL19
GO:0001562	response to protozoan	29	-0.611778	-1.7206	0.000228812	0.00293546	0.00238998	4370	tags=59%, list=23%, signal=45%	MYD88/CCDC88B/VTCN1/CLEC7A/GBP6/BCL3/CD40/GBP2/IL10/IL12B/GBP4/NKG7/TSPAN32/BATF/IRF8/SPN/IRF4
GO:0036037	CD8-positive, alpha-beta T cell activation	28	-0.623765	-1.74678	0.000237237	0.00303723	0.00247283	4560	tags=64%, list=24%, signal=49%	SOCS1/CD274/DAPL1/RUNX1/VSIR/TOX/CLEC4A/IRF1/RUNX3/LILRB4/EOMES/CRTAM/LILRB1/BCL2/TNFSF8/GPR18/NCKAP1L/WDFY4
GO:2000434	regulation of protein neddylation	20	0.473618	2.02818	0.000239524	0.00306014	0.00249149	2312	tags=55%, list=12%, signal=48%	DCUN1D5/RPL11/COPS9/COPS7A/RPL5/HIF1A/COPS2/COPS5/DCUN1D3/GPS1/COPS6
GO:0031664	regulation of lipopolysaccharide-mediated signaling pathway	31	-0.608384	-1.72276	0.000244617	0.0031123	0.00253395	2341	tags=39%, list=12%, signal=34%	CD14/SASH1/BMP6/SIGIRR/CX3CL1/LILRA2/LTF/LY86/PTPN6/CARD8/SCIMP/CD180
GO:0046636	negative regulation of alpha-beta T cell activation	50	-0.533907	-1.5888	0.000244531	0.0031123	0.00253395	4560	tags=46%, list=24%, signal=35%	SOCS1/TNFSF18/CD274/HLX/DAPL1/BCL6/RUNX1/VSIR/LOXL3/RC3H1/TNFSF4/RUNX3/ADORA2A/CD300A/IL2/STAT5A/TNFRSF14/LILRB1/LGALS9/CD69/TBX21/JAK3/FOXP3
GO:0035790	platelet-derived growth factor receptor-alpha signaling pathway	55	-0.530658	-1.59228	0.000249101	0.00316281	0.00257508	4451	tags=49%, list=23%, signal=38%	ROR2/FLT1/FLT4/DDR2/ALK/ERBB4/EPHA6/FGFR1/FGFR2/TIE1/EPHA10/NTRK1/INSRR/KDR/NTRK2/LTK/EPHA3/EPHA7/INSR/EPHB1/TEK/PDGFRA/MERTK/NTRK3/CSF1R/KIT/FLT3
GO:0008286	insulin receptor signaling pathway	170	-0.433167	-1.39871	0.000257468	0.00326232	0.0026561	5214	tags=43%, list=27%, signal=31%	EPHA5/FOXO1/STXBP4/ZNF106/ERBB2/PRKCD/VWA2/SMARCC1/IRS4/SOCS1/OGT/AKT2/PDK4/ROR2/FLT1/FLT4/ENPP1/EIF4EBP2/SIK2/DDR2/ALK/ZNF592/MSTN/ERBB4/SREBF1/PDPK1/EPHA6/FGFR1/SORBS1/FGFR2/GRB2/SIRT1/GPR21/TIE1/SH2B2/EPHA10/NCOA5/RARRES2/GPLD1/APC/NTRK1/INSRR/KDR/NTRK2/TSC2/LTK/RAF1/NCK1/EPHA3/EPHA7/SOS1/INSR/APPL1/PHIP/EPHB1/C2CD5/FOXO4/TEK/PDGFRA/GKAP1/TNS2/PIK3R1/MERTK/PIP4K2A/NTRK3/CSF1R/PIK3R3/PTPRJ/KIT/…
GO:0002532	production of molecular mediator involved in inflammatory response	87	-0.485003	-1.50451	0.000262025	0.00331325	0.00269756	5809	tags=48%, list=31%, signal=34%	IL17D/SNX4/PRDX2/IL17RA/IL17RC/MAPK9/PLA2G3/MACIR/MYD88/APPL2/PPARA/IL17F/TLR6/CLEC7A/EZH2/PLD3/FADS2/GBP5/TLR3/LYN/SLC18A2/APOD/IL17A/APPL1/PBXIP1/STAT3/SYK/NOS2/CARD9/SLAMF8/TLR4/LILRB4/ALOX5AP/NCF1/GPSM3/PLD4/P2RX1/ALOX5/BTK/CD6/NLRC3/ABCD2
GO:0045063	T-helper 1 cell differentiation	24	-0.643304	-1.76283	0.000266246	0.00335971	0.00273539	2075	tags=46%, list=11%, signal=41%	LEF1/IL27/TNFSF4/CD80/SEMA4A/STAT4/IL18R1/TBX21/JAK3/SPN/CCL19
GO:1990845	adaptive thermogenesis	167	-0.432528	-1.39561	0.000271139	0.00341446	0.00277997	5954	tags=46%, list=31%, signal=32%	OMA1/THRA/QKI/ACTN3/BSCL2/GRB10/ADRB1/STAT6/SLC25A44/SMARCA4/PRDM16/PRKAB1/ACVR2B/TLE3/ACHE/SLC25A4/OGT/ALMS1/UCP1/APPL2/EHMT1/PPARGC1A/SCTR/CPT2/ADRB3/PER2/ESRRG/NR1H2/ALPL/GADD45G/ZNF516/TRPV4/HADH/NOVA2/UCP3/KSR2/APC/IL15/IL13/PRLR/YBX2/PPARGC1B/RBPJ/IP6K1/NOTCH1/ARRDC3/ZNF423/DIO2/LNPEP/ADCYAP1/SYK/NOVA1/MC4R/CLSTN3/NR1H3/LPIN1/ALDH1A1/PLCL1/PM20D1/S100B/JAK2/TRPV2/IL18R1/GATM/CMKLR1/FFAR4/MA…
GO:0070669	response to interleukin-2	11	-0.774163	-1.8423	0.00027319	0.00343327	0.00279528	2770	tags=73%, list=15%, signal=62%	STAT5B/STAT3/IL2/STAT5A/IL2RA/JAK3/IL2RG/IL2RB
GO:0002713	negative regulation of B cell mediated immunity	14	-0.731064	-1.82832	0.000284476	0.00356058	0.00289893	4686	tags=93%, list=25%, signal=70%	PARP3/C4BPB/CD46/C4BPA/BCL6/FOXJ1/SUSD4/CR1L/PTPN6/CR1/FCGR2B/CR2/FOXP3
GO:0002890	negative regulation of immunoglobulin mediated immune response	14	-0.731064	-1.82832	0.000284476	0.00356058	0.00289893	4686	tags=93%, list=25%, signal=70%	PARP3/C4BPB/CD46/C4BPA/BCL6/FOXJ1/SUSD4/CR1L/PTPN6/CR1/FCGR2B/CR2/FOXP3
GO:0030449	regulation of complement activation	19	-0.668029	-1.77273	0.000289886	0.0036136	0.0029421	4382	tags=68%, list=23%, signal=53%	MASP1/SERPING1/C4BPB/CD46/C4BPA/CFH/VSIG4/C3/A2M/SUSD4/CR1L/CR1/CR2
GO:0070588	calcium ion transmembrane transport	337	-0.390387	-1.29262	0.000289366	0.0036136	0.0029421	4827	tags=34%, list=25%, signal=26%	PKD2/RGS9/ABL1/PRKCE/GRM6/GRIN2C/CACNA1E/SLC24A1/MCUR1/CACHD1/P2RX7/MCOLN1/FMR1/SMDT1/RYR1/TMEM38A/PLP1/STIM2/P2RX2/TRPM3/PLCH1/PDPK1/CCL3/GSTM2/PLCB4/SESTD1/SLC25A25/CACNA2D3/DMD/HTR2A/CACNA1C/CYBA/PKD1L1/TRPV4/CXCL10/TMBIM4/TMC2/TRPC3/CCL21/PLCE1/TPCN1/PPP3CC/PRKACA/PLCG2/TRPV5/PDE4D/IL13/LYN/TRPM6/P2RX4/APLNR/DRD1/CACNA1F/ATP2B2/CHRNA7/SLC25A23/P2RX5/GP5/EDNRB/PRKD1/FGF2/JPH4/MICU3/ORAI2/GRIN3…
GO:0032693	negative regulation of interleukin-10 production	21	-0.663951	-1.78444	0.000302354	0.00376141	0.00306244	3435	tags=62%, list=18%, signal=51%	VSIR/IL23A/TRIB2/IL23R/TYROBP/IDO1/IL12B/LILRB4/LILRB1/FCGR2B/JAK3/FOXP3/BTK
GO:0001659	temperature homeostasis	183	-0.427578	-1.384	0.000307594	0.00381887	0.00310923	5954	tags=46%, list=31%, signal=32%	OMA1/NAPEPLD/THRA/QKI/ACTN3/BSCL2/GRB10/ADRB1/STAT6/GPX1/SLC25A44/FOXO1/SMARCA4/PRDM16/PRKAB1/ACVR2B/TLE3/PTGER3/ACHE/OGT/ALMS1/UCP1/APPL2/EHMT1/PPARGC1A/CPT2/SLC27A1/ADRB3/SQSTM1/PER2/ESRRG/HTR2A/NR1H2/ALPL/GADD45G/ZNF516/HADH/NOVA2/TNFSF11/KSR2/APC/IL15/IL13/PRLR/YBX2/PPARGC1B/RBPJ/DRD1/IP6K1/NOTCH1/ARRDC3/ADORA1/ZNF423/EDNRB/DIO2/LNPEP/ADCYAP1/STAT3/SYK/NOVA1/CLSTN3/NR1H3/LPIN1/ALDH1A1/PLCL1/J…
GO:0048010	vascular endothelial growth factor receptor signaling pathway	103	-0.47042	-1.47606	0.000316707	0.00392411	0.00319491	5598	tags=49%, list=30%, signal=34%	PTK2B/HIF1AN/GRB10/EPHA5/ERBB2/PRKD2/ARNT/MMRN2/ROR2/FLT1/FLT4/DDR2/ALK/ERBB4/EPHA6/FGFR1/TMEM204/FZD4/FGFR2/TIE1/MAPKAPK2/EPHA10/NTRK1/INSRR/VEGFD/KDR/NTRK2/LTK/EPHA3/EPHA7/ROBO1/INSR/EPHB1/PRKD1/TEK/PDGFRA/CLEC14A/MMRN1/XBP1/FGF10/MERTK/FYN/NTRK3/FGF18/CSF1R/HHEX/KIT/VAV1/PRKCB/FLT3
GO:2001198	regulation of dendritic cell differentiation	13	-0.737561	-1.80865	0.000323671	0.00400234	0.0032586	1148	tags=54%, list=6%, signal=51%	ZBTB46/LILRB2/TMEM176B/TMEM176A/LILRB1/LGALS9/FCGR2B
GO:0003158	endothelium development	136	-0.445874	-1.42031	0.000325821	0.00402085	0.00327368	5483	tags=46%, list=29%, signal=33%	BMP4/HEG1/NDP/GPX1/HEY1/PRKD2/FOXJ2/ACVR2B/HEY2/FZD1/RAPGEF1/MARVELD2/FGF1/MYD88/FOXP1/APOLD1/PROX1/TMEM100/ZDHHC21/CLDN5/BTG1/CXCL10/FZD4/PTPRS/S1PR2/TIE1/MESP1/SOX18/RAPGEF2/ICAM1/ZEB1/DLL4/PDE4D/SOX17/CLDN3/KDR/RBPJ/CDH5/NR2F2/VEZF1/MAGI1/NOTCH1/SMAD4/EDNRB/ARHGEF26/IKBKB/ACVRL1/NOTCH4/CD34/BMP6/ATOH8/TJP3/GJA4/GJA5/SLC40A1/CEACAM1/S1PR1/ITGAX/SCUBE1/PECAM1/CXCR4/FOXP3/PPP1R16B
GO:0034341	response to type II interferon	120	-0.454412	-1.43754	0.000330378	0.00406893	0.00331282	2925	tags=31%, list=15%, signal=26%	GBP6/GBP5/NUB1/TLR3/TP53/DAPK1/CD40/RAF1/CCL5/PARP14/PPARG/GCH1/CXCL16/GBP2/IRF1/UBD/IL23R/TYK2/NR1H3/NOS2/CCL2/IFNG/JAK2/AIF1/HCK/IL12B/TLR4/GBP4/IL12RB1/HLA-DPA1/CD74/FASLG/TXK/CIITA/LGALS9/WAS/IRF8
GO:0001914	regulation of T cell mediated cytotoxicity	47	-0.544147	-1.61169	0.000331039	0.00406894	0.00331283	1336	tags=34%, list=7%, signal=32%	KLRC1/IL23R/CD1D/CD1B/CEACAM1/CD1C/HLA-DRB1/IL12B/IL12RB1/CD1E/KLRD1/HLA-DRA/LILRB1/FCGR2B/NCKAP1L/PTPRC
GO:0048009	insulin-like growth factor receptor signaling pathway	100	-0.46948	-1.47108	0.000339492	0.00416452	0.00339065	4451	tags=42%, list=23%, signal=32%	ROR2/FLT1/FLT4/DDR2/ALK/ERBB4/PDPK1/EPHA6/IGFBP4/FGFR1/GIGYF2/CILP/FGFR2/GRB2/TIE1/EPHA10/NTRK1/INSRR/KDR/NTRK2/TSC2/LTK/RAF1/EPHA3/EPHA7/SOS1/INSR/PHIP/EIF2AK3/IGFBP5/EPHB1/TEK/PDGFRA/AR/IGF1/PIK3R1/MERTK/NTRK3/CSF1R/WNT1/KIT/FLT3
GO:0002862	negative regulation of inflammatory response to antigenic stimulus	29	-0.60309	-1.69617	0.000347831	0.00425834	0.00346703	2815	tags=45%, list=15%, signal=38%	MKRN2/NPY5R/LYN/SYK/IL10/NLRP6/FYN/HCK/HLA-DRB1/IL12B/FCGR2B/FGR/SPN
GO:0017157	regulation of exocytosis	182	-0.419891	-1.35876	0.000348605	0.00425935	0.00346785	6170	tags=49%, list=33%, signal=33%	REST/RAB3A/PREPL/SYT9/GNAI2/MICAL1/KCNB1/RAB33B/RAB15/SLC4A8/SNX4/EXPH5/RAB26/CLASP2/RAB5A/SYT17/PRKCG/RIMS1/RAB27B/SEPTIN4/P2RY1/FBXL20/RIMS4/PTAFR/PLA2G3/SMCR8/SYT4/SNAPIN/FMR1/SYT6/BRAF/PDPK1/PPFIA2/VAMP2/SYT10/GAB2/PRKN/RPH3AL/CD177/NSF/KLRC2/SYT2/SMPD3/IL13/DTNBP1/PCLO/LYN/SYT15/NLGN1/NOTCH1/C9orf72/CFTR/GATA1/RPH3A/SPHK2/SYTL4/CD160/SYK/FES/RAB27A/TRPV6/SCAMP5/STXBP6/CEACAM1/IFNG/CD300A/SV2…
GO:0002922	positive regulation of humoral immune response	21	-0.660692	-1.77568	0.00035473	0.0043256	0.00352179	1869	tags=38%, list=10%, signal=34%	IL17A/C3/CR1/FCER2/FCGR2B/LTA/CCR7/PTPRC
GO:0002524	hypersensitivity	17	-0.688936	-1.80659	0.000367707	0.00447498	0.00364341	2025	tags=59%, list=11%, signal=53%	FCER1A/FCGR3A/C3/FCGR1A/FCGR2C/FUT7/FCGR2B/CCR7/SPN/BTK
GO:0001782	B cell homeostasis	35	-0.578842	-1.65511	0.000368535	0.00447621	0.00364441	3180	tags=49%, list=17%, signal=41%	CASP3/SH2B2/MEF2C/LYN/PKN1/RC3H1/SOS1/TNFSF13B/BCL2L11/CD74/DOCK10/BCL2/FOXP3/GAPT/NCKAP1L/SASH3/TNFRSF13B
GO:0032418	lysosome localization	82	-0.491469	-1.51512	0.000371761	0.00450651	0.00366908	2377	tags=30%, list=13%, signal=27%	IL13/LYN/FCER1A/SLC18A2/LAT/GATA1/SPHK2/SYTL4/HDAC6/SYK/FES/PTGDS/SCN11A/CD300A/FOXF1/RASGRP1/LAT2/KIT/MILR1/LGALS9/CD84/FGR/CLNK/BTK/PIK3CG
GO:0045581	negative regulation of T cell differentiation	52	-0.530709	-1.58251	0.00038203	0.00462189	0.00376302	6037	tags=58%, list=32%, signal=39%	SOCS5/SMAD7/BMP4/PRDX2/ERBB2/CDKN2A/SOCS1/TNFSF18/DTX1/HLX/MDK/BCL6/FOXJ1/RUNX1/LOXL3/RC3H1/TNFSF4/IRF1/RUNX3/LAG3/IL2/STAT5A/LILRB4/CD74/FGL2/CTLA4/CD69/TBX21/JAK3/FOXP3
GO:0043029	T cell homeostasis	48	-0.534386	-1.58346	0.000390397	0.00471386	0.0038379	3180	tags=38%, list=17%, signal=31%	CASP3/FAS/STAT5B/SLC46A2/RC3H1/TNFSF14/BCL2L11/IL2/IL2RA/LGALS2/LGALS9/BCL2/JAK3/CORO1A/FOXP3/NCKAP1L/SIT1/GPR174
GO:0051132	NK T cell activation	19	-0.662592	-1.7583	0.000395297	0.00476368	0.00387846	3182	tags=58%, list=17%, signal=48%	IL23A/IL15/IL12A/IL23R/TYK2/JAK2/CD300A/IL12B/KLRF1/NCR3/RASAL3
GO:0043031	negative regulation of macrophage activation	18	-0.673782	-1.77888	0.00039925	0.00480191	0.00390959	3737	tags=61%, list=20%, signal=49%	ADGRF5/LRFN5/BPI/VSIG4/NR1H3/CX3CL1/SYT11/CD200/FCGR2B/CST7/PTPRC
GO:0045916	negative regulation of complement activation	13	-0.732708	-1.79675	0.00040396	0.00484051	0.00394102	4382	tags=85%, list=23%, signal=65%	MASP1/SERPING1/C4BPB/CD46/C4BPA/VSIG4/A2M/SUSD4/CR1L/CR1/CR2
GO:1903236	regulation of leukocyte tethering or rolling	18	-0.673701	-1.77867	0.000404031	0.00484051	0.00394102	2959	tags=61%, list=16%, signal=52%	CCL21/CHST4/ELANE/CXCL12/GP1BA/ITGA4/CCL25/SELE/FUT7/SELP/CCR2
GO:0070233	negative regulation of T cell apoptotic process	25	-0.625677	-1.72413	0.000407191	0.00486726	0.0039628	4275	tags=56%, list=23%, signal=43%	TSC22D3/IL7R/PIP/RORC/ST3GAL1/SLC46A2/BCL3/CCL5/IDO1/PTCRA/BCL2/JAK3/DOCK8/CD27
GO:0040013	negative regulation of locomotion	329	-0.392391	-1.2986	0.000407845	0.00486726	0.0039628	7149	tags=49%, list=38%, signal=31%	SAP130/NGFR/DNAI3/NF1/SRGAP2C/ING1/BMERB1/AFDN/CCL28/DLC1/ARPIN/GPR173/SUDS3/HDAC5/SULF1/AP1AR/CLASP1/NF2/TACSTD2/RIN3/PTPN23/EMILIN1/SEMA6D/ABCC8/C5AR2/RECK/THY1/TNN/MAP2K5/RNF41/GNA13/SMAD7/DLG5/RBBP7/EPPIN/SYNJ2BP/SAP30/CLASP2/SIN3A/BMP4/TMIGD3/TAFA5/DCN/LRP1/CYGB/MYOCD/RGCC/MMRN2/NFE2L2/MACIR/SPRED1/OGT/IL33/GATA3/DPYSL3/SEMA5A/NEDD9/RNF20/CCN3/DAG1/ERBB4/BRAF/SLIT2/CHRD/ABHD2/IL27RA/CTNNA1/S…
GO:0048245	eosinophil chemotaxis	20	-0.655088	-1.75479	0.000412297	0.0048932	0.00398391	5500	tags=80%, list=29%, signal=57%	CCL13/CCL24/CCL11/CCL3/CCL1/CCL8/CCL16/CCL21/DAPK2/CCL5/CCL2/CCL4/CX3CL1/CCL25/CCL22/CCL19
GO:0050731	positive regulation of peptidyl-tyrosine phosphorylation	115	-0.458411	-1.44639	0.000412402	0.0048932	0.00398391	2511	tags=40%, list=13%, signal=35%	ABL1/LRRK1/RELN/TNFSF18/NEDD9/ERBB4/KITLG/TNFRSF18/ARHGEF2/HTR2A/THBS4/LILRA5/PLCG2/TP53/IL15/GPRC5B/IL12A/PARP14/GATA1/SYK/FGF7/CD80/BMP6/ANGPT1/IGF1/IFNG/FGF10/JAK2/CLEC6A/CSF1R/GFRA1/CASS4/PECAM1/PTPRJ/ENPP2/IL34/KIT/IL21/BANK1/PLPP3/HCLS1/SEMA4D/CD4/PTPRC/CD3E/FLT3
GO:0030522	intracellular receptor signaling pathway	380	-0.381618	-1.26657	0.000412402	0.0048932	0.00398391	6201	tags=42%, list=33%, signal=29%	PPT1/AARS2/GPS2/HCFC2/RXRB/XIAP/OTULIN/CRY1/THRA/SMPDL3A/MED1/NR1H4/RNF14/RFTN1/NOP53/RNF34/DDX3X/PELI1/LATS1/ALOX15/SEC14L1/SMARCA4/UBE3A/KCNJ8/CNOT2/ARNT/TRIM68/NR4A3/ASXL1/DDX5/ASXL2/VPS11/RNF135/RNF170/ESR2/OGT/HUWE1/TRAF6/P2RX7/UNC93B1/MYD88/KDM5D/FOXP1/KANK2/LMO3/PLIN5/CYP26A1/NAGK/CYLD/EP300/KMT2D/SREBF1/SCGB2A1/KDM4C/CRY2/SAFB2/PPARA/PRMT2/ZNF536/TBK1/MAPK8/DHRS3/TLR6/ISL1/TMF1/ESRRG/NR1H…
GO:2000146	negative regulation of cell motility	311	-0.388339	-1.28361	0.000421515	0.00499172	0.00406413	7149	tags=49%, list=38%, signal=31%	SAP130/NGFR/DNAI3/NF1/SRGAP2C/ING1/BMERB1/AFDN/CCL28/DLC1/ARPIN/GPR173/SUDS3/HDAC5/SULF1/AP1AR/CLASP1/NF2/TACSTD2/RIN3/PTPN23/EMILIN1/SEMA6D/ABCC8/C5AR2/RECK/THY1/TNN/MAP2K5/RNF41/GNA13/SMAD7/DLG5/RBBP7/EPPIN/SYNJ2BP/SAP30/CLASP2/SIN3A/BMP4/TMIGD3/TAFA5/DCN/LRP1/CYGB/MYOCD/RGCC/MMRN2/NFE2L2/MACIR/SPRED1/OGT/IL33/GATA3/DPYSL3/NEDD9/RNF20/CCN3/DAG1/ERBB4/BRAF/SLIT2/CHRD/ABHD2/IL27RA/CTNNA1/SRGAP2/A…
GO:0050878	regulation of body fluid levels	386	-0.38226	-1.26928	0.000430629	0.00508986	0.00414403	3583	tags=28%, list=19%, signal=23%	SLC6A4/USF2/NEGR1/AQP4/TPH1/PRKACB/HTR2A/NR1H2/CYBA/TRPV4/ADRA2B/COMP/DGKB/LMAN1/CTSG/STATH/OPRL1/C1GALT1C1/NPR1/PIK3CB/STAT5B/TEC/TREML1/APOE/BTC/NOS3/SH2B3/PRKACA/PLCG2/TRPV5/ANGPTL1/HTR4/DTNBP1/MYO5B/PRLR/LYN/FOXB1/SCNN1B/CD40/SERPINA1/APLNR/NKX2-3/TFPI/EMILIN2/PAPSS2/CYP4F12/ADORA1/GP5/CFTR/GATA1/EDNRB/CDO1/EMP2/VWF/SYK/F7/F8/PDGFRA/ANGPTL6/ANGPT1/KLKB1/IL6ST/NR1H3/GP1BA/RAB27A/GJA5/FBLN1/PTP…
GO:0042092	type 2 immune response	43	-0.560248	-1.64682	0.000433226	0.00511074	0.00416103	4516	tags=47%, list=24%, signal=36%	IL33/GATA3/HLX/KMT2A/BCL6/IL27RA/NLRP3/DENND1B/BCL6B/BCL3/FCER1A/TNFSF4/CD86/IL10/IDO1/MYB/CD74/BATF/TBX21/CCR2
GO:0002924	negative regulation of humoral immune response mediated by circulating immunoglobulin	10	-0.786178	-1.82688	0.00043455	0.00511655	0.00416576	4064	tags=100%, list=21%, signal=79%	CD46/C4BPA/FOXJ1/SUSD4/CR1L/PTPN6/CR1/FCGR2B/CR2
GO:0010819	regulation of T cell chemotaxis	15	-0.700238	-1.78381	0.00043851	0.00515333	0.00419571	3197	tags=40%, list=17%, signal=33%	CXCL10/CCL21/CCL5/TNFSF14/CXCL13/CCR2
GO:0050730	regulation of peptidyl-tyrosine phosphorylation	154	-0.434986	-1.39707	0.0004443	0.00521143	0.00424301	3567	tags=32%, list=19%, signal=27%	TNFRSF18/ARHGEF2/INPP5F/HTR2A/DMTN/THBS4/LILRA5/PLCG2/TP53/IL15/IL22RA2/GPRC5B/IL12A/EPHA7/PARP14/ZFYVE28/GATA1/SYK/FGF7/CD80/BMP6/BST1/ANGPT1/IGF1/IFNG/FGF10/JAK2/FYN/CLEC6A/CSF1R/GFRA1/LILRB4/PTPN6/CASS4/PECAM1/PTPRJ/ENPP2/IL34/KIT/IL21/BANK1/ITGB2/PLPP3/HCLS1/SEMA4D/CD4/SAMSN1/PTPRC/CD3E/FLT3
GO:0045639	positive regulation of myeloid cell differentiation	102	-0.464536	-1.4581	0.000448857	0.00524489	0.00427026	4846	tags=43%, list=26%, signal=32%	ARNT/PLA2G3/STAT1/THPO/TRAF6/ROR2/DCSTAMP/BRD1/NEDD9/POU4F1/KITLG/RUNX1/IL23A/TNFSF11/TAL1/RIPK1/STAT5B/PPARGC1B/LEF1/IL17A/CD101/ACVR2A/GATA1/STAT3/SCIN/FAXDC2/IL23R/FES/TYROBP/IFNG/CSF1/TNFRSF11A/HLA-DRB1/CCR1/IL12B/ID2/IL34/CD74/HCLS1/TESC/CD4/INPP5D/NCKAP1L/EVI2B
GO:0034764	positive regulation of transmembrane transport	205	-0.412909	-1.34225	0.000448857	0.00524489	0.00427026	4827	tags=37%, list=25%, signal=28%	PKD2/NR4A3/ABL1/NFE2L2/GRM6/KCNE1/AKT2/P2RX7/OCLN/EDN3/PLP1/FXYD2/STIM2/BRAF/KCNIP2/P2RX2/PDPK1/AKAP9/GSTM2/ITLN1/SENP1/DMD/LRRC55/AZIN2/FXYD7/SORBS1/CXCL10/ANK3/TRPC3/LRRC26/GPC3/PPP3CC/ACSL5/RGS7/IL13/P2RX4/APLNR/KLF15/DRD1/RNASEL/INSR/APPL1/AKAP7/P2RX5/SLC1A2/CFTR/KCNH2/AMIGO1/C2CD5/CLIP3/ATP1B2/C3/CREBL2/FXYD6/IGF1/ANK2/WNK2/KCNMB1/KCNJ2/CCL2/CXCL9/PIK3R1/CX3CL1/CACNB2/IFNG/WNK3/KCNQ1/AKAP5/T…
GO:1904872	regulation of telomerase RNA localization to Cajal body	12	0.606738	2.21552	0.000452266	0.00527473	0.00429455	1954	tags=67%, list=10%, signal=60%	CCT3/CCT6A/CCT7/CCT4/CCT5/CCT2/DKC1/TCP1
GO:0106106	cold-induced thermogenesis	151	-0.435987	-1.398	0.00045797	0.00533116	0.00434049	5954	tags=46%, list=31%, signal=32%	OMA1/THRA/QKI/ACTN3/BSCL2/GRB10/ADRB1/STAT6/SLC25A44/SMARCA4/PRDM16/PRKAB1/ACVR2B/TLE3/ACHE/OGT/ALMS1/UCP1/APPL2/EHMT1/PPARGC1A/CPT2/ADRB3/PER2/ESRRG/NR1H2/ALPL/GADD45G/ZNF516/HADH/NOVA2/KSR2/APC/IL15/IL13/PRLR/YBX2/PPARGC1B/RBPJ/IP6K1/NOTCH1/ARRDC3/ZNF423/DIO2/LNPEP/ADCYAP1/SYK/NOVA1/CLSTN3/NR1H3/LPIN1/ALDH1A1/PLCL1/JAK2/TRPV2/IL18R1/GATM/CMKLR1/FFAR4/MAP2K6/TLR4/PLAC8/DBH/TSHR/GHRL/UCP2/PLCL2/C…
GO:0002827	positive regulation of T-helper 1 type immune response	18	-0.671775	-1.77358	0.000461407	0.00536103	0.00436481	3770	tags=61%, list=20%, signal=49%	IL27RA/IL23A/IL1R1/IL23R/ARID5A/IL18R1/IL12B/IL12RB1/TBX21/CCR2/SLAMF1
GO:0042119	neutrophil activation	47	-0.538105	-1.59379	0.00047263	0.00548109	0.00446256	3370	tags=47%, list=18%, signal=39%	CD177/KMT2E/CTSG/IL15/SCNN1B/CCL5/PLA2G2A/DNASE1L3/SYK/TYROBP/FCER1G/LILRA2/CD300A/ITGAM/PTPN6/IL18RAP/SPI1/ITGB2/PRAM1/FCGR2B/PREX1/IL16
GO:0070672	response to interleukin-15	11	-0.764411	-1.81909	0.000473692	0.00548308	0.00446418	3262	tags=82%, list=17%, signal=68%	IL15RA/STAT5B/IL15/STAT3/STAT5A/CD4/JAK3/IL2RG/IL2RB
GO:0045446	endothelial cell differentiation	113	-0.453344	-1.42893	0.000480845	0.00555543	0.00452308	5483	tags=47%, list=29%, signal=34%	BMP4/HEG1/NDP/GPX1/HEY1/FOXJ2/ACVR2B/HEY2/FZD1/RAPGEF1/MARVELD2/MYD88/APOLD1/PROX1/TMEM100/ZDHHC21/CLDN5/BTG1/FZD4/PTPRS/S1PR2/TIE1/MESP1/SOX18/RAPGEF2/ICAM1/ZEB1/PDE4D/SOX17/CLDN3/KDR/RBPJ/CDH5/NR2F2/VEZF1/MAGI1/NOTCH1/SMAD4/EDNRB/ARHGEF26/IKBKB/ACVRL1/NOTCH4/BMP6/ATOH8/TJP3/CEACAM1/S1PR1/SCUBE1/PECAM1/CXCR4/FOXP3/PPP1R16B
GO:0033630	positive regulation of cell adhesion mediated by integrin	22	-0.638583	-1.7268	0.000482281	0.00556159	0.0045281	1988	tags=45%, list=10%, signal=41%	CCL21/CCL5/PODXL/SYK/PTPN6/P2RY12/CXCL13/NCKAP1L/SKAP1/CD3E
GO:1990849	vacuolar localization	83	-0.482779	-1.49141	0.000490003	0.00562955	0.00458344	2377	tags=30%, list=13%, signal=26%	IL13/LYN/FCER1A/SLC18A2/LAT/GATA1/SPHK2/SYTL4/HDAC6/SYK/FES/PTGDS/SCN11A/CD300A/FOXF1/RASGRP1/LAT2/KIT/MILR1/LGALS9/CD84/FGR/CLNK/BTK/PIK3CG
GO:1901222	regulation of non-canonical NF-kappaB signal transduction	93	-0.472297	-1.47393	0.000490003	0.00562955	0.00458344	4036	tags=37%, list=21%, signal=29%	CCN3/CYLD/C1QTNF4/MKRN2/TRIM26/IL23A/NLRP3/RIPK1/TLR3/TRIM56/NLRP12/LITAF/BCL3/PTP4A3/SASH1/RC3H1/RTKN2/CD86/TNFSF14/IL18R1/TCIM/IL12B/HAVCR2/TLR4/LAPTM5/SPI1/NR3C2/PTPN22/LGALS9/TLR7/RASSF2/CCL19/NLRC3/CD27
GO:0002902	regulation of B cell apoptotic process	20	-0.652261	-1.74721	0.000493373	0.00564719	0.0045978	4565	tags=60%, list=24%, signal=46%	FNIP1/FOXP1/BCL6/ORMDL3/LYN/IL10/IL2/CD74/HSH2D/BCL2/PDCD1/BTK
GO:0070670	response to interleukin-4	40	-0.55007	-1.60312	0.000492958	0.00564719	0.0045978	5480	tags=55%, list=29%, signal=39%	MRC1/STAT6/MCM2/JAK1/CCL11/DCSTAMP/GATA3/KEAP1/STAT5B/ALAD/CD40/LEF1/PARP14/TCF7/XBP1/STAT5A/RUFY4/CD300LF/JAK3/CORO1A/IL2RG/PTPRC
GO:0018208	peptidyl-proline modification	10	0.658742	2.18946	0.000495868	0.00565609	0.00460504	1265	tags=70%, list=7%, signal=65%	OGFOD1/PPIB/PPIA/NTMT1/PPIL1/P3H2/FKBP1A
GO:0046068	cGMP metabolic process	17	-0.68375	-1.79299	0.000497532	0.00565609	0.00460504	2915	tags=53%, list=15%, signal=45%	NPR1/GUCY1A1/PDE9A/RORA/PDE10A/PDE5A/PDE1A/GUCY1B1/NPPC
GO:0016322	neuron remodeling	15	-0.698528	-1.77946	0.000497304	0.00565609	0.00460504	4023	tags=60%, list=21%, signal=47%	ADGRB3/KCNQ3/NTN4/BCL11A/C1QA/C3/CX3CL1/RND1/SCARF1
GO:0002711	positive regulation of T cell mediated immunity	70	-0.497374	-1.51622	0.000499661	0.00565609	0.00460504	3182	tags=37%, list=17%, signal=31%	IL23A/IL1R1/CD1A/NLRP3/DENND1B/FBXO38/SECTM1/IL12A/TNFSF4/IL23R/CD1D/CD1B/ARID5A/IL18R1/CD1C/HLA-DRB1/IL12B/IL12RB1/CD1E/HLA-DRA/CD7/TBX21/FOXP3/PTPRC/SASH3/SLAMF1
GO:0048013	ephrin receptor signaling pathway	84	-0.477729	-1.47834	0.000499162	0.00565609	0.00460504	4618	tags=44%, list=24%, signal=33%	TIAM1/ROR2/FLT1/FLT4/SS18/DDR2/ALK/ARHGEF28/ERBB4/EPHA6/FGFR1/FGFR2/TIE1/EPHA10/NTRK1/INSRR/LYN/KDR/NTRK2/RBPJ/LTK/NCK1/EPHA3/EPHA7/INSR/EPHB6/EPHB1/TEK/PDGFRA/ANKS1B/MERTK/FYN/PAK3/NTRK3/CSF1R/KIT/FLT3
GO:0051090	regulation of DNA-binding transcription factor activity	318	-0.39037	-1.29153	0.000499162	0.00565609	0.00460504	6366	tags=43%, list=34%, signal=29%	MALT1/PAXIP1/TRIM25/TRIM13/AGER/MID2/IRAK2/DHX9/OTULIN/BEX1/TBX6/TCF7L2/CRTC2/SGK1/TAF3/BMP7/TMIGD3/RIPK4/TP53BP1/EPHA5/SFRP4/RNF31/AGT/SMARCA4/TAF1/CDKN2A/CARD16/PRKD2/RIPK3/MYOCD/RGCC/TRAF2/TSSK4/STK36/ESR2/FZD1/TRAF6/TNFSF18/OPRD1/MYD88/ENPP1/NLRC5/PARP10/CRNN/PTCH1/PPARGC1A/POU4F1/DDR2/HDAC4/ALK/SUFU/CYLD/EP300/NTS/TRIM14/TRIM22/NUPR1/NWD1/PRMT2/LRP6/ARHGEF2/CLEC7A/FOXJ1/PROX1/CRTC1/TIRAP/CLO…
GO:0045620	negative regulation of lymphocyte differentiation	62	-0.50347	-1.52222	0.000508829	0.0057493	0.00468093	5483	tags=52%, list=29%, signal=37%	BMP4/PRDX2/ERBB2/CDKN2A/PGLYRP1/SOCS1/FBXO7/TNFSF18/DTX1/HLX/MDK/BCL6/FOXJ1/RUNX1/LOXL3/RC3H1/TNFSF4/IRF1/RUNX3/LAG3/IL2/STAT5A/LILRB4/CR1/ID2/CD74/FGL2/CTLA4/CD69/TBX21/JAK3/FOXP3
GO:0035739	CD4-positive, alpha-beta T cell proliferation	22	-0.637793	-1.72467	0.00052048	0.00585945	0.00477061	680	tags=41%, list=4%, signal=39%	CD274/VSIR/CARD11/IL2/IL2RA/LGALS9/FOXP3/CD28/CD3E
GO:2000561	regulation of CD4-positive, alpha-beta T cell proliferation	22	-0.637793	-1.72467	0.00052048	0.00585945	0.00477061	680	tags=41%, list=4%, signal=39%	CD274/VSIR/CARD11/IL2/IL2RA/LGALS9/FOXP3/CD28/CD3E
GO:0006167	AMP biosynthetic process	13	0.554357	2.10287	0.000528595	0.00593994	0.00483615	1703	tags=46%, list=9%, signal=42%	ADK/APRT/PAICS/HPRT1/ADA/ATIC
GO:0099024	plasma membrane invagination	55	-0.517183	-1.55184	0.000537407	0.00602797	0.00490782	2834	tags=38%, list=15%, signal=33%	XKR6/MSR1/PLCG2/XKR8/GULP1/ABCA7/HAVCR1/C3/ELMO1/FCGR1A/AIF1/CD300A/XKR4/ITGAM/ARHGAP25/ITGB2/TIMD4/FCGR2B/NCKAP1L/STAP1/BIN2
GO:0002664	regulation of T cell tolerance induction	13	-0.725516	-1.77911	0.000539597	0.00604152	0.00491885	2293	tags=54%, list=12%, signal=47%	PHLPP1/LILRB2/IDO1/LILRB4/IL2RA/FOXP3/CD3E
GO:0043270	positive regulation of monoatomic ion transport	205	-0.41177	-1.33855	0.000544955	0.00609045	0.00495868	4046	tags=32%, list=21%, signal=25%	PLP1/FXYD2/STIM2/KCNIP2/P2RX2/PDPK1/CCL3/AKAP9/GSTM2/SLC6A4/SENP1/DMD/LRRC55/LILRA5/FXYD7/CXCL10/ANK3/TRPC3/LRRC26/PPP3CC/RGS7/IL13/P2RX4/CASR/APLNR/TACR2/CCL5/DRD1/AKAP7/P2RX5/ADORA1/CFTR/KCNH2/AMIGO1/ATP1B2/FXYD6/CXCL12/ANK2/WNK2/KCNMB1/KCNJ2/CCL2/CXCL9/CCL4/CX3CL1/CACNB2/CACNA1D/IFNG/WNK3/MLLT6/KCNQ1/LILRA2/TRPV2/GPD1L/ADRA2A/CCR1/P2RY12/AKAP5/TESC/CTSS/P2RX1/CCR2/CXCR3/CD19/MS4A1
GO:0035771	interleukin-4-mediated signaling pathway	12	-0.741815	-1.78214	0.000553948	0.00617973	0.00503138	2120	tags=58%, list=11%, signal=52%	CD40/PARP14/STAT5A/CD300LF/JAK3/IL2RG/PTPRC
GO:0002534	cytokine production involved in inflammatory response	60	-0.506264	-1.52931	0.000563836	0.00625604	0.00509351	5092	tags=48%, list=27%, signal=35%	IL17RA/IL17RC/MAPK9/PLA2G3/MACIR/MYD88/APPL2/PPARA/IL17F/TLR6/CLEC7A/EZH2/PLD3/GBP5/TLR3/APOD/IL17A/APPL1/STAT3/NOS2/CARD9/TLR4/LILRB4/GPSM3/PLD4/ALOX5/CD6/NLRC3/ABCD2
GO:1900015	regulation of cytokine production involved in inflammatory response	60	-0.506264	-1.52931	0.000563836	0.00625604	0.00509351	5092	tags=48%, list=27%, signal=35%	IL17RA/IL17RC/MAPK9/PLA2G3/MACIR/MYD88/APPL2/PPARA/IL17F/TLR6/CLEC7A/EZH2/PLD3/GBP5/TLR3/APOD/IL17A/APPL1/STAT3/NOS2/CARD9/TLR4/LILRB4/GPSM3/PLD4/ALOX5/CD6/NLRC3/ABCD2
GO:0010324	membrane invagination	62	-0.502052	-1.51793	0.000563836	0.00625604	0.00509351	2834	tags=35%, list=15%, signal=30%	XKR6/MSR1/PLCG2/FCHO2/XKR8/GULP1/ABCA7/HAVCR1/C3/ELMO1/FCGR1A/AIF1/CD300A/XKR4/ITGAM/ARHGAP25/ITGB2/TIMD4/FCGR2B/NCKAP1L/STAP1/BIN2
GO:0055075	potassium ion homeostasis	34	-0.57742	-1.64719	0.000582914	0.00645608	0.00525637	5106	tags=62%, list=27%, signal=45%	SLC12A1/SLC12A6/KCNMA1/SLC12A5/KLHL3/ATP12A/FXYD2/ATP4A/KCTD7/SCNN1B/KCNH2/ATP1B2/SLC12A7/ATP1A3/KCNJ2/ATP1A4/KCNQ1/SLC12A3/UPK3A/KCNA5/KCNJ10
GO:0050798	activated T cell proliferation	44	-0.530736	-1.56394	0.000585097	0.00646863	0.0052666	3452	tags=55%, list=18%, signal=45%	RIPK3/PRKAR1A/ABL1/CD274/ICOSLG/IL23A/CASP3/STAT5B/RC3H1/BTN3A1/IL23R/IGF1/BTN2A2/FYN/IL2/TMIGD2/IL12B/IL12RB1/LILRB4/IL2RA/CRTAM/LGALS9/FOXP3/SLAMF1
GO:1990173	protein localization to nucleoplasm	14	0.560997	2.19025	0.000593424	0.00654712	0.0053305	1954	tags=57%, list=10%, signal=51%	CCT3/CCT6A/CCT7/CCT4/CCT5/CCT2/DKC1/TCP1
GO:2000563	positive regulation of CD4-positive, alpha-beta T cell proliferation	10	-0.780996	-1.81484	0.000594323	0.00654712	0.0053305	2138	tags=40%, list=11%, signal=36%	CARD11/LGALS9/CD28/CD3E
GO:0030852	regulation of granulocyte differentiation	16	-0.682566	-1.76445	0.000599188	0.00658893	0.00536454	2075	tags=50%, list=11%, signal=45%	LEF1/ZBTB46/C1QC/CEACAM1/HCLS1/TESC/INPP5D/EVI2B
GO:0032816	positive regulation of natural killer cell activation	21	-0.651153	-1.75005	0.000607695	0.00667056	0.005431	3262	tags=62%, list=17%, signal=51%	IL15RA/IL23A/STAT5B/IL15/TOX/IL12A/FCGR3A/IL23R/TYK2/TYROBP/JAK2/IL12B/RASGRP1
GO:0032869	cellular response to insulin stimulus	254	-0.397432	-1.30377	0.000609066	0.00667372	0.00543357	5214	tags=39%, list=27%, signal=29%	EPHA5/FOXO1/PCK1/STXBP4/ZNF106/ERBB2/PRKCD/VWA2/SMARCC1/IRS4/STAT1/SOCS1/OGT/AKT2/PDK4/ROR2/FLT1/GPT/FLT4/ENPP1/APPL2/EIF4EBP2/SIK2/DDR2/ALK/ZNF592/MSTN/ERBB4/SREBF1/USF1/SLC27A1/PDPK1/EPHA6/VAMP2/FGFR1/CUL3/NCOA2/SORBS1/PARP1/FGFR2/GRB2/SIRT1/GPR21/TIE1/TRARG1/SH2B2/EPHA10/NCOA5/RARRES2/EEF2K/GPLD1/APC/NTRK1/INSRR/KDR/NTRK2/TSC2/LTK/CPEB1/RAF1/NCK1/EPHA3/EPHA7/SOS1/PPARG/INSR/WDTC1/APPL1/PHIP/SP…
GO:1904869	regulation of protein localization to Cajal body	10	0.648534	2.15553	0.000613694	0.00670058	0.00545544	1954	tags=70%, list=10%, signal=63%	CCT3/CCT6A/CCT7/CCT4/CCT5/CCT2/TCP1
GO:1904871	positive regulation of protein localization to Cajal body	10	0.648534	2.15553	0.000613694	0.00670058	0.00545544	1954	tags=70%, list=10%, signal=63%	CCT3/CCT6A/CCT7/CCT4/CCT5/CCT2/TCP1
GO:1904816	positive regulation of protein localization to chromosome, telomeric region	10	0.648166	2.15431	0.000623513	0.00679574	0.00553291	714	tags=50%, list=4%, signal=48%	CCT3/CCT6A/CCT7/CCT4/CCT5
GO:0002418	immune response to tumor cell	31	-0.590159	-1.67116	0.000632118	0.00687735	0.00559936	2436	tags=42%, list=13%, signal=37%	FBXO38/IL12A/CD160/CEACAM1/HLA-DRB1/IL12B/HAVCR2/PRF1/IL4I1/NKG7/CRTAM/PDCD1/CD226
GO:0051966	regulation of synaptic transmission, glutamatergic	76	-0.487892	-1.49669	0.000637179	0.00692019	0.00563424	5761	tags=49%, list=30%, signal=34%	CACNG3/PLPPR4/PTK2B/FRRS1L/GRIN2B/OPHN1/GRM6/GRIN2C/RELN/ROR2/GRIK3/HTR2A/IQSEC2/DRD3/GRM7/MEF2C/NTRK1/DTNBP1/GRM8/KMO/GRM2/DRD1/NLGN1/UNC13A/ADORA1/HDAC6/NRXN1/DISC1/TNR/CCL2/GRIN2A/NLGN3/CLN3/ADORA2A/LRRK2/CNR1/CCR2
GO:0075522	IRES-dependent viral translational initiation	11	0.649507	2.27332	0.000644382	0.00698609	0.0056879	1327	tags=45%, list=7%, signal=42%	EIF3B/MCTS1/EIF3D/SSB/DENR
GO:0034103	regulation of tissue remodeling	75	-0.485619	-1.4906	0.000646347	0.00699509	0.00569522	4501	tags=47%, list=24%, signal=36%	PDK4/P2RX7/FLT4/DCSTAMP/GPR137B/DDR2/MDK/IL20RA/CD38/HAND2/RUNX1/THBS4/IL23A/LTBP3/TNFSF11/TF/TNFRSF11B/SIGLEC15/TP53/IL15/PPARGC1B/CSK/PPARG/HAMP/TMEM119/SYK/MC4R/CEACAM1/S1PR1/TNFRSF11A/IL2/CSF1R/IL12B/IL21/INPP5D
GO:0045048	protein insertion into ER membrane	31	0.360515	1.79019	0.000662371	0.00715593	0.00582617	12139	tags=100%, list=64%, signal=36%	NCLN/EMC8/EMC4/TMCO1/TMEM147/EMC1/EMC7/EMC6/SGTA/EMC9/WNK1/UBL4A/TRAM1/WDR83OS/EMC2/MMGT1/SEC61A1/NOMO1/EMC3/CCDC47/RAB5IF/GET4/TRAM1L1/GET3/CAMLG/EMC10/BAG6/TRAM2/NOMO3/GET1/NOMO2
GO:0002523	leukocyte migration involved in inflammatory response	21	-0.650218	-1.74753	0.000665114	0.00717298	0.00584005	961	tags=52%, list=5%, signal=50%	NINJ1/ELANE/CX3CL1/PTN/SELE/SLAMF8/CCR6/ITGB2/FUT7/ALOX5/SLAMF1
GO:0043374	CD8-positive, alpha-beta T cell differentiation	15	-0.690026	-1.7578	0.000674556	0.00726209	0.0059126	2283	tags=60%, list=12%, signal=53%	TOX/IRF1/RUNX3/LILRB4/EOMES/BCL2/TNFSF8/GPR18/NCKAP1L
GO:2000425	regulation of apoptotic cell clearance	10	-0.779233	-1.81074	0.00067701	0.00727579	0.00592376	2127	tags=70%, list=11%, signal=62%	C2/ABCA7/C3/CCL2/CD300LF/C4A/C4B
GO:0015824	proline transport	13	0.546702	2.07383	0.000686019	0.00735977	0.00599213	898	tags=31%, list=5%, signal=29%	SLC3A2/SLC7A5/SLC38A2/SLC6A15
GO:0002423	natural killer cell mediated immune response to tumor cell	11	-0.755911	-1.79886	0.000690122	0.00737808	0.00600704	1996	tags=73%, list=11%, signal=65%	IL12A/CD160/CEACAM1/IL12B/HAVCR2/NKG7/CRTAM/CD226
GO:0033632	regulation of cell-cell adhesion mediated by integrin	11	-0.755502	-1.79789	0.000690122	0.00737808	0.00600704	1988	tags=55%, list=10%, signal=49%	CCL5/PODXL/CXCL13/FERMT3/SKAP1/CD3E
GO:0048015	phosphatidylinositol-mediated signaling	24	-0.626451	-1.71665	0.000696127	0.00742937	0.0060488	3853	tags=62%, list=20%, signal=50%	PLCH1/FGFR1/PLCB4/INPP5F/PI4KB/PIK3CB/PLCE1/PLCG2/PIK3C3/PI4KA/PIK3C2B/PLCL1/PLCB2/PLCL2/PIK3CG
GO:1903975	regulation of glial cell migration	19	-0.64755	-1.71839	0.000698196	0.00743857	0.00605629	2214	tags=53%, list=12%, signal=47%	P2RX4/ATP1B2/NTN1/CX3CL1/CSF1/P2RY12/GPR183/CX3CR1/CCR2/STAP1
GO:0035589	G protein-coupled purinergic nucleotide receptor signaling pathway	13	-0.717954	-1.76057	0.000711053	0.00756246	0.00615716	652	tags=46%, list=3%, signal=45%	GPR34/P2RY12/P2RY13/P2RY14/GPR171/P2RY8
GO:0051092	positive regulation of NF-kappaB transcription factor activity	119	-0.440262	-1.39306	0.000718971	0.00763349	0.00621499	5077	tags=49%, list=27%, signal=36%	PLA2G1B/MALT1/TRIM25/TRIM13/AGER/MID2/IRAK2/DHX9/RIPK4/RNF31/AGT/CARD16/PRKD2/RIPK3/TRAF2/TRAF6/TNFSF18/MYD88/CRNN/ALK/NTS/TRIM14/TRIM22/ARHGEF2/CLEC7A/TIRAP/CLOCK/RPS6KA5/PRKCH/NLRP3/TNFSF11/TRIM8/ROR1/RIPK1/PLCG2/NTRK1/CARD11/CLU/PRKD1/IKBKB/TRIM52/RTKN2/TRAF5/AR/TRIM38/CARD9/IL18R1/CFLAR/LTF/TNFRSF11A/NLRC4/TLR4/IRAK3/TRAF1/IL18RAP/LGALS9/BTK/CD40LG
GO:0045655	regulation of monocyte differentiation	19	-0.646007	-1.71429	0.000727087	0.00770637	0.00627433	1155	tags=42%, list=6%, signal=40%	FES/ZBTB46/CSF1/HLA-DRB1/IL34/CD74/CD4/INPP5D
GO:0002639	positive regulation of immunoglobulin production	55	-0.512099	-1.53659	0.000739505	0.00782452	0.00637052	2417	tags=33%, list=13%, signal=29%	DNAJB9/IL13/CD40/TNFSF4/CD86/IL10/XBP1/TNFSF13/IL2/TNFRSF4/IL21/TBX21/IL2RG/MZB1/PTPRC/BTK/CD28/SASH3
GO:0090022	regulation of neutrophil chemotaxis	34	-0.573542	-1.63613	0.000741463	0.00783178	0.00637643	4204	tags=53%, list=22%, signal=41%	MOSPD2/MDK/MPP1/SLIT2/THBS4/TIRAP/IL23A/C5AR1/CCL21/DAPK2/CAMK1D/BST1/C3AR1/CD74/RIPOR2/NCKAP1L/CCR7/CCL19
GO:0090023	positive regulation of neutrophil chemotaxis	26	-0.611973	-1.69692	0.000752953	0.00793952	0.00646416	4204	tags=58%, list=22%, signal=45%	MOSPD2/MDK/THBS4/TIRAP/IL23A/C5AR1/CCL21/DAPK2/CAMK1D/C3AR1/CD74/RIPOR2/NCKAP1L/CCR7/CCL19
GO:0120161	regulation of cold-induced thermogenesis	150	-0.432932	-1.38762	0.000773924	0.00814671	0.00663284	5954	tags=46%, list=31%, signal=32%	OMA1/THRA/QKI/ACTN3/BSCL2/GRB10/ADRB1/STAT6/SLC25A44/SMARCA4/PRDM16/PRKAB1/ACVR2B/TLE3/ACHE/OGT/ALMS1/UCP1/APPL2/EHMT1/PPARGC1A/CPT2/ADRB3/PER2/ESRRG/NR1H2/ALPL/GADD45G/ZNF516/HADH/NOVA2/KSR2/APC/IL15/IL13/PRLR/YBX2/PPARGC1B/RBPJ/IP6K1/NOTCH1/ARRDC3/ZNF423/DIO2/LNPEP/ADCYAP1/SYK/NOVA1/NR1H3/LPIN1/ALDH1A1/PLCL1/JAK2/TRPV2/IL18R1/GATM/CMKLR1/FFAR4/MAP2K6/TLR4/PLAC8/DBH/TSHR/GHRL/UCP2/PLCL2/CXCR4/CC…
GO:0002719	negative regulation of cytokine production involved in immune response	34	-0.572746	-1.63386	0.000797422	0.00837973	0.00682256	1268	tags=29%, list=7%, signal=27%	ANGPT1/IL10/IRAK3/LILRB4/LILRB1/TBX21/JAK3/FOXP3/CD96/SLAMF1
GO:0042832	defense response to protozoan	26	-0.610264	-1.69218	0.000800308	0.00839573	0.00683559	4370	tags=58%, list=23%, signal=44%	MYD88/CCDC88B/CLEC7A/GBP6/BCL3/CD40/GBP2/IL10/IL12B/GBP4/NKG7/TSPAN32/BATF/IRF8/IRF4
GO:0002369	T cell cytokine production	40	-0.542971	-1.58243	0.000806233	0.00842917	0.00686281	3073	tags=38%, list=16%, signal=31%	IL1R1/NLRP3/DENND1B/SECTM1/TNFSF4/ARID5A/IL18R1/LILRB4/CD7/TBX21/TNFRSF1B/FOXP3/CCR2/SASH3/SLAMF1
GO:0002724	regulation of T cell cytokine production	40	-0.542971	-1.58243	0.000806233	0.00842917	0.00686281	3073	tags=38%, list=16%, signal=31%	IL1R1/NLRP3/DENND1B/SECTM1/TNFSF4/ARID5A/IL18R1/LILRB4/CD7/TBX21/TNFRSF1B/FOXP3/CCR2/SASH3/SLAMF1
GO:0070141	response to UV-A	14	0.543507	2.12197	0.000811612	0.00844241	0.00687359	8665	tags=100%, list=46%, signal=54%	MMP1/EGFR/OPN3/MMP3/CCND1/OPN5/AKT1/MME/PPID/CERS1/OPN1SW/TIMP1/MMP2/MMP9
GO:1903707	negative regulation of hemopoiesis	121	-0.446157	-1.41235	0.000810559	0.00844241	0.00687359	5131	tags=44%, list=27%, signal=32%	GPR137/ERBB2/CDKN2A/PRDM16/PGLYRP1/FBN1/SOCS1/FBXO7/TNFSF18/DTX1/CEBPA/HLX/GPR137B/MDK/BCL6/CCL3/FOXJ1/RUNX1/LOXL3/TLR3/TNFRSF11B/LYN/RC3H1/TMEM178A/TNFSF4/IRF1/LILRB3/ZBTB46/C1QC/PIK3R1/RUNX3/CEACAM1/LAG3/LTF/IL2/STAT5A/TLR4/LILRB4/TMEM176B/TMEM176A/CR1/ID2/CD74/LILRB1/FGL2/CTLA4/FCGR2B/CD69/INPP5D/TBX21/JAK3/FOXP3/GPR55
GO:0035249	synaptic transmission, glutamatergic	109	-0.448828	-1.41223	0.000810559	0.00844241	0.00687359	6212	tags=50%, list=33%, signal=34%	ABCC8/SLC17A7/UNC13C/CACNG3/GRIA4/GRID1/PLPPR4/PTK2B/CLCN3/FRRS1L/GRIN2B/OPHN1/KCNJ8/NAPA/VPS54/GRM6/GRIN2C/RELN/ROR2/GRIK5/PRKN/GRIK3/HTR2A/IQSEC2/DRD3/UNC13B/GRM7/MEF2C/NTRK1/DTNBP1/GRM8/KMO/GRM2/DRD1/NLGN1/UNC13A/GRIK4/ADORA1/HDAC6/CLSTN3/NRXN1/GRIN3A/DISC1/TNR/CCL2/GRIN2A/NLGN3/CLN3/ADORA2A/CACNB4/LRRK2/CNR1/P2RX1/CCR2
GO:0033623	regulation of integrin activation	17	-0.672212	-1.76274	0.000816331	0.00847717	0.00690189	1166	tags=41%, list=6%, signal=39%	CDH17/PTGER4/P2RY12/CXCL13/PLEK/SELP/SKAP1
GO:0033674	positive regulation of kinase activity	219	-0.402828	-1.31412	0.000819718	0.00849801	0.00691886	5009	tags=36%, list=26%, signal=27%	ERBB2/PRKCD/RIPK3/RGCC/ABL1/TRAF2/FBN1/TRAF6/RELN/FLT1/FGF1/TIGAR/NEDD9/EDN3/CHRNA3/DDR2/PDPK1/FGFR1/ERN1/TLR6/MRNIP/PROX1/DYNAP/MAP3K5/LILRA5/EZH2/ADRA2B/SIRT1/TNFSF11/ELANE/TAB1/TAOK2/TLR3/RAPGEF2/STOX1/MAP3K12/DIPK2A/PRLR/SASH1/GPRC5B/ROBO1/CHI3L1/INSR/LAT/STRADA/ADCYAP1/FGF2/ANGPT1/AGAP2/IGF1/IFNG/JAK2/TNFSF15/LTF/NTRK3/FGF18/LMO4/TNFRSF11A/TCIM/HLA-DRB1/ADRA2A/CSF1R/TLR4/RASGRP1/CAMK1/LRRK2/…
GO:1904994	regulation of leukocyte adhesion to vascular endothelial cell	31	-0.586316	-1.66027	0.000828774	0.00856413	0.00697269	4813	tags=58%, list=25%, signal=43%	PTAFR/FUT4/TRAF6/MDK/ZDHHC21/CCL21/CHST4/ELANE/CXCL12/GP1BA/ITGA4/CCL25/SELE/ITGB2/FUT7/ALOX5/SELP/CCR2
GO:0038061	non-canonical NF-kappaB signal transduction	118	-0.446283	-1.41143	0.000828876	0.00856413	0.00697269	5499	tags=43%, list=29%, signal=31%	DDX3X/BMP7/C1QTNF3/HDAC7/NFKB1/TAB3/RIPK3/TRAF2/PPM1B/TRAF6/CCN3/CYLD/C1QTNF4/RELB/TLR6/MKRN2/TRIM26/IL23A/NLRP3/RIPK1/TAB1/TLR3/TRIM56/NLRP12/LITAF/BCL3/PTP4A3/SASH1/RC3H1/CHI3L1/RTKN2/CD86/TNFSF14/BIRC3/MAP3K14/TNFSF15/IL18R1/TCIM/IL12B/HAVCR2/TLR4/LAPTM5/SPI1/NR3C2/PTPN22/LGALS9/TLR7/RASSF2/CCL19/NLRC3/CD27
GO:1903306	negative regulation of regulated secretory pathway	24	-0.621887	-1.70414	0.000838191	0.00864587	0.00703924	920	tags=46%, list=5%, signal=44%	NOTCH1/CEACAM1/CD300A/FOXF1/ADRA2A/SPI1/LGALS9/FCGR2B/CD84/NCKAP1L/CCR2
GO:0002725	negative regulation of T cell cytokine production	11	-0.750115	-1.78507	0.000861391	0.00887031	0.00722198	546	tags=36%, list=3%, signal=35%	LILRB4/TBX21/FOXP3/SLAMF1
GO:0061621	canonical glycolysis	18	0.473336	2.01867	0.000871995	0.00894958	0.00728651	1373	tags=39%, list=7%, signal=36%	PKM/PGAM1/ENO1/PGK1/TPI1/PFKP/HK2
GO:0061718	glucose catabolic process to pyruvate	18	0.473336	2.01867	0.000871995	0.00894958	0.00728651	1373	tags=39%, list=7%, signal=36%	PKM/PGAM1/ENO1/PGK1/TPI1/PFKP/HK2
GO:0051091	positive regulation of DNA-binding transcription factor activity	192	-0.418958	-1.35975	0.000883829	0.00905594	0.00737311	5309	tags=41%, list=28%, signal=30%	RIPK4/TP53BP1/EPHA5/RNF31/AGT/SMARCA4/TAF1/CARD16/PRKD2/RIPK3/MYOCD/RGCC/TRAF2/TSSK4/ESR2/FZD1/TRAF6/TNFSF18/OPRD1/MYD88/CRNN/PPARGC1A/DDR2/HDAC4/ALK/EP300/NTS/TRIM14/TRIM22/LRP6/ARHGEF2/CLEC7A/CRTC1/TIRAP/CLOCK/TRIM26/RPS6KA5/PRKCH/FZD4/NLRP3/TNFSF11/TRIM8/ROR1/RIPK1/ESR1/CAMK1D/PLCG2/NTRK1/CARD11/CLU/PRKD1/IKBKB/TRIM52/RTKN2/STING1/TRAF5/FOXA1/IL10/AR/ARID5B/TRIM38/CARD9/IL18R1/CFLAR/LTF/TNFRSF…
GO:1900017	positive regulation of cytokine production involved in inflammatory response	26	-0.608051	-1.68605	0.000885546	0.00905846	0.00737517	5809	tags=69%, list=31%, signal=48%	IL17D/IL17RA/IL17RC/MAPK9/PLA2G3/MYD88/IL17F/TLR6/CLEC7A/GBP5/TLR3/IL17A/APPL1/STAT3/CARD9/TLR4/GPSM3/CD6
GO:0030278	regulation of ossification	126	-0.439196	-1.39274	0.000892988	0.00911943	0.00742481	6132	tags=48%, list=32%, signal=32%	SIX2/FZD9/RXRB/NIPBL/NOTUM/SMAD7/ADGRV1/INTU/ACTN3/PTK2B/BMP4/BMP7/NELL1/ACVR2B/P2RX7/ENPP1/DDR2/MDK/CCN3/CCL3/DHRS3/TPH1/EGR2/NBR1/ZBTB16/LTBP3/COMP/OSR1/STATH/SETD2/SMAD2/CCDC134/MEF2C/RBPJ/PHOSPHO1/NOTCH1/ACVR2A/SMAD6/KREMEN1/GATA1/TMEM119/BCOR/BMP6/MGP/PKDCC/PTGER4/GDF10/PTN/BMP3/CSF1/S1PR1/SLC8A1/LTF/PBX1/CCR1/KL/SRGN/TACR1/BCL2/ALOX5
GO:0035023	regulation of Rho protein signal transduction	84	-0.468136	-1.44865	0.000911305	0.00929109	0.00756456	5449	tags=45%, list=29%, signal=32%	HEG1/EPS8L3/PLXNB1/GPR4/OPHN1/ERBB2/KCTD13/ABL1/ARHGAP35/MYO9B/KANK2/ARHGEF28/DOCK11/BCL6/CUL3/ARHGEF2/AKAP13/MYOC/SCAI/APOE/EPS8/RAF1/ROBO1/ARHGEF3/TEK/CCDC125/CDC42SE2/STARD8/ARRB1/ARHGAP20/ARHGDIB/MCF2L/SEMA4D/DOCK10/RIPOR2/DOCK8/GPR55/TAGAP
GO:0032611	interleukin-1 beta production	94	-0.459901	-1.43711	0.000920464	0.00935349	0.00761537	4463	tags=38%, list=24%, signal=29%	P2RX7/MYD88/FOXP1/TMEM106A/CCL3/TLR6/CLEC7A/ISL1/LILRA5/NLRP3/GBP5/LPL/CHRFAM7A/NLRP12/IL17A/STAT3/IGF1/TYROBP/CX3CL1/ARRB2/IFNG/JAK2/LILRA2/CD33/NLRC4/FFAR4/TLR4/LILRB4/NAIP/TLR8/CARD8/CX3CR1/GHRL/LGALS9/CCR7/CCL19
GO:0032651	regulation of interleukin-1 beta production	94	-0.459901	-1.43711	0.000920464	0.00935349	0.00761537	4463	tags=38%, list=24%, signal=29%	P2RX7/MYD88/FOXP1/TMEM106A/CCL3/TLR6/CLEC7A/ISL1/LILRA5/NLRP3/GBP5/LPL/CHRFAM7A/NLRP12/IL17A/STAT3/IGF1/TYROBP/CX3CL1/ARRB2/IFNG/JAK2/LILRA2/CD33/NLRC4/FFAR4/TLR4/LILRB4/NAIP/TLR8/CARD8/CX3CR1/GHRL/LGALS9/CCR7/CCL19
GO:0043434	response to peptide hormone	483	-0.365325	-1.21856	0.000929623	0.009431	0.00767848	5402	tags=38%, list=28%, signal=28%	GRB10/HMGCS2/STAT6/AHCYL1/GCGR/MAS1L/EPHA5/GLP1R/FOXO1/PCK1/STXBP4/NFKB1/ZNF106/AGT/EIF2B5/ERBB2/CTSK/PRKCD/KCNJ8/VWA2/SCAP/SMARCC1/JAK1/IRS4/NR4A3/PRKAR1A/MAX/NFE2L2/TCF12/STAT1/FBN1/SOCS1/OGT/AKT2/PDK4/BRIP1/ROR2/FLT1/SORT1/GPT/FLT4/ENPP1/APPL2/EIF4EBP2/SIK2/DDR2/ALK/ZNF592/DAG1/SCNN1A/MSTN/ERBB4/BRAF/LEPROTL1/SREBF1/USF1/SLC27A1/PDPK1/EPHA6/CRY2/VAMP2/PPARA/CSH2/FGFR1/LRP6/CUL3/EGR2/ALPL/POMC/…
GO:0045637	regulation of myeloid cell differentiation	211	-0.406486	-1.32323	0.000948031	0.00960193	0.00781764	4875	tags=36%, list=26%, signal=27%	PRDM16/ARNT/PLA2G3/STAT1/PRMT6/FBN1/THPO/TRAF6/ROR2/DCSTAMP/BRD1/FOXP1/NEDD9/GPR137B/POU4F1/KITLG/CCL3/RUNX1/GABPA/ZBTB16/IL23A/ITPKB/TNFSF11/TAL1/RIPK1/STAT5B/TLR3/TNFRSF11B/MEF2C/LYN/PPARGC1B/LEF1/IL17A/CD101/ACVR2A/TMEM178A/GATA1/STAT3/SCIN/MEIS1/FAXDC2/LILRB3/IL23R/P4HTM/FES/ZBTB46/C1QC/MITF/TYROBP/PIK3R1/CSF3R/CEACAM1/IFNG/CSF1/CAMK4/MYB/LTF/TNFRSF11A/HLA-DRB1/CCR1/IL12B/TLR4/LILRB4/SPI1/ID2…
GO:1905522	negative regulation of macrophage migration	12	-0.73005	-1.75387	0.000960507	0.00968867	0.00788826	2330	tags=42%, list=12%, signal=37%	C5/SLAMF8/CD200/CD200R1/STAP1
GO:1901623	regulation of lymphocyte chemotaxis	24	-0.618953	-1.69611	0.000961314	0.00968867	0.00788826	4241	tags=50%, list=22%, signal=39%	NEDD9/CCL3/CXCL10/CCL21/CCL5/PADI2/TNFSF14/CCL2/CCL4/KLRK1/CXCL13/CCR2
GO:0010818	T cell chemotaxis	26	-0.605933	-1.68017	0.000961314	0.00968867	0.00788826	3769	tags=42%, list=20%, signal=34%	CCL3/CXCL10/CCL21/CCL5/CXCL16/TNFSF14/CXCL12/GPR183/CXCL13/CCR2/PIK3CG
GO:0007599	hemostasis	247	-0.397468	-1.30215	0.000966438	0.00972439	0.00791735	3177	tags=27%, list=17%, signal=23%	ADRA2B/COMP/DGKB/LMAN1/CTSG/C1GALT1C1/PIK3CB/TEC/TREML1/APOE/NOS3/SH2B3/PLCG2/ANGPTL1/DTNBP1/LYN/CD40/SERPINA1/TFPI/EMILIN2/PAPSS2/GP5/GATA1/VWF/SYK/F7/F8/PDGFRA/ANGPTL6/ANGPT1/KLKB1/IL6ST/GP1BA/RAB27A/FBLN1/PRRG3/ADAMTS18/F10/TSPAN8/MMRN1/FCER1G/CEACAM1/JAK2/MERTK/ADORA2A/ADRA2A/SCUBE1/TLR4/AVPR2/PTPN6/P2RY12/PTPRJ/FLI1/ENPP4/ENTPD1/TSPAN32/VAV1/LCK/F5/FERMT3/P2RX1/PLEK/SELP/WAS/PIK3CG/CD40LG
GO:0009156	ribonucleoside monophosphate biosynthetic process	35	0.326159	1.78	0.000970596	0.00975029	0.00793844	1703	tags=26%, list=9%, signal=23%	UPP1/IMPDH1/CDA/ADK/APRT/PAICS/HPRT1/ADA/ATIC
GO:0046425	regulation of receptor signaling pathway via JAK-STAT	73	-0.486301	-1.48921	0.000985831	0.00988721	0.00804991	5598	tags=47%, list=30%, signal=33%	PTK2B/DOT1L/GBP7/ELP2/IL10RB/SOCS1/USP1/IL7R/IFNAR2/EP300/ERBB4/CSH2/DAB1/INPP5F/VHL/SH2B3/IFNAR1/PRLR/BCL3/PARP14/NOTCH1/CISH/TYK2/IL10/CYP1B1/IL26/WDR48/IFNG/JAK2/KIT/CSF2RA/JAK3/IL10RA/PTPRC
GO:1904892	regulation of receptor signaling pathway via STAT	83	-0.47371	-1.4634	0.00100325	0.0100456	0.00817886	5721	tags=47%, list=30%, signal=33%	MGAT5/PTK2B/DOT1L/GBP7/ELP2/IL10RB/SOCS1/USP1/IL7R/IFNAR2/EP300/ERBB4/CSH2/DAB1/INPP5F/VHL/SH2B3/IFNAR1/PRLR/BCL3/CCL5/PARP14/PPARG/NOTCH1/CISH/TYK2/IL10/CYP1B1/IL26/PTPRT/WDR48/IFNG/JAK2/CRLF2/KIT/CSF2RA/JAK3/IL10RA/PTPRC
GO:0010820	positive regulation of T cell chemotaxis	14	-0.6981	-1.74588	0.00100928	0.0100895	0.0082146	2959	tags=36%, list=16%, signal=30%	CCL21/CCL5/TNFSF14/CXCL13/CCR2
GO:0071346	cellular response to type II interferon	97	-0.46294	-1.44982	0.00102166	0.0101967	0.00830193	5861	tags=46%, list=31%, signal=32%	MED1/RPS6KB1/GBP1/MRC1/GBP7/PARP9/STXBP4/GSN/JAK1/PDE12/STAT1/NLRC5/CDC42EP4/CCL3/AQP4/NR1H2/GBP6/GBP5/TLR3/TP53/DAPK1/RAF1/CCL5/PARP14/PPARG/GBP2/IRF1/TYK2/NR1H3/NOS2/CCL2/IFNG/JAK2/AIF1/HCK/IL12B/TLR4/GBP4/IL12RB1/HLA-DPA1/FASLG/TXK/LGALS9/WAS/IRF8
GO:0001773	myeloid dendritic cell activation	29	-0.580709	-1.63322	0.0010279	0.0102424	0.00833909	2471	tags=45%, list=13%, signal=39%	CLEC4D/BATF3/RBPJ/UBD/IL10/CAMK4/HAVCR2/TSPAN32/BATF/CD2/DOCK2/IRF4/SLAMF1
GO:0043248	proteasome assembly	14	0.536576	2.09491	0.00103745	0.0103208	0.00840296	1588	tags=43%, list=8%, signal=39%	POMP/SEM1/PSMD9/PSMG3/PSMG1/ADRM1
GO:0046777	protein autophosphorylation	172	-0.414823	-1.34009	0.00104007	0.0103302	0.00841061	5051	tags=38%, list=27%, signal=28%	TRPM7/TAF1/STK4/PRKD2/ABL1/ATR/FLT1/FLT4/ENPP1/SIK2/DDR2/ALK/ERBB4/PDPK1/FGFR1/ERN1/PEAK1/FGFR2/ULK3/DAPK2/VRK2/RIPK1/TAOK2/STK17B/EEF2K/MAP3K12/NTRK1/INSRR/PRKX/DAPK1/NLRP12/LYN/BMX/ATM/KDR/NTRK2/LTK/EPHA7/PIKFYVE/INSR/MAK/EIF2AK3/EPHB1/PRKD1/DYRK1A/MAP3K3/PDGFRA/STK33/FES/TNIK/WNK2/MYO3A/PASK/WNK3/JAK2/HCK/CSF1R/LRRK2/KIT/TXK/FGR/LCK/RASSF2/FLT3/MAP4K1
GO:0061620	glycolytic process through glucose-6-phosphate	20	0.424475	1.81774	0.00104249	0.0103376	0.00841662	2249	tags=45%, list=12%, signal=40%	PKM/PGAM1/ENO1/PGK1/TPI1/PFKP/HK2/GALK1/FOXK2
GO:0009187	cyclic nucleotide metabolic process	41	-0.539661	-1.57814	0.00104529	0.0103487	0.00842566	3015	tags=41%, list=16%, signal=35%	CNP/NPR1/PDE7B/GUCY1A1/PDE4D/PDE9A/RORA/PDE10A/PDE5A/PDE1A/GUCY1B1/PDE4B/NPPC/ADCY4/ADCY5/ADCY6/CACNB4
GO:0038095	Fc-epsilon receptor signaling pathway	25	-0.604891	-1.66685	0.0010554	0.010432	0.00849349	4961	tags=64%, list=26%, signal=47%	MAPK9/NR4A3/TRAF6/MAPK8/PLCG2/LYN/FCER1A/SOS1/MAP3K1/SYK/IKBKB/FCER1G/FCER2/LILRA4/VAV1/BTK
GO:0001768	establishment of T cell polarity	15	-0.674844	-1.71912	0.00105889	0.0104498	0.00850795	301	tags=40%, list=2%, signal=39%	CRTAM/RIPOR2/DOCK8/CCR7/DOCK2/CCL19
GO:0101023	vascular endothelial cell proliferation	27	-0.594312	-1.65251	0.00107331	0.0105751	0.00860997	4415	tags=56%, list=23%, signal=43%	FLT1/MDK/PDPK1/FGFR1/MEF2C/AKT3/PPARG/SP1/STAT3/FGF2/COL4A3/CCL2/ITGA4/DBH/GHRL
GO:1905562	regulation of vascular endothelial cell proliferation	26	-0.600418	-1.66488	0.00107553	0.01058	0.00861398	4415	tags=58%, list=23%, signal=44%	FLT1/MDK/PDPK1/FGFR1/MEF2C/AKT3/PPARG/SP1/STAT3/FGF2/COL4A3/CCL2/ITGA4/DBH/GHRL
GO:0045657	positive regulation of monocyte differentiation	10	-0.76509	-1.77787	0.00109065	0.0107117	0.00872116	1155	tags=60%, list=6%, signal=56%	FES/CSF1/HLA-DRB1/IL34/CD74/CD4
GO:0007596	blood coagulation	240	-0.396687	-1.29866	0.00109529	0.0107402	0.00874435	3177	tags=27%, list=17%, signal=22%	ADRA2B/COMP/DGKB/LMAN1/CTSG/C1GALT1C1/PIK3CB/TEC/TREML1/APOE/NOS3/SH2B3/PLCG2/ANGPTL1/DTNBP1/LYN/CD40/SERPINA1/TFPI/EMILIN2/PAPSS2/GP5/GATA1/VWF/SYK/F7/F8/PDGFRA/ANGPTL6/ANGPT1/KLKB1/IL6ST/GP1BA/RAB27A/FBLN1/PRRG3/ADAMTS18/F10/TSPAN8/MMRN1/FCER1G/CEACAM1/JAK2/MERTK/ADORA2A/ADRA2A/SCUBE1/TLR4/PTPN6/P2RY12/PTPRJ/ENPP4/ENTPD1/TSPAN32/VAV1/LCK/F5/FERMT3/P2RX1/PLEK/SELP/WAS/PIK3CG/CD40LG
GO:0052652	cyclic purine nucleotide metabolic process	40	-0.534708	-1.55834	0.0011019	0.0107877	0.0087831	2915	tags=40%, list=15%, signal=34%	NPR1/PDE7B/GUCY1A1/PDE4D/PDE9A/RORA/PDE10A/PDE5A/PDE1A/GUCY1B1/PDE4B/NPPC/ADCY4/ADCY5/ADCY6/CACNB4
GO:1904627	response to phorbol 13-acetate 12-myristate	10	-0.76401	-1.77536	0.00111142	0.0108465	0.00883093	1712	tags=50%, list=9%, signal=46%	BTG2/SPHK2/PRKD1/FBP1/MAP4K1
GO:1904628	cellular response to phorbol 13-acetate 12-myristate	10	-0.76401	-1.77536	0.00111142	0.0108465	0.00883093	1712	tags=50%, list=9%, signal=46%	BTG2/SPHK2/PRKD1/FBP1/MAP4K1
GO:0006809	nitric oxide biosynthetic process	74	-0.488431	-1.49783	0.00115167	0.0112037	0.00912179	3565	tags=39%, list=19%, signal=32%	TLR6/CLEC7A/DDAH2/DDAH1/PIK3CB/ESR1/APOE/NOS3/GCHFR/RORA/P2RX4/MTARC2/INSR/ACVR2A/GCH1/CLU/PTGIS/RGN/IL10/CYP1B1/NOS2/IFNG/JAK2/TLR5/KLF2/TLR4/KLRK1/ITGB2/CX3CR1
GO:0015844	monoamine transport	77	-0.471187	-1.44704	0.00115167	0.0112037	0.00912179	3663	tags=36%, list=19%, signal=29%	PRKN/SLC6A4/HTR2A/ADRA2B/DRD3/FGF20/MECP2/CHRFAM7A/SLC29A3/DTNBP1/GRM2/MAOB/SLC18A2/DRD1/ADORA3/SLC18B1/SYK/CXCL12/SLC18A1/ADORA2A/CHRNA6/ADRA2A/SYT11/LILRB1/CNR1/P2RX1/KCNA2/PRKCB
GO:0030318	melanocyte differentiation	24	-0.614086	-1.68277	0.00120877	0.0117407	0.00955901	4306	tags=58%, list=23%, signal=45%	ENPP1/EDN3/KITLG/ADAMTS9/MEF2C/LRMDA/ZEB2/EDNRB/SOX10/OCA2/RAB27A/MITF/KIT/BCL2
GO:0016554	cytidine to uridine editing	12	-0.721561	-1.73348	0.00121551	0.0117876	0.00959712	1679	tags=58%, list=9%, signal=53%	APOBEC3C/RBM47/AICDA/APOBEC3F/APOBEC3D/APOBEC3G/APOBEC3H
GO:0001961	positive regulation of cytokine-mediated signaling pathway	60	-0.492485	-1.48769	0.0012438	0.012024	0.00978966	5372	tags=45%, list=28%, signal=32%	MMP12/PARP9/TRAF2/TRIM41/USP27X/NLRC5/C1QTNF4/PRKN/TBK1/IL1R1/RIPK1/TRIM56/CD40/PARP14/IL7/RBM47/STING1/GFI1/IKBKE/NLRP6/CSF1/CD300LF/ZBP1/LAPTM5/CD74/TXK/CXCR4
GO:0098742	cell-cell adhesion via plasma-membrane adhesion molecules	224	-0.398838	-1.3021	0.00124256	0.012024	0.00978966	6003	tags=42%, list=32%, signal=29%	PCDH1/MAP2K5/NTNG1/LRRC4/TRO/CDHR3/CLSTN2/HMCN1/CLDN8/PLXNB2/PKD1/PCDH17/PCDH12/CDHR5/CADM3/EMB/PCDH18/PCDH8/CDH22/MBP/PCDH11X/MPZ/CDH12/IGSF9/FAT3/KIRREL3/CEACAM6/CDH20/CDH7/CLDN4/CNTN2/CDH6/CLDN7/DAB1/CD177/CLDN5/DCHS2/NECTIN3/CDH26/LRFN5/CDH19/PTPRS/CBLN1/MMP24/PIK3CB/PCDH19/CD209/ICAM1/ESAM/PTPRM/CLDN15/CLDN3/CADM1/CDH5/SDK1/NLGN1/ROBO1/DCHS1/CDH23/CEACAM5/CLDN23/SPARCL1/AMIGO1/NTNG2/CLSTN3/N…
GO:0050995	negative regulation of lipid catabolic process	28	-0.583962	-1.63532	0.00126197	0.0121806	0.00991711	4190	tags=46%, list=22%, signal=36%	PLIN5/ALK/ETFBKMT/CRTC3/GPLD1/HCAR1/APOC1/ADORA1/PDE3B/ADRA2A/ACACB/CNR1/PIK3CG
GO:0006177	GMP biosynthetic process	14	0.528203	2.06222	0.0012774	0.0123102	0.0100226	1703	tags=50%, list=9%, signal=46%	IMPDH1/ADK/APRT/PAICS/HPRT1/ADA/ATIC
GO:0002370	natural killer cell cytokine production	10	-0.760252	-1.76663	0.00129838	0.0124153	0.0101082	1565	tags=60%, list=8%, signal=55%	CD160/KIR2DL4/CALHM6/CLNK/CD226/CD96
GO:0002727	regulation of natural killer cell cytokine production	10	-0.760252	-1.76663	0.00129838	0.0124153	0.0101082	1565	tags=60%, list=8%, signal=55%	CD160/KIR2DL4/CALHM6/CLNK/CD226/CD96
GO:0035723	interleukin-15-mediated signaling pathway	10	-0.759599	-1.76512	0.00129838	0.0124153	0.0101082	3262	tags=80%, list=17%, signal=66%	IL15RA/IL15/STAT3/STAT5A/CD4/JAK3/IL2RG/IL2RB
GO:0071350	cellular response to interleukin-15	10	-0.759599	-1.76512	0.00129838	0.0124153	0.0101082	3262	tags=80%, list=17%, signal=66%	IL15RA/IL15/STAT3/STAT5A/CD4/JAK3/IL2RG/IL2RB
GO:0051924	regulation of calcium ion transport	242	-0.396492	-1.29812	0.00129778	0.0124153	0.0101082	4827	tags=34%, list=25%, signal=26%	PKD2/RGS9/ABL1/PRKCE/GRM6/P2RX7/OPRD1/FMR1/TMEM38A/PLP1/STIM2/P2RX2/PDPK1/CCL3/GSTM2/SESTD1/DMD/CACNA1C/CYBA/LILRA5/CXCL10/SARAF/TMC2/TRPC3/SPG11/PPP3CC/NOS3/PRKACA/BEST1/PDE4D/IL13/LYN/P2RX4/CASR/APLNR/CCL5/DRD1/CACNA1F/P2RX5/PRKD1/JPH4/EPB41/PDE4B/CXCL12/ANK2/CACNA2D1/CCL2/LILRB2/CXCL9/CCL4/CX3CL1/CACNB2/CACNA1D/WNK3/REM1/LILRA2/FYN/TRPV2/ACE/ADORA2A/SLC8A1/CACNB4/ADRA2A/CCR1/PTPN6/GPR35/AKAP5/…
GO:1903409	reactive oxygen species biosynthetic process	57	-0.505663	-1.52338	0.00132014	0.0126038	0.0102617	4355	tags=42%, list=23%, signal=33%	UCP1/SOD2/MPO/PPARA/TLR6/CYBA/DUOXA2/FAS/DUOX2/PLCG2/MAOB/SLC18A2/ACOX1/PIKFYVE/SPHK2/RAB27A/FYN/CFLAR/TLR4/NCF1/CYBB/HVCN1/ALOX5/ABCD2
GO:0009308	amine metabolic process	109	-0.444462	-1.3985	0.00137141	0.013073	0.0106437	6302	tags=50%, list=33%, signal=33%	PNKD/DDC/GCDH/ACMSD/CHRNB2/NAPEPLD/SAT1/TRH/PAOX/SULT1A1/OAZ2/DAO/SNCAIP/AOC3/GATA3/AOC1/GDPD1/ATP7A/PRKN/HAND2/AZIN2/DRD3/NPR1/ALDH2/MECP2/NR4A2/ASMT/KMO/MAOB/DRD1/SULT1B1/GCH1/MOXD1/RNF180/SULT1C2/PDE1B/SLC1A1/GRIN2A/IDO1/NAAA/HDC/DMGDH/HNMT/ITGAM/HAAO/INMT/CHDH/KL/IL4I1/INSM1/ITGB2/DBH/IDO2/VCAM1
GO:1902622	regulation of neutrophil migration	47	-0.519444	-1.53852	0.0013926	0.0132545	0.0107914	4665	tags=53%, list=25%, signal=40%	FUT4/MYD88/MOSPD2/MDK/MPP1/SLIT2/SELENOK/THBS4/TIRAP/IL23A/IL1R1/C5AR1/CCL21/DAPK2/CD99L2/CAMK1D/BST1/C3AR1/SLAMF8/CD74/FUT7/RIPOR2/NCKAP1L/CCR7/CCL19
GO:0019933	cAMP-mediated signaling	42	-0.529557	-1.55164	0.0013968	0.0132739	0.0108072	2955	tags=40%, list=16%, signal=34%	OPRL1/RAPGEF2/PDE7B/PDE4D/PDE6A/PDE9A/APLNR/MGRN1/PDE10A/PDE5A/PDE1B/PDE1A/NRXN1/INSL3/PDE4B/PDE3B/PDE6B
GO:0034767	positive regulation of monoatomic ion transmembrane transport	147	-0.417304	-1.33628	0.00140823	0.0133619	0.0108789	4827	tags=37%, list=25%, signal=28%	PKD2/ABL1/GRM6/KCNE1/P2RX7/EDN3/PLP1/FXYD2/STIM2/KCNIP2/P2RX2/PDPK1/AKAP9/GSTM2/SENP1/DMD/LRRC55/FXYD7/CXCL10/ANK3/TRPC3/LRRC26/PPP3CC/RGS7/IL13/P2RX4/APLNR/DRD1/AKAP7/P2RX5/CFTR/KCNH2/AMIGO1/ATP1B2/FXYD6/ANK2/WNK2/KCNMB1/KCNJ2/CCL2/CXCL9/CX3CL1/CACNB2/IFNG/WNK3/KCNQ1/AKAP5/TESC/CTSS/P2RX1/CCR2/CXCR3/CD19/MS4A1
GO:0071624	positive regulation of granulocyte chemotaxis	28	-0.581448	-1.62828	0.00141378	0.013394	0.010905	4204	tags=54%, list=22%, signal=42%	MOSPD2/MDK/THBS4/TIRAP/IL23A/C5AR1/CCL21/DAPK2/CAMK1D/C3AR1/CD74/RIPOR2/NCKAP1L/CCR7/CCL19
GO:0045670	regulation of osteoclast differentiation	72	-0.470702	-1.44028	0.00142806	0.0134877	0.0109814	4615	tags=43%, list=24%, signal=33%	FBN1/TRAF6/NEDD9/GPR137B/POU4F1/CCL3/IL23A/TNFSF11/TLR3/TNFRSF11B/PPARGC1B/IL17A/TMEM178A/LILRB3/IL23R/MITF/TYROBP/PIK3R1/IFNG/CSF1/CAMK4/LTF/TNFRSF11A/CCR1/IL12B/TLR4/LILRB4/LILRB1/INPP5D/GPR55/RASSF2
GO:0045471	response to ethanol	130	-0.428483	-1.36286	0.00142664	0.0134877	0.0109814	4409	tags=36%, list=23%, signal=28%	OPRD1/MYD88/GATA3/ELK1/SOD2/MSTN/OGG1/SREBF1/PPARA/CLDN7/CLDN5/FGFR2/ATP5F1A/ADH7/EPS8/CHRFAM7A/RGS7/FECH/IL13/CD14/ALAD/CLDN3/DNMT3A/MAOB/CDO1/FGF2/PENK/SLC2A4/GRIN3A/CRHBP/KCNMB1/NPPC/HPGD/GRIN2A/FYN/TNFRSF11A/IL2/TP53INP1/TBXAS1/TACR1/CYBB/DBH/CNR1/VCAM1/ST6GAL1/PRKCB/CD27
GO:0090151	establishment of protein localization to mitochondrial membrane	33	0.327955	1.74775	0.0014467	0.0136324	0.0110992	2233	tags=42%, list=12%, signal=37%	ROMO1/TIMM22/TIMM9/HSP90AA1/TOMM7/TMEM126A/TIMM8B/TIMM13/MTX2/MTCH2/TIMM8A/TOMM40/TIMM10/MTX1
GO:2000508	regulation of dendritic cell chemotaxis	11	-0.732694	-1.74361	0.00144781	0.0136324	0.0110992	2959	tags=64%, list=16%, signal=54%	CCL21/IL12A/SLAMF8/CCR6/LGALS9/CCR7/SLAMF1
GO:0007008	outer mitochondrial membrane organization	13	0.51699	1.96112	0.00147643	0.0138595	0.011284	9167	tags=100%, list=48%, signal=52%	HSP90AA1/TOMM7/MTX2/MTCH2/TOMM40/MTX1/MTCH1/TOMM22/HSPA4/TOMM20/TOMM5/TOMM70/SAMM50
GO:0045040	protein insertion into mitochondrial outer membrane	13	0.51699	1.96112	0.00147643	0.0138595	0.011284	9167	tags=100%, list=48%, signal=52%	HSP90AA1/TOMM7/MTX2/MTCH2/TOMM40/MTX1/MTCH1/TOMM22/HSPA4/TOMM20/TOMM5/TOMM70/SAMM50
GO:0043380	regulation of memory T cell differentiation	12	-0.716819	-1.72209	0.00148108	0.0138609	0.0112852	4050	tags=83%, list=21%, signal=66%	CD46/BCL6/IL23A/TNFSF4/IL23R/HLA-DRB1/IL12B/IL12RB1/HLA-DRA/FGL2
GO:0002638	negative regulation of immunoglobulin production	12	-0.716441	-1.72118	0.00148108	0.0138609	0.0112852	4686	tags=75%, list=25%, signal=57%	PARP3/IL33/BCL6/ZPBP2/CR1/FCGR2B/CD22/FOXP3/FCRL3
GO:0014059	regulation of dopamine secretion	24	-0.611688	-1.6762	0.00149431	0.0139635	0.0113687	3663	tags=50%, list=19%, signal=40%	PRKN/HTR2A/DRD3/FGF20/DTNBP1/GRM2/CXCL12/CHRNA6/SYT11/CNR1/KCNA2/PRKCB
GO:2000108	positive regulation of leukocyte apoptotic process	29	-0.572743	-1.61082	0.0014994	0.0139768	0.0113795	4998	tags=59%, list=26%, signal=43%	CDKN2A/BBC3/FNIP1/P2RX7/CD274/SIRT1/PIK3CB/RAPGEF2/MEF2C/TP53/LYN/CCL5/IL10/IDO1/BCL2L11/LGALS9/PDCD1
GO:0007265	Ras protein signal transduction	117	-0.436194	-1.37874	0.00150027	0.0139768	0.0113795	3787	tags=36%, list=20%, signal=29%	KITLG/SQSTM1/RASA4/RASA4B/RAPGEF5/GRB2/ITPKB/PLCE1/SH2B2/RAPGEF2/KSR2/NUP62/NTRK1/SPRY3/TP53/RASGRF2/RAPGEF6/SOS1/NOTCH1/LAT/FGF2/GRAP/NTN1/IGF1/FBP1/KSR1/CSF1/FGF10/RALGPS1/DOK1/RASGEF1B/ADRA2A/RASGRP4/RASGRP1/RGL1/DOK2/RASGRP3/DOK3/RASGRP2/RASAL3/RGL4/GRAP2
GO:0033625	positive regulation of integrin activation	11	-0.730624	-1.73869	0.0015288	0.0142211	0.0115784	1166	tags=45%, list=6%, signal=43%	CDH17/P2RY12/CXCL13/PLEK/SKAP1
GO:0010594	regulation of endothelial cell migration	168	-0.414324	-1.33755	0.00153708	0.0142766	0.0116236	5130	tags=41%, list=27%, signal=30%	HDAC7/DCN/AGT/LGMN/PRKD2/RGCC/ABL1/MMRN2/NFE2L2/SPRED1/FGF1/FLT4/GATA3/SEMA5A/FOXP1/ADGRA2/SLIT2/PDPK1/FGFR1/JCAD/PROX1/ADAMTS9/PRCP/SIRT1/PIK3CB/ATP5F1A/APOE/HMOX1/NOS3/DLL4/MECP2/MEF2C/GPLD1/AKT3/TGFBR3/PATZ1/PTPRM/P2RX4/CD40/KDR/BCAS3/SASH1/NR2F2/RHOJ/PPARG/NOTCH1/SP1/MEOX2/EMP2/SERPINF1/PRKD1/FGF2/ACVRL1/SMOC2/TEK/ATOH8/ANGPT1/AMOT/SEMA4A/GLUL/MMRN1/PTN/CEACAM1/VASH1/FGF18/STAT5A/PLPP3/CXCL13…
GO:0032637	interleukin-8 production	84	-0.460097	-1.42377	0.00155549	0.0144041	0.0117274	3614	tags=36%, list=19%, signal=29%	IL17F/TLR6/CLEC7A/TIRAP/BPI/ELANE/RIPK1/TLR3/CD14/BCL3/CHI3L1/STAT3/SYK/IL10/NOS2/LILRA2/ARRB1/TLR5/CD244/FCN1/CD33/TLR4/TLR8/TLR1/CD74/PTPN22/LGALS9/TLR7/CD2/PTPRC
GO:0032677	regulation of interleukin-8 production	84	-0.460097	-1.42377	0.00155549	0.0144041	0.0117274	3614	tags=36%, list=19%, signal=29%	IL17F/TLR6/CLEC7A/TIRAP/BPI/ELANE/RIPK1/TLR3/CD14/BCL3/CHI3L1/STAT3/SYK/IL10/NOS2/LILRA2/ARRB1/TLR5/CD244/FCN1/CD33/TLR4/TLR8/TLR1/CD74/PTPN22/LGALS9/TLR7/CD2/PTPRC
GO:0000028	ribosomal small subunit assembly	18	0.44862	1.91326	0.00156441	0.0144649	0.0117769	10465	tags=100%, list=55%, signal=45%	FAU/MRPS7/RRP7A/RPS5/ERAL1/RPS15/RPS14/RPS19/PWP2/RPSA/RPS28/ABT1/METTL17/MCAT/PRKDC/RPS27/RPS27L/XRCC5
GO:0016553	base conversion or substitution editing	18	-0.637822	-1.68394	0.00159349	0.0147118	0.0119779	1679	tags=56%, list=9%, signal=51%	APOBEC3B/ADAR/APOBEC3C/RBM47/AICDA/APOBEC3F/APOBEC3D/APOBEC3G/ADARB2/APOBEC3H
GO:0030336	negative regulation of cell migration	296	-0.384034	-1.26831	0.00161071	0.0148485	0.0120892	7149	tags=49%, list=38%, signal=31%	SAP130/NGFR/DNAI3/NF1/SRGAP2C/ING1/BMERB1/AFDN/CCL28/DLC1/ARPIN/GPR173/SUDS3/HDAC5/SULF1/CLASP1/NF2/TACSTD2/RIN3/PTPN23/EMILIN1/SEMA6D/ABCC8/C5AR2/RECK/THY1/TNN/MAP2K5/RNF41/GNA13/SMAD7/DLG5/RBBP7/SYNJ2BP/SAP30/CLASP2/SIN3A/BMP4/TMIGD3/TAFA5/DCN/LRP1/CYGB/MYOCD/RGCC/MMRN2/NFE2L2/MACIR/SPRED1/OGT/IL33/DPYSL3/NEDD9/RNF20/CCN3/DAG1/ERBB4/BRAF/SLIT2/CHRD/ABHD2/IL27RA/SRGAP2/ADAMTS9/TMEFF2/CLDN5/MAGI2…
GO:0042492	gamma-delta T cell differentiation	13	-0.691606	-1.69596	0.00165211	0.0152073	0.0123814	3949	tags=77%, list=21%, signal=61%	SOX4/CCR9/STAT5B/LEF1/SYK/TCF7/KLRC1/GPR18/NCKAP1L/PTPRC
GO:0043406	positive regulation of MAP kinase activity	69	-0.476287	-1.45059	0.0016676	0.015327	0.0124789	5009	tags=45%, list=26%, signal=33%	ERBB2/TRAF2/TRAF6/FLT1/FGF1/EDN3/FGFR1/ERN1/TLR6/MAP3K5/EZH2/TNFSF11/ELANE/MAP3K12/SASH1/ROBO1/INSR/FGF2/NTRK3/FGF18/TNFRSF11A/ADRA2A/TLR4/RASGRP1/LRRK2/IL34/PIK3R6/PIK3R5/CCL19/PIK3CG/FLT3
GO:0042551	neuron maturation	49	-0.507826	-1.50688	0.00167262	0.0153502	0.0124978	5983	tags=53%, list=32%, signal=36%	KCNB1/TBX6/CDKN1C/SCLT1/SRRM4/ADGRB3/KCNIP2/CNTN2/SPTBN4/B4GALT6/MYOC/KCNQ3/NRCAM/NTN4/LGI4/MECP2/NR4A2/BCL11A/EDNRB/C1QA/C3/CX3CL1/RND1/SCARF1/LRRK2/BCL2
GO:0060333	type II interferon-mediated signaling pathway	27	-0.585446	-1.62785	0.00168119	0.0154059	0.0125431	5210	tags=59%, list=27%, signal=43%	PARP9/JAK1/STAT1/NLRC5/NR1H2/TP53/RAF1/PARP14/PPARG/IRF1/TYK2/NR1H3/IFNG/JAK2/HCK/TXK
GO:0045860	positive regulation of protein kinase activity	207	-0.404836	-1.31637	0.00168435	0.0154119	0.012548	5009	tags=36%, list=26%, signal=27%	ERBB2/PRKCD/RIPK3/RGCC/ABL1/TRAF2/FBN1/TRAF6/RELN/FLT1/FGF1/NEDD9/EDN3/CHRNA3/DDR2/PDPK1/FGFR1/ERN1/TLR6/MRNIP/PROX1/DYNAP/MAP3K5/LILRA5/EZH2/ADRA2B/SIRT1/TNFSF11/ELANE/TAB1/TAOK2/TLR3/RAPGEF2/STOX1/MAP3K12/DIPK2A/PRLR/SASH1/GPRC5B/ROBO1/CHI3L1/INSR/LAT/STRADA/ADCYAP1/FGF2/ANGPT1/AGAP2/IGF1/IFNG/JAK2/TNFSF15/LTF/NTRK3/FGF18/TNFRSF11A/TCIM/ADRA2A/CSF1R/TLR4/RASGRP1/CAMK1/LRRK2/CASS4/IL34/PIK3R6/LC…
GO:0014046	dopamine secretion	29	-0.570218	-1.60372	0.001688	0.0154224	0.0125565	3663	tags=45%, list=19%, signal=36%	PRKN/HTR2A/DRD3/FGF20/DTNBP1/GRM2/SLC18A2/CXCL12/CHRNA6/SYT11/CNR1/KCNA2/PRKCB
GO:0050817	coagulation	244	-0.39248	-1.2847	0.00170275	0.0155342	0.0126475	3177	tags=26%, list=17%, signal=22%	ADRA2B/COMP/DGKB/LMAN1/CTSG/C1GALT1C1/PIK3CB/TEC/TREML1/APOE/NOS3/SH2B3/PLCG2/ANGPTL1/DTNBP1/LYN/CD40/SERPINA1/TFPI/EMILIN2/PAPSS2/GP5/GATA1/VWF/SYK/F7/F8/PDGFRA/ANGPTL6/ANGPT1/KLKB1/IL6ST/GP1BA/RAB27A/FBLN1/PRRG3/ADAMTS18/F10/TSPAN8/MMRN1/FCER1G/CEACAM1/JAK2/MERTK/ADORA2A/ADRA2A/SCUBE1/TLR4/PTPN6/P2RY12/PTPRJ/ENPP4/ENTPD1/TSPAN32/VAV1/LCK/F5/FERMT3/P2RX1/PLEK/SELP/WAS/PIK3CG/CD40LG
GO:0032612	interleukin-1 production	111	-0.44204	-1.3921	0.00173957	0.0158232	0.0128828	4463	tags=36%, list=24%, signal=28%	P2RX7/MYD88/FOXP1/TMEM106A/CCL3/TLR6/CLEC7A/ISL1/LILRA5/NLRP3/GBP5/LPL/CHRFAM7A/NLRP12/IL17A/STAT3/IL10/IGF1/TYROBP/CX3CL1/CEACAM1/ARRB2/IFNG/JAK2/LILRA2/CD33/NLRC4/FFAR4/HAVCR2/TLR4/LILRB4/NAIP/TLR8/CARD8/CX3CR1/GHRL/LGALS9/CCR7/CCL19/IL16
GO:0032652	regulation of interleukin-1 production	111	-0.44204	-1.3921	0.00173957	0.0158232	0.0128828	4463	tags=36%, list=24%, signal=28%	P2RX7/MYD88/FOXP1/TMEM106A/CCL3/TLR6/CLEC7A/ISL1/LILRA5/NLRP3/GBP5/LPL/CHRFAM7A/NLRP12/IL17A/STAT3/IL10/IGF1/TYROBP/CX3CL1/CEACAM1/ARRB2/IFNG/JAK2/LILRA2/CD33/NLRC4/FFAR4/HAVCR2/TLR4/LILRB4/NAIP/TLR8/CARD8/CX3CR1/GHRL/LGALS9/CCR7/CCL19/IL16
GO:0002283	neutrophil activation involved in immune response	19	-0.625234	-1.65917	0.00175169	0.0159099	0.0129534	2141	tags=74%, list=11%, signal=65%	DNASE1/PTAFR/MYD88/CD177/SCNN1B/DNASE1L3/SYK/TYROBP/FCER1G/LILRA2/ITGAM/SPI1/ITGB2/PRAM1
GO:0032692	negative regulation of interleukin-1 production	36	-0.546806	-1.57232	0.00176425	0.0160003	0.0130271	3055	tags=39%, list=16%, signal=33%	NLRP3/CHRFAM7A/NLRP12/IL10/IGF1/CX3CL1/CEACAM1/ARRB2/CD33/FFAR4/LILRB4/CARD8/CX3CR1/GHRL
GO:0046033	AMP metabolic process	23	0.385301	1.78228	0.00180396	0.0163364	0.0133007	1703	tags=35%, list=9%, signal=32%	NT5E/ADK/AK4/APRT/PAICS/HPRT1/ADA/ATIC
GO:1903238	positive regulation of leukocyte tethering or rolling	13	-0.689329	-1.69038	0.00181428	0.0163817	0.0133376	4813	tags=77%, list=25%, signal=57%	PTAFR/FUT4/CHST4/ELANE/GP1BA/ITGA4/SELE/FUT7/SELP/CCR2
GO:0045824	negative regulation of innate immune response	96	-0.44501	-1.39305	0.0018132	0.0163817	0.0133376	4256	tags=35%, list=22%, signal=28%	NLRC5/SERPING1/DTX4/ADAR/NR1H2/GIGYF2/PARP1/GRB2/CEP63/VSIG4/PARP14/PPARG/TRAFD1/KLRC1/SAMHD1/SERPINB9/KIR2DL4/NR1H3/A2M/SUSD4/CEACAM1/ARRB2/SLAMF8/HAVCR2/IRAK3/PTPN6/CR1/KLRD1/LILRB1/LGALS9/INPP5D/TIGIT/NLRC3/CD96
GO:0002888	positive regulation of myeloid leukocyte mediated immunity	20	-0.620072	-1.66099	0.00181955	0.0163876	0.0133424	1360	tags=50%, list=7%, signal=46%	CD177/POMC/C3/FCGR1A/TYROBP/ITGAM/SPI1/ITGB2/BTK/STAP1
GO:0051968	positive regulation of synaptic transmission, glutamatergic	36	-0.546694	-1.572	0.00182025	0.0163876	0.0133424	5761	tags=56%, list=30%, signal=39%	CACNG3/PTK2B/GRIN2B/GRIN2C/RELN/ROR2/IQSEC2/NTRK1/DTNBP1/KMO/DRD1/NLGN1/HDAC6/NRXN1/TNR/CCL2/GRIN2A/NLGN3/ADORA2A/CCR2
GO:2001057	reactive nitrogen species metabolic process	84	-0.457977	-1.41721	0.00186843	0.0167967	0.0136755	4085	tags=39%, list=22%, signal=31%	SOD2/TMEM106A/PPARA/TLR6/CLEC7A/DDAH2/ZDHHC21/DDAH1/PIK3CB/ESR1/APOE/NOS3/GCHFR/RORA/P2RX4/MTARC2/INSR/ACVR2A/GCH1/CLU/PTGIS/RGN/IL10/CYP1B1/NOS2/IFNG/JAK2/TLR5/KLF2/TLR4/KLRK1/ITGB2/CX3CR1
GO:0090715	immunological memory formation process	14	-0.684975	-1.71306	0.00188862	0.0169425	0.0137942	4050	tags=79%, list=21%, signal=62%	CD46/BCL6/IL23A/ST3GAL1/TNFSF4/IL23R/HLA-DRB1/IL12B/IL12RB1/HLA-DRA/FGL2
GO:0006972	hyperosmotic response	27	-0.582862	-1.62067	0.00189015	0.0169425	0.0137942	3822	tags=48%, list=20%, signal=38%	PDPK1/ARHGEF2/ICOSLG/TRPV4/NINJ1/TLR3/EFHD1/PKN1/SLC25A23/FBP1/WNK3/AQP1/RCSD1
GO:0031666	positive regulation of lipopolysaccharide-mediated signaling pathway	11	-0.72451	-1.72414	0.00189328	0.0169459	0.013797	4489	tags=73%, list=24%, signal=56%	TRAF6/LY96/CD14/SASH1/BMP6/LY86/SCIMP/CD180
GO:0097306	cellular response to alcohol	103	-0.444735	-1.39547	0.00190542	0.0170299	0.0138653	4783	tags=42%, list=25%, signal=31%	PRKCE/AKAP8/GPR155/UCP1/SPIDR/PTCH1/SOD2/DAG1/SCNN1A/GRAMD1A/KLF9/PRKAA2/LRP6/CTNNA1/PTGDR/DYNAP/OSBPL7/GPLD1/GRAMD1B/SCNN1B/DNMT3A/XRN1/GRAMD1C/BTG2/CFTR/SPHK2/MDM2/TNFSF4/PRKD1/PTGFR/CYP1B1/PTGER2/PTGER4/KCNMB1/FBP1/GNG2/ADCY5/ACE/ADCY6/KLF2/TP53INP1/CYBB/MAP4K1
GO:0002834	regulation of response to tumor cell	27	-0.581752	-1.61758	0.00190914	0.0170384	0.0138722	2436	tags=44%, list=13%, signal=39%	FBXO38/DAPK1/IL12A/CD160/CEACAM1/HLA-DRB1/IL12B/HAVCR2/IL4I1/CRTAM/PDCD1/CD226
GO:0002752	cell surface pattern recognition receptor signaling pathway	74	-0.480308	-1.47292	0.00194436	0.0173276	0.0141077	4783	tags=46%, list=25%, signal=34%	PRKCE/PJA2/TRAF6/MYD88/APPL2/LY96/COLEC11/SQSTM1/TNIP3/TBK1/TLR6/CLEC7A/TIRAP/CYBA/COLEC10/NINJ1/CD14/LYN/WDFY1/APPL1/TRIL/SYK/IRAK4/NR1H3/PIK3R1/LILRA2/LTF/TLR5/FCN1/PIK3AP1/TLR4/TLR1/PTPN22/SCIMP
GO:1903426	regulation of reactive oxygen species biosynthetic process	42	-0.521193	-1.52714	0.00195217	0.0173721	0.0141439	4355	tags=43%, list=23%, signal=33%	UCP1/SOD2/PPARA/TLR6/CYBA/DUOXA2/FAS/PLCG2/SLC18A2/PIKFYVE/SPHK2/RAB27A/FYN/CFLAR/TLR4/HVCN1/ALOX5/ABCD2
GO:0048660	regulation of smooth muscle cell proliferation	137	-0.421986	-1.34465	0.00197942	0.0175891	0.0143206	6455	tags=53%, list=34%, signal=35%	RBPMS2/NOX1/PDCD4/NOTCH3/CCN4/GNAI2/TCF7L2/GNA13/RPS6KB1/BMP4/FRS2/TAFA5/RBM10/MYOCD/FOXJ2/NR4A3/PTAFR/STAT1/CALCRL/TGFB3/SERPINF2/MYD88/FOXP1/MEF2D/PPARGC1A/DDR2/SOD2/DNMT1/ERN1/MAP3K5/FGFR2/NPR1/NPY5R/ELANE/SMPD3/APOE/HMOX1/NOS3/MEF2C/IL13/VIPR2/OGN/APOD/IL12A/CCL5/PPARG/IGFBP5/PTGIR/MDM2/FGF2/NDRG2/PDE1A/PDGFD/IRAK4/IL10/CDKN1B/IGF1/NPPC/HPGD/PIK3R1/CX3CL1/XBP1/IFNG/JAK2/AIF1/MYB/S1PR1/IL12B/T…
GO:0070202	regulation of establishment of protein localization to chromosome	11	0.595232	2.08335	0.00198584	0.0176012	0.0143305	1954	tags=64%, list=10%, signal=57%	CCT3/CCT6A/CCT7/CCT4/CCT5/ACD/TCP1
GO:0046006	regulation of activated T cell proliferation	41	-0.524857	-1.53485	0.00198936	0.0176012	0.0143305	3452	tags=44%, list=18%, signal=36%	ICOSLG/IL23A/CASP3/STAT5B/RC3H1/IL23R/IGF1/BTN2A2/IL2/TMIGD2/IL12B/IL12RB1/LILRB4/IL2RA/CRTAM/LGALS9/FOXP3/SLAMF1
GO:1904407	positive regulation of nitric oxide metabolic process	41	-0.524695	-1.53437	0.00198936	0.0176012	0.0143305	4827	tags=51%, list=25%, signal=38%	PKD2/NFATC3/SOD2/TMEM106A/TLR6/CLEC7A/DDAH2/DDAH1/PIK3CB/ESR1/APOE/P2RX4/INSR/CLU/IFNG/JAK2/TLR5/KLF2/TLR4/KLRK1/ITGB2
GO:0001767	establishment of lymphocyte polarity	16	-0.651169	-1.68329	0.00202692	0.0179078	0.0145801	301	tags=38%, list=2%, signal=37%	CRTAM/RIPOR2/DOCK8/CCR7/DOCK2/CCL19
GO:2000515	negative regulation of CD4-positive, alpha-beta T cell activation	37	-0.547979	-1.58518	0.00203882	0.0179872	0.0146447	4436	tags=46%, list=23%, signal=35%	TNFSF18/CD274/HLX/BCL6/RUNX1/VSIR/LOXL3/RC3H1/TNFSF4/RUNX3/IL2/STAT5A/LGALS9/CD69/TBX21/JAK3/FOXP3
GO:2000328	regulation of T-helper 17 cell lineage commitment	15	-0.657948	-1.67608	0.00212825	0.0187338	0.0152526	4719	tags=80%, list=25%, signal=60%	BRD2/TNFSF18/EP300/IL23A/LOXL3/IL23R/STAT5A/IL12B/IL12RB1/CD69/TBX21/JAK3
GO:0046209	nitric oxide metabolic process	82	-0.469597	-1.44769	0.00212954	0.0187338	0.0152526	4085	tags=40%, list=22%, signal=32%	SOD2/TMEM106A/PPARA/TLR6/CLEC7A/DDAH2/ZDHHC21/DDAH1/PIK3CB/ESR1/APOE/NOS3/GCHFR/RORA/P2RX4/MTARC2/INSR/ACVR2A/GCH1/CLU/PTGIS/RGN/IL10/CYP1B1/NOS2/IFNG/JAK2/TLR5/KLF2/TLR4/KLRK1/ITGB2/CX3CR1
GO:0010623	programmed cell death involved in cell development	25	-0.587009	-1.61758	0.00215944	0.0189698	0.0154448	3833	tags=44%, list=20%, signal=35%	TEX11/MAEL/KITLG/CASP2/NTRK1/DNASE1L3/SYCP2/FGF2/KIT/FASLG/BCL2
GO:0002200	somatic diversification of immune receptors	77	-0.458051	-1.4067	0.00216657	0.0190053	0.0154736	6670	tags=56%, list=35%, signal=36%	SHLD1/NSD2/NFKBIZ/HMGB2/POLB/PAXIP1/POLQ/NHEJ1/UNG/RNF168/SUPT6H/SHLD3/STAT6/TP53BP1/MCM3AP/RIF1/MSH6/SHLD2/PARP3/ATAD5/MSH3/BCL6/IL27RA/ADAR/MLH1/DCAF1/DCLRE1C/ATM/CD40/LEF1/TNFSF4/AICDA/SAMHD1/IL10/TNFSF13/IL2/CCR6/BATF/TBX21/FOXP3/PTPRC/CD28/CD40LG
GO:0009168	purine ribonucleoside monophosphate biosynthetic process	19	0.42135	1.84852	0.00217934	0.0190901	0.0155427	1703	tags=37%, list=9%, signal=34%	IMPDH1/ADK/APRT/PAICS/HPRT1/ADA/ATIC
GO:0080164	regulation of nitric oxide metabolic process	61	-0.480092	-1.44994	0.00220361	0.0192753	0.0156934	4085	tags=41%, list=22%, signal=32%	SOD2/TMEM106A/TLR6/CLEC7A/DDAH2/DDAH1/PIK3CB/ESR1/APOE/GCHFR/P2RX4/INSR/ACVR2A/CLU/PTGIS/RGN/IL10/IFNG/JAK2/TLR5/KLF2/TLR4/KLRK1/ITGB2/CX3CR1
GO:0043114	regulation of vascular permeability	49	-0.502305	-1.4905	0.00221024	0.0193059	0.0157183	4410	tags=51%, list=23%, signal=39%	ARHGAP35/SH3GL2/OCLN/SLIT2/CLDN5/TRPV4/DDAH1/NPR1/APOE/PLVAP/PTP4A3/TACR2/CDH5/ZEB2/C2CD4B/TEK/BMP6/ANGPT1/TJP3/AMOT/CEACAM1/ADORA2A/RAMP2/PTPRJ/TACR1
GO:1904996	positive regulation of leukocyte adhesion to vascular endothelial cell	24	-0.603533	-1.65385	0.00223819	0.0195224	0.0158946	4813	tags=58%, list=25%, signal=44%	PTAFR/FUT4/TRAF6/MDK/CHST4/ELANE/GP1BA/ITGA4/SELE/ITGB2/FUT7/ALOX5/SELP/CCR2
GO:0097164	ammonium ion metabolic process	23	-0.598475	-1.62881	0.0022545	0.019609	0.0159652	4040	tags=52%, list=21%, signal=41%	ATP7A/BTBD9/TPH1/ALDH2/RNF180/PDE1B/GRIN2A/HDC/DMGDH/HNMT/CHDH/ENPP6
GO:0071634	regulation of transforming growth factor beta production	32	-0.541179	-1.53635	0.00225317	0.019609	0.0159652	2377	tags=31%, list=13%, signal=27%	IL13/SMAD4/FBLN1/TYROBP/CX3CL1/MYB/CD200/LILRB1/LGALS9/FOXP3
GO:0045920	negative regulation of exocytosis	36	-0.541792	-1.55791	0.00227015	0.0197173	0.0160533	1826	tags=36%, list=10%, signal=33%	NOTCH1/C9orf72/STXBP6/CEACAM1/CD300A/FOXF1/ADRA2A/SPI1/LGALS9/FCGR2B/CD84/NCKAP1L/CCR2
GO:0002420	natural killer cell mediated cytotoxicity directed against tumor cell target	10	-0.743272	-1.72718	0.00227557	0.019727	0.0160612	1996	tags=70%, list=11%, signal=63%	IL12A/CEACAM1/IL12B/HAVCR2/NKG7/CRTAM/CD226
GO:0060760	positive regulation of response to cytokine stimulus	66	-0.47357	-1.43822	0.00227767	0.019727	0.0160612	4756	tags=44%, list=25%, signal=33%	MMP12/PARP9/TRAF2/TRIM41/USP27X/NLRC5/C1QTNF4/PRKN/TBK1/IL1R1/RIPK1/TRIM56/LRRC70/CD40/PARP14/IL7/RBM47/STING1/GFI1/IKBKE/NLRP6/CSF1/CD300LF/TLR4/ZBP1/LAPTM5/CD74/TXK/CXCR4
GO:0031639	plasminogen activation	27	0.349604	1.62086	0.00231132	0.0199436	0.0162376	459	tags=22%, list=2%, signal=22%	S100A10/ANXA2/SERPINE1/PLAU/ENO1/PGK1
GO:0043542	endothelial cell migration	223	-0.393613	-1.2847	0.0023124	0.0199436	0.0162376	5130	tags=39%, list=27%, signal=29%	HDAC7/DCN/AGT/LGMN/PRKD2/RGCC/ABL1/MMRN2/NFE2L2/SPRED1/FGF1/FLT4/GATA3/SEMA5A/FOXP1/ADGRA2/LGALS8/CCN3/SLIT2/PDPK1/FGFR1/JCAD/PROX1/ADAMTS9/PRCP/SIRT1/PIK3CB/ATP5F1A/SOX18/MIA3/APOE/VSTM4/HMOX1/NOS3/DLL4/MECP2/MEF2C/GPLD1/AKT3/TGFBR3/PRKX/PATZ1/PTPRM/P2RX4/PTP4A3/CD40/KDR/PLXND1/BCAS3/SASH1/CDH5/NR2F2/RHOJ/ROBO1/PPARG/NOTCH1/SP1/MEOX2/ZEB2/EMP2/SERPINF1/PRKD1/FGF2/ACVRL1/SMOC2/TEK/ATOH8/ANGPT1/CY…
GO:0022604	regulation of cell morphogenesis	241	-0.391747	-1.28239	0.0023124	0.0199436	0.0162376	6000	tags=42%, list=32%, signal=29%	BRWD3/NTNG1/C15orf62/TBCCD1/GNA13/GAS2/CDKL3/PTK2B/SYT17/CCL13/RIMS1/TBC1D24/PLXNB2/P2RY1/PLXNB1/FBXW8/SEMA3E/SPTA1/DLG4/PALM2AKAP2/CCL24/RHOU/CPNE9/CDKL5/SYT4/TIAM1/CCL11/RELN/ARHGAP35/CDC42EP4/ZMYM4/PALM/DAG1/CLDN4/ZMYM3/CNTN2/CAMSAP1/CCL3/PRKN/SH3KBP1/WDPCP/BRWD1/DMTN/FZD4/SLC26A5/SYT2/TAOK2/ERMN/EEF2K/MECP2/EPS8/ARHGAP18/SPRY3/LIMD1/CFAP410/CLDN3/KDR/PLXND1/ITSN2/RHOJ/SYNE3/UNC13A/STAU2/PHIP/…
GO:0002430	complement receptor mediated signaling pathway	14	-0.681738	-1.70496	0.00234986	0.0202384	0.0164776	3926	tags=79%, list=21%, signal=62%	GPR33/C5AR1/GPLD1/C3/FPR1/C3AR1/FPR3/CMKLR1/ITGAM/CR1/CR2
GO:0043371	negative regulation of CD4-positive, alpha-beta T cell differentiation	25	-0.583455	-1.60778	0.00238876	0.0205081	0.0166972	4436	tags=56%, list=23%, signal=43%	TNFSF18/HLX/BCL6/RUNX1/LOXL3/RC3H1/TNFSF4/RUNX3/IL2/STAT5A/CD69/TBX21/JAK3/FOXP3
GO:0120163	negative regulation of cold-induced thermogenesis	47	-0.505758	-1.49799	0.00239117	0.0205081	0.0166972	3410	tags=36%, list=18%, signal=30%	NR1H2/NOVA2/IL15/RBPJ/IP6K1/NOTCH1/ARRDC3/ZNF423/LNPEP/NOVA1/NR1H3/ALDH1A1/PLCL1/IL18R1/MAP2K6/TLR4/PLCL2
GO:0048008	platelet-derived growth factor receptor signaling pathway	102	-0.442678	-1.38949	0.00238639	0.0205081	0.0166972	5656	tags=47%, list=30%, signal=33%	HIP1/CLASP2/RGS14/SGPL1/EPHA5/LRP1/ERBB2/MYOCD/NR4A3/ABL1/ROR2/FLT1/FLT4/DDR2/ALK/ERBB4/EPHA6/FGFR1/FGFR2/PDGFRL/ZFAND5/TIE1/EPHA10/SMPD3/NTRK1/INSRR/KDR/NTRK2/LTK/APOD/EPHA3/EPHA7/INSR/TXNIP/PTGIR/EPHB1/F7/TEK/PDGFRA/PDGFD/ARID5B/JAK2/MERTK/NTRK3/CSF1R/PTPRJ/KIT/FLT3
GO:0002755	MyD88-dependent toll-like receptor signaling pathway	20	-0.613979	-1.64467	0.00241871	0.0207155	0.016866	6412	tags=75%, list=34%, signal=50%	TLR9/IRAK2/TNIP1/TRAF6/MYD88/TLR6/TIRAP/IKBKB/IRF1/IRAK4/CD300A/CD300LF/TLR4/IRAK3/BTK
GO:0034154	toll-like receptor 7 signaling pathway	10	-0.741702	-1.72353	0.00244258	0.0208909	0.0170088	648	tags=50%, list=3%, signal=48%	PIK3AP1/HAVCR2/LILRA4/TLR7/SCIMP
GO:0034122	negative regulation of toll-like receptor signaling pathway	20	-0.613663	-1.64382	0.00245741	0.0209885	0.0170883	1033	tags=40%, list=5%, signal=38%	NLRP6/SARM1/ARRB2/CD300A/SMPDL3B/CD300LF/IRAK3/IRF4
GO:0043379	memory T cell differentiation	13	-0.678031	-1.66267	0.00246495	0.0210238	0.017117	4050	tags=77%, list=21%, signal=61%	CD46/BCL6/IL23A/TNFSF4/IL23R/HLA-DRB1/IL12B/IL12RB1/HLA-DRA/FGL2
GO:0070102	interleukin-6-mediated signaling pathway	18	-0.625596	-1.65166	0.00250396	0.0212975	0.0173399	4838	tags=61%, list=26%, signal=46%	JAK1/CEBPA/C1QTNF4/RIPK1/SMAD4/STAT3/GFI1/IL6ST/JAK2/ST18/SPI1
GO:0045428	regulation of nitric oxide biosynthetic process	59	-0.484631	-1.46179	0.00250238	0.0212975	0.0173399	3565	tags=39%, list=19%, signal=32%	TLR6/CLEC7A/DDAH2/DDAH1/PIK3CB/ESR1/APOE/GCHFR/P2RX4/INSR/ACVR2A/CLU/PTGIS/RGN/IL10/IFNG/JAK2/TLR5/KLF2/TLR4/KLRK1/ITGB2/CX3CR1
GO:0033002	muscle cell proliferation	204	-0.396684	-1.28955	0.00257138	0.0218408	0.0177822	6130	tags=48%, list=32%, signal=33%	NOTCH3/CCN4/GNAI2/ZFPM2/TCF7L2/GNA13/TBX20/RPS6KB1/SIX1/BMP4/FRS2/TAFA5/VGLL4/RBM10/MYOCD/FOXJ2/NR4A3/PTAFR/PRKAR1A/ABL1/STAT1/SKI/CALCRL/HEY2/TGFB3/SERPINF2/MYD88/FOXP1/MEF2D/PPARGC1A/DDR2/SOD2/CCN3/MSTN/ERBB4/DNMT1/MEGF10/FGFR1/ERN1/RUNX1/TP73/MAP3K5/FGFR2/SMAD1/PAXBP1/NPR1/FGF20/NPY5R/ELANE/SMPD3/APOE/HMOX1/NOS3/ARID2/MEF2C/DIPK2A/TGFBR3/IL13/VIPR2/RBPJ/OGN/APOD/IL12A/CCL5/PPARG/NOTCH1/IGFBP5/…
GO:0071353	cellular response to interleukin-4	37	-0.54532	-1.57748	0.00259995	0.022053	0.017955	5480	tags=54%, list=29%, signal=39%	MRC1/STAT6/MCM2/JAK1/DCSTAMP/GATA3/KEAP1/ALAD/CD40/LEF1/PARP14/TCF7/XBP1/STAT5A/RUFY4/CD300LF/JAK3/CORO1A/IL2RG/PTPRC
GO:0008037	cell recognition	155	-0.410238	-1.31844	0.00264537	0.0224075	0.0182436	4410	tags=37%, list=23%, signal=28%	ARHGAP35/OVGP1/TEX101/SEMA5A/NEDD9/IGSF9/C4BPB/IZUMO1R/COLEC11/CNTN2/C4BPA/MEGF10/CLEC7A/PLA2G5/NRCAM/MEGF8/CASP3/COLEC10/TUB/CCL21/CRTAC1/COLEC12/CD209/FOLR2/NCAM2/SPACA4/ST6GALNAC6/HSPA1L/PLXND1/CADM1/EPHA3/ROBO1/CLGN/ZPBP2/EPHB1/AMIGO1/CNTN4/FCGR1A/ROBO2/DSCAML1/FCN1/HAVCR2/PRF1/C4B/PECAM1/CRTAM/CFP/CNR1/DOCK8/CXCR4/NCR3/CCR7/DOCK2/CD226/CCL19/CD6/CD5
GO:0150146	cell junction disassembly	31	-0.554821	-1.57109	0.00266699	0.0225595	0.0183674	1893	tags=39%, list=10%, signal=35%	KCNK13/IQSEC1/C1QA/C3/C1QB/C1QC/PIK3R1/CX3CL1/SARM1/ITGAM/PLXNC1/CX3CR1
GO:0007611	learning or memory	280	-0.378216	-1.24653	0.00268237	0.0226585	0.018448	7577	tags=54%, list=40%, signal=33%	KCNK2/GABRA5/NPAS4/TLR2/CREB1/NEUROG1/GRM5/PTEN/SLC6A1/SLC8A2/BLOC1S6/VDAC3/ADCY3/CLN8/NF1/PDE8B/TAFA2/TBR1/PAK5/ATP1A2/KRAS/LMX1A/TANC1/B2M/TTC36/TSC1/PAIP2/PPP1R1B/NLGN4Y/ABCC8/AGER/SNAP25/PPT1/DNAH11/ADNP/BRSK1/SYNGAP1/FZD9/LHX8/CHRNB2/TMOD2/EHMT2/THRA/POMK/MEIS2/RPS6KB1/SGK1/RGS14/CLSTN2/PRKCG/GRIN2B/GLP1R/SLC8A3/NFATC4/UBE3A/DLG4/LGMN/ABL1/ADGRF1/SYT4/PJA2/CCL11/SLC12A5/RELN/PRRT1/NEDD9/KMT2…
GO:2000319	regulation of T-helper 17 cell differentiation	28	-0.564402	-1.58054	0.00268897	0.0226831	0.018468	4719	tags=61%, list=25%, signal=46%	BRD2/TNFSF18/EP300/IL23A/LOXL3/RC3H1/IL23R/NFKBID/IL2/STAT5A/IL12B/IL12RB1/CD69/BATF/TBX21/JAK3/FOXP3
GO:0032817	regulation of natural killer cell proliferation	12	-0.701357	-1.68494	0.00273043	0.0230013	0.0187271	3182	tags=75%, list=17%, signal=62%	IL23A/STAT5B/IL15/FCGR3A/IL23R/TYK2/JAK2/IL12B/PTPN22
GO:0019233	sensory perception of pain	83	-0.456907	-1.41149	0.00275637	0.0231565	0.0188534	4571	tags=37%, list=24%, signal=28%	TAFA4/P2RX7/CCN3/ASIC3/CCL3/TMEM100/HTR2A/OPRL1/MMP24/ACP3/MECP2/NTRK1/P2RX4/NPY1R/ADORA1/EPHB1/PENK/LXN/CXCL12/DISC1/CCL2/GRIN2A/SCN11A/FYN/AQP1/ZFHX2/PNOC/CXCR4/GPR171/CCR2/KCNA2
GO:0051235	maintenance of location	218	-0.395837	-1.29026	0.00275637	0.0231565	0.0188534	5672	tags=38%, list=30%, signal=27%	JPH1/UVRAG/PTK2B/CASQ1/TOPORS/TAF3/GOLPH3/GAA/MORC3/CEMIP/VPS13A/VPS13D/PKD2/ABL1/MFSD8/PRKCE/FBN1/TAF8/P2RX7/MCOLN1/RYR1/TMEM38A/PLCH1/PDPK1/CCL3/AKAP9/GSTM2/PLCB4/TMEM232/DMD/HTR2A/CACNA1C/CYBA/CXCL10/ANK3/BARD1/SIRT1/CCL21/PLCE1/VPS13C/PGR/APOE/PRKACA/PLCG2/PDE4D/IL13/LYN/APLNR/DRD1/EPG5/SUN2/SLC25A23/GP5/PRKD1/FGF2/JPH4/GP1BA/HTR2B/ANK2/PLCL1/CXCL9/ANXA6/CX3CL1/SYNE1/SLC8A1/ITPR1/SRGN/PTPN6/X…
GO:0019076	viral release from host cell	28	0.336408	1.57389	0.00278656	0.0233464	0.019008	2377	tags=36%, list=13%, signal=31%	CAV2/CHMP1A/PPIA/VAPA/PC/VPS4A/VPS37B/TSG101/VAPB/RAB7A
GO:0035891	exit from host cell	28	0.336408	1.57389	0.00278656	0.0233464	0.019008	2377	tags=36%, list=13%, signal=31%	CAV2/CHMP1A/PPIA/VAPA/PC/VPS4A/VPS37B/TSG101/VAPB/RAB7A
GO:0099509	regulation of presynaptic cytosolic calcium ion concentration	16	-0.643003	-1.66218	0.00281405	0.0235447	0.0191695	2576	tags=50%, list=14%, signal=43%	ERC2/ADORA1/CACNB2/SV2B/CACNB4/TSPOAP1/CNR1/P2RX1
GO:0002855	regulation of natural killer cell mediated immune response to tumor cell	10	-0.736412	-1.71123	0.00281836	0.0235488	0.0191728	1996	tags=70%, list=11%, signal=63%	IL12A/CD160/CEACAM1/IL12B/HAVCR2/CRTAM/CD226
GO:0061515	myeloid cell development	89	-0.451954	-1.40419	0.00283036	0.0235532	0.0191764	4632	tags=39%, list=24%, signal=30%	LRRK1/FBN1/THPO/BRD1/FOXP1/NEMP1/EP300/BCL6/ADGRF5/DMTN/ARID4A/TNFSF11/TAL1/SH2B3/SIGLEC15/SLC11A2/SLC25A40/P2RX5/GP5/GATA1/HDAC6/MEIS1/GP1BA/TYROBP/PIP4K2A/MYB/LTF/KLF2/PTPN6/FLI1/KIT/LILRB1/NRROS/NCKAP1L/EVI2B
GO:0048659	smooth muscle cell proliferation	141	-0.420829	-1.34362	0.00283036	0.0235532	0.0191764	6455	tags=52%, list=34%, signal=35%	RBPMS2/NOX1/PDCD4/NOTCH3/CCN4/GNAI2/TCF7L2/GNA13/RPS6KB1/BMP4/FRS2/TAFA5/RBM10/MYOCD/FOXJ2/NR4A3/PTAFR/STAT1/CALCRL/TGFB3/SERPINF2/MYD88/FOXP1/MEF2D/PPARGC1A/DDR2/SOD2/CCN3/DNMT1/ERN1/MAP3K5/FGFR2/NPR1/NPY5R/ELANE/SMPD3/APOE/HMOX1/NOS3/MEF2C/IL13/VIPR2/OGN/APOD/IL12A/CCL5/PPARG/IGFBP5/PTGIR/MDM2/FGF2/NDRG2/PDE1A/PDGFD/IRAK4/IL10/CDKN1B/IGF1/NPPC/HPGD/PIK3R1/CX3CL1/XBP1/IFNG/JAK2/AIF1/MYB/S1PR1/IL…
GO:0010721	negative regulation of cell development	273	-0.385224	-1.26821	0.00283036	0.0235532	0.0191764	6226	tags=44%, list=33%, signal=30%	SEMA6D/ABCC8/MCF2/REST/SYNGAP1/SEMA6C/CLEC12A/SOCS5/MT3/THY1/TBX6/SMAD7/QKI/IL17D/CDKL3/BMP4/PRDX2/BMP7/GPR137/NFATC4/CTDSP1/TLX2/ERBB2/CDKN2A/LHX2/KDM4A/PRDM16/PGLYRP1/SKI/RUFY3/SYT4/FBN1/CCL11/SOCS1/HOOK3/FBXO7/FSTL4/TNFSF18/DTX1/CEBPA/HLX/SEMA5A/APPL2/GPR137B/MDK/TTPA/DAAM2/KIAA0319/BCL6/CCL3/DAB1/CTNNA1/FOXJ1/PROX1/RUNX1/DRD3/GORASP1/DRAXIN/PTPRS/PRTG/LOXL3/TLR3/RAPGEF2/TNFRSF11B/MECP2/TP53/L…
GO:0051797	regulation of hair follicle development	20	0.381096	1.63197	0.00284955	0.0236489	0.0192544	858	tags=30%, list=5%, signal=29%	KRT17/PKP3/CDH3/FST/MSX2/FERMT1
GO:0045124	regulation of bone resorption	43	-0.530015	-1.55795	0.00284743	0.0236489	0.0192544	4501	tags=49%, list=24%, signal=37%	PDK4/P2RX7/DCSTAMP/GPR137B/IL20RA/CD38/LTBP3/TNFSF11/TF/TNFRSF11B/SIGLEC15/PPARGC1B/CSK/HAMP/TMEM119/SYK/MC4R/S1PR1/TNFRSF11A/CSF1R/INPP5D
GO:0032740	positive regulation of interleukin-17 production	27	-0.573167	-1.59371	0.00288264	0.0238914	0.0194517	1259	tags=41%, list=7%, signal=38%	IL23R/TYK2/ARID5A/CARD9/JAK2/IL2/IL12B/IL21/BTK/LY9/SLAMF6
GO:1904062	regulation of monoatomic cation transmembrane transport	291	-0.37934	-1.25286	0.00294136	0.0243453	0.0198213	4827	tags=34%, list=25%, signal=25%	PKD2/RGS9/ABL1/PRKCE/GRM6/KCNE1/GRIN2C/P2RX7/FMR1/EDN3/KCNS3/TMEM38A/PLP1/ATP7A/KCNAB1/FXYD2/STIM2/KCNIP2/P2RX2/PDPK1/VAMP2/AKAP9/GSTM2/ATP4A/SESTD1/SENP1/DMD/LRRC55/KCNG3/CACNA1C/CYBA/FXYD7/CXCL10/TMC2/ANK3/OSR1/TRPC3/FGF14/LRRC26/KCNIP1/PPP3CC/PRKACA/RGS7/PDE4D/IL13/LYN/P2RX4/APLNR/DRD1/CACNA1F/ISCU/AKAP7/P2RX5/HAMP/KCNH2/SPHK2/AMIGO1/PRKD1/JPH4/UTRN/ATP1B2/FXYD6/PDE4B/ANK2/WNK2/KCNMB1/CACNA2D1…
GO:0032731	positive regulation of interleukin-1 beta production	60	-0.47963	-1.44886	0.00298133	0.024643	0.0200637	4463	tags=42%, list=24%, signal=32%	P2RX7/MYD88/TMEM106A/CCL3/TLR6/CLEC7A/ISL1/LILRA5/NLRP3/GBP5/LPL/NLRP12/IL17A/STAT3/TYROBP/IFNG/JAK2/LILRA2/NLRC4/TLR4/NAIP/TLR8/CARD8/LGALS9/CCL19
GO:0006837	serotonin transport	22	-0.590353	-1.59638	0.00298982	0.02468	0.0200939	2410	tags=41%, list=13%, signal=36%	SLC29A3/MAOB/SLC18A2/SLC18B1/SYK/SLC18A1/LILRB1/CNR1/P2RX1
GO:0045429	positive regulation of nitric oxide biosynthetic process	40	-0.518491	-1.51108	0.00299631	0.0247005	0.0201105	4827	tags=50%, list=25%, signal=37%	PKD2/NFATC3/SOD2/TLR6/CLEC7A/DDAH2/DDAH1/PIK3CB/ESR1/APOE/P2RX4/INSR/CLU/IFNG/JAK2/TLR5/KLF2/TLR4/KLRK1/ITGB2
GO:0090520	sphingolipid mediated signaling pathway	18	-0.617744	-1.63093	0.00300862	0.0247689	0.0201662	2923	tags=44%, list=15%, signal=38%	S1PR2/PIK3CB/SMPD3/SPHK2/S1PR1/S1PR4/PLPP3/PIK3CG
GO:0048934	peripheral nervous system neuron differentiation	16	-0.640212	-1.65497	0.00305019	0.0250775	0.0204175	4753	tags=69%, list=25%, signal=52%	SLC25A46/ASCL1/POU4F1/HAND2/ISL1/RUNX1/NTRK2/ETV1/RUNX3/NEFH/VCAM1
GO:1902624	positive regulation of neutrophil migration	36	-0.534316	-1.53641	0.00305812	0.0251092	0.0204433	4665	tags=56%, list=25%, signal=42%	FUT4/MOSPD2/MDK/SELENOK/THBS4/TIRAP/IL23A/IL1R1/C5AR1/CCL21/DAPK2/CD99L2/CAMK1D/C3AR1/CD74/FUT7/RIPOR2/NCKAP1L/CCR7/CCL19
GO:0140895	cell surface toll-like receptor signaling pathway	65	-0.476049	-1.44476	0.00309244	0.0253572	0.0206451	4783	tags=45%, list=25%, signal=33%	PRKCE/PJA2/TRAF6/MYD88/APPL2/LY96/SQSTM1/TNIP3/TBK1/TLR6/TIRAP/CYBA/NINJ1/CD14/LYN/WDFY1/APPL1/TRIL/IRAK4/NR1H3/PIK3R1/LILRA2/LTF/TLR5/PIK3AP1/TLR4/TLR1/PTPN22/SCIMP
GO:0090025	regulation of monocyte chemotaxis	31	-0.552612	-1.56483	0.00312094	0.0255569	0.0208077	4989	tags=61%, list=26%, signal=45%	LGMN/DEFB124/TNFSF18/MOSPD2/CCN3/SLIT2/CCL1/CXCL10/NINJ1/LYN/CCL5/CXCL17/CXCL12/PLA2G7/AIF1/SLAMF8/CCR1/CX3CR1/CCR2
GO:0043268	positive regulation of potassium ion transport	42	-0.512131	-1.50059	0.00317922	0.0259995	0.0211682	4195	tags=48%, list=22%, signal=37%	KCNE1/EDN3/FXYD2/KCNIP2/AKAP9/SENP1/LRRC55/LRRC26/RGS7/DRD1/AKAP7/ADORA1/KCNH2/AMIGO1/ATP1B2/ANK2/KCNMB1/KCNJ2/KCNQ1/ADRA2A
GO:0001820	serotonin secretion	10	-0.730908	-1.69844	0.00319413	0.0260868	0.0212392	3583	tags=70%, list=19%, signal=57%	SLC6A4/MAOB/SLC18A2/SYK/LILRB1/CNR1/P2RX1
GO:0003084	positive regulation of systemic arterial blood pressure	15	-0.648099	-1.65099	0.00320229	0.0261188	0.0212653	2521	tags=40%, list=13%, signal=35%	CHRFAM7A/NR2F2/ADORA1/ENG/ACE/AVPR2
GO:0001765	membrane raft assembly	13	0.491374	1.86395	0.00331077	0.0269679	0.0219565	44	tags=31%, list=0%, signal=31%	S100A10/CAV1/CAV2/ANXA2
GO:0007188	adenylate cyclase-modulating G protein-coupled receptor signaling pathway	268	-0.383864	-1.26251	0.00334833	0.0272378	0.0221763	4861	tags=36%, list=26%, signal=27%	HRH4/PRKAR1A/ADGRF1/GRM6/PTGER3/CALCRL/OPRD1/GPR62/GNAL/TCP11/ADM5/ADGRL2/PDE4A/SCTR/PALM/ADGRB3/ADGRF5/ADRB3/ADGRE5/GRIK3/HTR1F/PRKACB/POMC/CXCL10/DRD3/MRAP2/GPHA2/OPRL1/S1PR2/ADM2/PSAP/CRTC3/GRM7/RAPGEF2/ADGRL4/ADRA1A/PRKACA/HTR6/HTR4/PDE4D/GNAZ/GRM8/CRHR2/NPY1R/CASR/GRM2/VIPR2/APLNR/MGRN1/DRD1/GPBAR1/GPR88/PTGDR2/PTGIR/ARRDC3/ADORA1/ADCYAP1/MC4R/ADGRG2/PTGFR/ADGRE3/FPR1/INSL3/PDE4B/PTGER2/PDE3…
GO:0060142	regulation of syncytium formation by plasma membrane fusion	28	-0.559058	-1.56558	0.00341364	0.0277324	0.022579	1550	tags=32%, list=8%, signal=30%	PLEKHO1/TNFSF14/CXCL9/TYROBP/CFLAR/CAMK1/NFATC2/RIPOR2/CD53
GO:0048534	hematopoietic or lymphoid organ development	102	-0.438695	-1.37699	0.00342233	0.0277664	0.0226067	5575	tags=44%, list=29%, signal=31%	SIX1/SPNS2/PRDX2/RBM15/NKX3-2/NFKB2/RIPK3/ZBTB1/ASXL1/ABL1/GATA3/IL7R/KMT2A/BRAF/HAND2/FOXE1/RCBTB2/RORC/STAT5B/TP53/SLC46A2/HOXB4/IL15/TOX/CTC1/BCL3/ATM/PKN1/RAF1/RC3H1/NKX2-3/AIRE/CDH17/SLC40A1/FGF10/BCL2L11/LMO4/CACNB4/TNFRSF11A/PBX1/LTB/BCL2/CXCR5/LTA/PTPRC
GO:0000479	endonucleolytic cleavage of tricistronic rRNA transcript (SSU-rRNA, 5.8S rRNA, LSU-rRNA)	16	0.448561	1.84775	0.00347871	0.0281246	0.0228984	2076	tags=38%, list=11%, signal=33%	BOP1/RPS21/RRS1/RPP40/TSR1/TBL3
GO:0015872	dopamine transport	44	-0.496133	-1.46197	0.00348018	0.0281246	0.0228984	3663	tags=36%, list=19%, signal=29%	PRKN/HTR2A/DRD3/FGF20/SLC29A3/DTNBP1/GRM2/SLC18A2/DRD1/CXCL12/SLC18A1/CHRNA6/SYT11/CNR1/KCNA2/PRKCB
GO:0050432	catecholamine secretion	49	-0.492311	-1.46084	0.0034732	0.0281246	0.0228984	3663	tags=51%, list=19%, signal=41%	CHRNB2/KCNB1/TGM2/P2RY1/SYT4/GRK2/PRKN/HTR2A/ADRA2B/DRD3/FGF20/MECP2/CHRFAM7A/DTNBP1/GRM2/SLC18A2/ADORA3/CXCL12/ADORA2A/CHRNA6/ADRA2A/SYT11/CNR1/KCNA2/PRKCB
GO:0002544	chronic inflammatory response	21	-0.607458	-1.63261	0.0036146	0.0291726	0.0237516	1988	tags=38%, list=10%, signal=34%	CCL5/IL10/IDO1/SCN11A/CXCL13/VCAM1/FOXP3/LTA
GO:0038128	ERBB2 signaling pathway	23	0.363448	1.6812	0.00362573	0.0292242	0.0237936	1163	tags=30%, list=6%, signal=29%	AREG/EREG/TGFA/NRG1/PTK6/EGFR/HBEGF
GO:0032868	response to insulin	317	-0.376528	-1.24565	0.00364431	0.0293355	0.0238842	5214	tags=38%, list=27%, signal=28%	EPHA5/FOXO1/PCK1/STXBP4/ZNF106/ERBB2/CTSK/PRKCD/KCNJ8/VWA2/SCAP/SMARCC1/IRS4/MAX/STAT1/SOCS1/OGT/AKT2/PDK4/ROR2/FLT1/SORT1/GPT/FLT4/ENPP1/APPL2/EIF4EBP2/SIK2/DDR2/ALK/ZNF592/MSTN/ERBB4/SREBF1/USF1/SLC27A1/PDPK1/EPHA6/CRY2/VAMP2/PPARA/FGFR1/CUL3/EGR2/ALPL/NCOA2/TRPV4/SORBS1/HADH/PARP1/FGFR2/UCP3/GRB2/SIRT1/GPR21/TIE1/TRARG1/VPS13C/SH2B2/EPHA10/NCOA5/RARRES2/EEF2K/GPLD1/APC/NTRK1/INSRR/LYN/KDR/NTRK…
GO:0006040	amino sugar metabolic process	42	-0.508803	-1.49083	0.00369979	0.0297432	0.0242162	4480	tags=48%, list=24%, signal=36%	OGA/OVGP1/CHST5/NAGK/MGAT1/CHST6/FN3K/NPL/LARGE1/CHST4/ST3GAL1/GNE/CHI3L1/CHI3L2/CSGALNACT1/CHIT1/RENBP/ALDH1A1/MGAT3/ST6GAL1
GO:0032703	negative regulation of interleukin-2 production	29	-0.553158	-1.55574	0.00373384	0.0299778	0.0244071	2572	tags=41%, list=14%, signal=36%	PRKACA/VSIG4/CD34/LAG3/HAVCR2/LILRB4/LAPTM5/CR1/TBX21/FOXP3/PTPRC/GPR174
GO:0023061	signal release	493	-0.361074	-1.2043	0.00375531	0.0301109	0.0245155	6323	tags=41%, list=33%, signal=28%	ORAI1/CPLX1/PNKD/RAB11B/PTPN23/ABCC8/SNAP25/PPT1/REST/RAB3A/BRSK1/PREPL/SYT9/F2RL2/SIDT2/UNC13C/SYBU/CHRNB2/KCNB1/CCDC186/CRY1/TCF7L2/SLC4A8/NR1H4/TCIRG1/SNX4/TBX3/RAB5A/ABCC4/CYB5R4/PRKCG/STX19/RIMS1/TRH/RAB8B/OSM/TGM2/P2RY1/C1QTNF3/SLC16A10/EPHA5/GLP1R/FOXO1/MPC2/STXBP4/FBXL20/RIMS4/PIP5K1C/AGT/EXOC3L1/KCNJ8/NAPA/ACVR2B/PRKAR1A/PRKCE/PLA2G3/SYT4/SNAPIN/TIAM1/SNCAIP/NADK/GDF9/GPR27/P2RX7/GATA3/F…
GO:1901739	regulation of myoblast fusion	20	-0.604315	-1.61878	0.00377317	0.0302148	0.0246001	1550	tags=35%, list=8%, signal=32%	PLEKHO1/TNFSF14/CXCL9/CFLAR/NFATC2/RIPOR2/CD53
GO:0002562	somatic diversification of immune receptors via germline recombination within a single locus	71	-0.460239	-1.40612	0.0038335	0.0306182	0.0249286	6670	tags=55%, list=35%, signal=36%	SHLD1/NSD2/NFKBIZ/HMGB2/POLB/PAXIP1/NHEJ1/UNG/RNF168/SUPT6H/SHLD3/STAT6/TP53BP1/RIF1/MSH6/SHLD2/PARP3/ATAD5/MSH3/BCL6/IL27RA/MLH1/DCAF1/DCLRE1C/ATM/CD40/LEF1/TNFSF4/AICDA/IL10/TNFSF13/IL2/CCR6/BATF/TBX21/FOXP3/PTPRC/CD28/CD40LG
GO:0016444	somatic cell DNA recombination	71	-0.460239	-1.40612	0.0038335	0.0306182	0.0249286	6670	tags=55%, list=35%, signal=36%	SHLD1/NSD2/NFKBIZ/HMGB2/POLB/PAXIP1/NHEJ1/UNG/RNF168/SUPT6H/SHLD3/STAT6/TP53BP1/RIF1/MSH6/SHLD2/PARP3/ATAD5/MSH3/BCL6/IL27RA/MLH1/DCAF1/DCLRE1C/ATM/CD40/LEF1/TNFSF4/AICDA/IL10/TNFSF13/IL2/CCR6/BATF/TBX21/FOXP3/PTPRC/CD28/CD40LG
GO:0035795	negative regulation of mitochondrial membrane permeability	20	0.366765	1.5706	0.00390865	0.0311377	0.0253515	1373	tags=30%, list=7%, signal=28%	BNIP3/BOK/BAK1/NOL3/IER3/HK2
GO:0034765	regulation of monoatomic ion transmembrane transport	324	-0.372762	-1.23313	0.00390403	0.0311377	0.0253515	4248	tags=31%, list=22%, signal=24%	FMR1/EDN3/KCNS3/TMEM38A/PLP1/ATP7A/KCNAB1/FXYD2/STIM2/KCNIP2/P2RX2/PDPK1/VAMP2/AKAP9/GSTM2/ATP4A/SESTD1/KCNJ16/SENP1/DMD/LRRC55/KCNG3/CACNA1C/CYBA/FXYD7/CXCL10/TMC2/ANK3/OSR1/TRPC3/FGF14/SLC26A5/RIPK1/LRRC26/KCNIP1/PPP3CC/PRKACA/KCNJ5/RGS7/PDE4D/IL13/LYN/P2RX4/KCNJ11/APLNR/DRD1/CACNA1F/ISCU/AKAP7/P2RX5/CRBN/CFTR/HAMP/KCNH2/SPHK2/AMIGO1/PRKD1/JPH4/UTRN/ATP1B2/FXYD6/PDE4B/ANK2/WNK2/KCNMB1/CACNA2D1/…
GO:0050433	regulation of catecholamine secretion	42	-0.506726	-1.48475	0.00392363	0.0312166	0.0254158	3663	tags=40%, list=19%, signal=33%	PRKN/HTR2A/ADRA2B/DRD3/FGF20/CHRFAM7A/DTNBP1/GRM2/ADORA3/CXCL12/ADORA2A/CHRNA6/ADRA2A/SYT11/CNR1/KCNA2/PRKCB
GO:0010496	intercellular transport	10	0.55443	1.84276	0.00394667	0.0313295	0.0255077	1414	tags=40%, list=7%, signal=37%	GJB6/GJB2/ARC/GJB4
GO:0002726	positive regulation of T cell cytokine production	28	-0.55607	-1.55721	0.00394799	0.0313295	0.0255077	4756	tags=50%, list=25%, signal=38%	TRAF2/TRAF6/GATA3/IL1R1/NLRP3/DENND1B/SECTM1/TNFSF4/ARID5A/IL18R1/CD7/TBX21/SASH3/SLAMF1
GO:0072672	neutrophil extravasation	14	-0.668929	-1.67293	0.00395657	0.0313572	0.0255302	4102	tags=64%, list=22%, signal=50%	MDK/CD177/IL1R1/CD99L2/PECAM1/FUT7/RIPOR2/JAML/PIK3CG
GO:0007189	adenylate cyclase-activating G protein-coupled receptor signaling pathway	182	-0.396692	-1.28369	0.00397839	0.0314896	0.025638	5420	tags=40%, list=29%, signal=29%	GPR12/ADRB1/GCGR/GPR4/GLP1R/MC5R/PRKAR1A/ADGRF1/PTGER3/CALCRL/GPR62/GNAL/TCP11/ADM5/ADGRL2/PDE4A/SCTR/ADGRB3/ADGRF5/ADRB3/ADGRE5/POMC/CXCL10/DRD3/MRAP2/GPHA2/OPRL1/S1PR2/ADM2/CRTC3/RAPGEF2/ADGRL4/ADRA1A/PRKACA/HTR6/HTR4/PDE4D/VIPR2/MGRN1/DRD1/GPBAR1/PTGIR/ARRDC3/ADCYAP1/MC4R/ADGRG2/PTGFR/ADGRE3/PDE4B/PTGER2/PDE3B/PTGER4/ADCY4/CXCL9/GNG2/ADGRD1/ADCY5/S1PR1/ADORA2A/ADCY6/RAMP2/ADRA2A/FFAR4/S1PR4/RA…
GO:0009624	response to nematode	10	-0.72455	-1.68367	0.00398743	0.0315207	0.0256633	3675	tags=60%, list=19%, signal=48%	ITLN1/RBBP9/IL13/PTGER2/PTGER4/HPGDS
GO:0035855	megakaryocyte development	22	-0.58242	-1.57493	0.00399323	0.031526	0.0256677	5861	tags=59%, list=31%, signal=41%	MED1/WASF2/THPO/EP300/TAL1/SH2B3/GP5/MEIS1/GP1BA/PIP4K2A/PTPN6/FLI1/KIT
GO:0001937	negative regulation of endothelial cell proliferation	43	-0.522678	-1.53638	0.00400238	0.0315578	0.0256935	2734	tags=42%, list=14%, signal=36%	ATP5F1A/APOE/DLL4/MEF2C/PTPRM/IL12A/NR2F2/PPARG/ENG/ACVRL1/ATOH8/COL4A3/CCL2/VASH1/IL12B/GHRL/ALOX5/CXCR3
GO:0001783	B cell apoptotic process	26	-0.571247	-1.58399	0.00403712	0.031791	0.0258834	4565	tags=50%, list=24%, signal=38%	FNIP1/FOXP1/BCL6/ORMDL3/LYN/PKN1/IL10/IL2/CD74/HSH2D/BCL2/PDCD1/BTK
GO:0070741	response to interleukin-6	34	-0.532254	-1.51835	0.00420268	0.0330338	0.0268953	5120	tags=53%, list=27%, signal=39%	NFKB1/JAK1/SBNO2/CEBPA/C1QTNF4/RIPK1/CHI3L1/SMAD4/PTGIS/STAT3/GFI1/IL6ST/PTPRT/STAT4/JAK2/ST18/SPI1/SELPLG
GO:0070527	platelet aggregation	76	-0.455591	-1.39761	0.00420567	0.0330338	0.0268953	3583	tags=30%, list=19%, signal=25%	SLC6A4/HTR2A/COMP/CTSG/PIK3CB/SH2B3/LYN/EMILIN2/GATA1/SYK/PDGFRA/IL6ST/ADAMTS18/MMRN1/CEACAM1/JAK2/PTPN6/P2RY12/ENTPD1/TSPAN32/FERMT3/PLEK/PIK3CG
GO:0001779	natural killer cell differentiation	24	-0.584417	-1.60147	0.0042678	0.0334792	0.0272579	4894	tags=58%, list=26%, signal=43%	ZBTB1/PGLYRP1/PRDM1/IL15RA/KAT7/STAT5B/IL15/TOX/MERTK/PBX1/RASGRP1/ZNF683/PTPRC/SLAMF1
GO:0002903	negative regulation of B cell apoptotic process	15	-0.639948	-1.63023	0.00427751	0.0335126	0.0272851	4273	tags=53%, list=23%, signal=41%	FOXP1/BCL6/ORMDL3/IL2/CD74/HSH2D/BCL2/PDCD1
GO:0045879	negative regulation of smoothened signaling pathway	34	-0.531618	-1.51653	0.00435412	0.0339864	0.0276708	4306	tags=44%, list=23%, signal=34%	ENPP1/PTCH1/IFT122/SUFU/PRKACB/CDK20/MEGF8/ULK3/GPC3/PRKACA/KCTD6/IFT172/MGRN1/PTCH2/CD3E
GO:0030225	macrophage differentiation	66	-0.4626	-1.4049	0.00435454	0.0339864	0.0276708	5483	tags=48%, list=29%, signal=35%	BMP4/NDP/VPS13A/VPS54/MFSD8/SOCS1/IL33/ROR2/CEBPA/MYD88/GATA3/PARP1/SIRT1/LARGE1/RIPK1/IL15/NKX2-3/ZBTB46/C1QC/IFNG/CSF1/CFLAR/HLA-DRB1/CSF1R/TLR4/ID2/IL34/HCLS1/UCP2/CD4/NRROS/GAB3
GO:0050806	positive regulation of synaptic transmission	160	-0.400982	-1.29102	0.00435019	0.0339864	0.0276708	5839	tags=46%, list=31%, signal=32%	STX1B/PAIP2/AGER/SNAP25/CA7/SLC4A8/CACNG3/LRRTM2/PTK2B/RGS14/CLSTN2/PRKCG/C22orf39/GRIN2B/LRRTM1/SLC8A3/NFATC4/LGI1/DLG4/LGMN/MPP2/KCTD13/ABL1/PRKCE/GRIN2C/SLC24A1/RELN/ROR2/FMR1/PRRT1/BRAF/VAMP2/SQSTM1/IQSEC2/SLC7A10/LARGE1/LAMA2/APOE/ADRA1A/MECP2/CHRFAM7A/NTRK1/DTNBP1/PDE9A/KMO/RASGRF2/CRHR2/NTRK2/TACR2/DRD1/NLGN1/CHRNA7/ADORA1/HDAC6/ZDHHC2/CLSTN3/MICU3/NRXN1/TNR/SLC1A1/CCL2/LILRB2/GRIN2A/TYROB…
GO:0061517	macrophage proliferation	11	-0.693387	-1.65007	0.00437623	0.0341124	0.0277734	1659	tags=64%, list=9%, signal=58%	NDP/IL33/CLU/CX3CL1/CSF1/CSF1R/IL34
GO:0050862	positive regulation of T cell receptor signaling pathway	19	-0.601348	-1.59578	0.00441772	0.0343586	0.0279739	203	tags=32%, list=1%, signal=31%	CARD11/LCK/CCR7/CD226/TRAT1/TESPA1
GO:0002837	regulation of immune response to tumor cell	26	-0.568989	-1.57773	0.0044216	0.0343586	0.0279739	2436	tags=42%, list=13%, signal=37%	FBXO38/IL12A/CD160/CEACAM1/HLA-DRB1/IL12B/HAVCR2/IL4I1/CRTAM/PDCD1/CD226
GO:1904064	positive regulation of cation transmembrane transport	138	-0.415529	-1.32478	0.00442455	0.0343586	0.0279739	4827	tags=37%, list=25%, signal=28%	PKD2/ABL1/GRM6/KCNE1/P2RX7/EDN3/PLP1/FXYD2/STIM2/KCNIP2/P2RX2/PDPK1/AKAP9/GSTM2/SENP1/DMD/LRRC55/FXYD7/CXCL10/ANK3/TRPC3/LRRC26/PPP3CC/RGS7/IL13/P2RX4/APLNR/DRD1/AKAP7/P2RX5/KCNH2/AMIGO1/ATP1B2/FXYD6/ANK2/WNK2/KCNMB1/KCNJ2/CXCL9/CX3CL1/CACNB2/IFNG/WNK3/KCNQ1/AKAP5/TESC/CTSS/P2RX1/CXCR3/CD19/MS4A1
GO:0045625	regulation of T-helper 1 cell differentiation	11	-0.693001	-1.64915	0.00453982	0.0352093	0.0286665	1940	tags=45%, list=10%, signal=41%	IL27/TNFSF4/CD80/JAK3/CCL19
GO:0046598	positive regulation of viral entry into host cell	15	-0.637082	-1.62293	0.00459732	0.0355657	0.0289567	1086	tags=40%, list=6%, signal=38%	TRIM38/HLA-DRB1/TMPRSS2/CD74/LGALS9/CD4
GO:0075294	positive regulation by symbiont of entry into host	15	-0.637082	-1.62293	0.00459732	0.0355657	0.0289567	1086	tags=40%, list=6%, signal=38%	TRIM38/HLA-DRB1/TMPRSS2/CD74/LGALS9/CD4
GO:0006925	inflammatory cell apoptotic process	24	-0.582963	-1.59748	0.00465228	0.0358109	0.0291563	3020	tags=38%, list=16%, signal=32%	ITPKB/SIRT1/PIK3CB/MEF2C/CCL5/PLEKHO2/FASLG/ST6GAL1/CCR5
GO:0002931	response to ischemia	63	-0.465931	-1.41159	0.00465228	0.0358109	0.0291563	5598	tags=52%, list=30%, signal=37%	PTK2B/MLYCD/NDNF/KCNJ8/NFE2L2/P2RX7/TIGAR/P2RX2/SQSTM1/PER2/MAP3K5/SLC26A5/PIK3CB/EEF2K/MEF2C/TP53/ARID1B/P2RX4/KCNJ11/CASR/SOS1/CASP9/NPPC/CX3CL1/CSF1/MYB/ITGAM/CSF1R/FAIM2/MAP2K6/GPR31/CX3CR1/BCL2
GO:0060759	regulation of response to cytokine stimulus	177	-0.393449	-1.27134	0.00464763	0.0358109	0.0291563	6143	tags=44%, list=32%, signal=30%	PYDC1/IRAK2/GPS2/DHX9/XIAP/OTULIN/MAP2K5/MED1/NR1H4/CNOT7/PIAS4/MMP12/USP18/PARP9/CARD16/TRAF2/TRIM41/USP27X/TANK/NLRC5/CYLD/SLIT2/C1QTNF4/ADAR/PRKN/TBK1/NR1H2/USP25/SPPL2A/GIGYF2/IL1R1/RFFL/HIPK1/VRK2/RIPK1/MAPKAPK2/TNFRSF11B/SH2B3/TRIM56/TLE5/LRRC70/SLIT3/CD40/CCL5/ROBO1/PARP14/PPARG/PADI2/CISH/IL7/RBM47/SYK/IKBKB/STING1/GFI1/ANGPT1/SAMHD1/SIGIRR/IL6ST/NR1H3/IKBKE/NLRP6/CSF1/CD300LF/TLR4/ZBP1/I…
GO:0045165	cell fate commitment	289	-0.375536	-1.2399	0.00464763	0.0358109	0.0291563	6132	tags=40%, list=32%, signal=28%	SIX2/NOTCH3/DBX1/SOSTDC1/TBX6/EHMT2/TCF7L2/TBX20/RBBP7/DMRTA2/SOX13/TBX3/SIX1/BMP4/LATS1/STAT6/FOXN4/EYA1/RTF1/FZD7/JAK1/SOX6/GBX1/BRD2/HEY2/PRDM1/TNFSF18/GATA3/DMRT3/ASCL1/NFIB/PTCH1/POU4F1/SUFU/CYLD/EP300/ERBB4/BRAF/CHD3/GATAD2B/WNT8B/FGFR1/ARHGEF2/ISL1/PROX1/PITX1/IL23A/CASP3/FGFR2/WNT9B/SMAD1/SMAD5/TAL1/RBBP4/NKX6-3/TLX3/LOXL3/MESP1/SOX18/NFIA/SMAD2/DLL4/MGA/MEF2C/APC/TP53/SOX2/ZNF521/SOX17/T…
GO:0070303	negative regulation of stress-activated protein kinase signaling cascade	10	0.537442	1.78629	0.00466376	0.0358545	0.0291918	448	tags=40%, list=2%, signal=39%	GSTP1/MYC/MAP3K20/PPIA
GO:0010559	regulation of glycoprotein biosynthetic process	41	-0.507799	-1.48496	0.00467096	0.0358651	0.0292004	4581	tags=44%, list=24%, signal=33%	ITM2C/NECAB1/IL33/POMT1/SLC2A10/SLC51B/CCL21/IL15/ABCA7/PXYLP1/GATA1/IGF1/ABCA2/BCL2/JAK3/ITM2A/CCR7/CCL19
GO:0045348	positive regulation of MHC class II biosynthetic process	15	-0.635452	-1.61877	0.00467727	0.0358688	0.0292034	4516	tags=67%, list=24%, signal=51%	IL33/TMEM106A/SIRT1/IL10/XBP1/RFX5/IFNG/JAK2/TLR4/CIITA
GO:1901741	positive regulation of myoblast fusion	15	-0.634767	-1.61703	0.00475722	0.0364365	0.0296657	1261	tags=33%, list=7%, signal=31%	TNFSF14/CXCL9/NFATC2/RIPOR2/CD53
GO:0141060	disruption of anatomical structure in another organism	120	-0.416286	-1.31692	0.00479635	0.0366906	0.0298725	3291	tags=28%, list=17%, signal=24%	POMC/CCL8/CXCL10/CTSG/CCL21/C8G/NINJ1/GBP5/ELANE/C6/C5/SCNN1B/PLA2G2A/PI4KA/HAMP/GBP2/CCL17/CXCL12/CCL18/NLRP6/CXCL9/GZMA/LTF/CCL25/GZMB/C7/PRF1/CCL22/GZMH/CXCL13/NKG7/LYZ/GZMM/CCL19
GO:0002092	positive regulation of receptor internalization	29	-0.545717	-1.53481	0.00483799	0.0369632	0.0300945	5482	tags=59%, list=29%, signal=42%	NTF3/SFRP4/FMR1/APELA/AHI1/MAGI2/PLCG2/TBC1D5/DTNBP1/APLNR/INSR/HAMP/SYK/ANGPT1/ARRB2/ARRB1/SELE
GO:0009127	purine nucleoside monophosphate biosynthetic process	21	0.382884	1.70601	0.00487434	0.0371948	0.030283	1703	tags=38%, list=9%, signal=35%	IMPDH1/ADK/APRT/PAICS/HPRT1/ADA/DGUOK/ATIC
GO:1902563	regulation of neutrophil activation	11	-0.688536	-1.63853	0.0049488	0.0375767	0.030594	1979	tags=45%, list=10%, signal=41%	PLA2G2A/CD300A/PTPN6/FCGR2B/IL16
GO:0030316	osteoclast differentiation	111	-0.425282	-1.33932	0.00494507	0.0375767	0.030594	4632	tags=39%, list=24%, signal=29%	LRRK1/FBN1/SBNO2/TRAF6/DCSTAMP/FOXP1/NEDD9/GPR137B/POU4F1/OSCAR/CCL3/GAB2/IL23A/TNFSF11/TF/TLR3/GPC3/TNFRSF11B/SIGLEC15/PPARGC1B/IL17A/P2RX5/TMEM178A/LILRB3/IL23R/MITF/TYROBP/PIK3R1/IFNG/CSF1/CAMK4/LTF/TNFRSF11A/CSF1R/CCR1/IL12B/TLR4/LILRB4/GPR183/LILRB1/INPP5D/GPR55/RASSF2
GO:0031640	killing of cells of another organism	116	-0.416789	-1.31724	0.00494507	0.0375767	0.030594	3291	tags=28%, list=17%, signal=24%	POMC/CCL8/CXCL10/CTSG/CCL21/C8G/NINJ1/GBP5/ELANE/C6/C5/SCNN1B/PLA2G2A/HAMP/GBP2/CCL17/CXCL12/CCL18/NLRP6/CXCL9/GZMA/LTF/CCL25/GZMB/C7/PRF1/CCL22/GZMH/CXCL13/NKG7/LYZ/GZMM/CCL19
GO:0141061	disruption of cell in another organism	116	-0.416789	-1.31724	0.00494507	0.0375767	0.030594	3291	tags=28%, list=17%, signal=24%	POMC/CCL8/CXCL10/CTSG/CCL21/C8G/NINJ1/GBP5/ELANE/C6/C5/SCNN1B/PLA2G2A/HAMP/GBP2/CCL17/CXCL12/CCL18/NLRP6/CXCL9/GZMA/LTF/CCL25/GZMB/C7/PRF1/CCL22/GZMH/CXCL13/NKG7/LYZ/GZMM/CCL19
GO:0050965	detection of temperature stimulus involved in sensory perception of pain	21	-0.598057	-1.60735	0.00501164	0.038007	0.0309443	3776	tags=52%, list=20%, signal=42%	ASIC3/HTR2A/MMP24/NTRK1/ADORA1/EPHB1/LXN/CXCL12/DISC1/SCN11A/CXCR4
GO:0046643	regulation of gamma-delta T cell activation	11	-0.688228	-1.6378	0.0050306	0.03804	0.0309712	3949	tags=73%, list=21%, signal=58%	SOX4/STAT5B/LEF1/SYK/TCF7/LILRB1/NCKAP1L/PTPRC
GO:0006584	catecholamine metabolic process	57	-0.477993	-1.44002	0.00503452	0.03804	0.0309712	4855	tags=44%, list=26%, signal=33%	SULT1A1/DAO/SNCAIP/GATA3/ATP7A/PRKN/HAND2/DRD3/NPR1/ALDH2/NR4A2/MAOB/DRD1/GCH1/MOXD1/RNF180/PDE1B/SLC1A1/GRIN2A/HDC/ITGAM/KL/INSM1/ITGB2/DBH
GO:0009712	catechol-containing compound metabolic process	57	-0.477993	-1.44002	0.00503452	0.03804	0.0309712	4855	tags=44%, list=26%, signal=33%	SULT1A1/DAO/SNCAIP/GATA3/ATP7A/PRKN/HAND2/DRD3/NPR1/ALDH2/NR4A2/MAOB/DRD1/GCH1/MOXD1/RNF180/PDE1B/SLC1A1/GRIN2A/HDC/ITGAM/KL/INSM1/ITGB2/DBH
GO:0043174	nucleoside salvage	11	0.546034	1.91115	0.0052318	0.0394821	0.0321453	1016	tags=36%, list=5%, signal=34%	ADK/PNP/APRT/HPRT1
GO:0070230	positive regulation of lymphocyte apoptotic process	18	-0.603282	-1.59275	0.00526672	0.039697	0.0323203	4751	tags=61%, list=25%, signal=46%	BBC3/FNIP1/P2RX7/CD274/TP53/CCL5/IL10/IDO1/BCL2L11/LGALS9/PDCD1
GO:0006007	glucose catabolic process	26	0.324064	1.49008	0.00530671	0.0399495	0.0325259	1373	tags=31%, list=7%, signal=29%	PKM/PGAM1/ENO1/PGK1/TPI1/PFKP/PFKFB2/HK2
GO:0051133	regulation of NK T cell activation	12	-0.677999	-1.62883	0.00532278	0.0400216	0.0325845	3182	tags=67%, list=17%, signal=56%	IL23A/IL12A/IL23R/TYK2/JAK2/CD300A/IL12B/RASAL3
GO:0050665	hydrogen peroxide biosynthetic process	16	-0.625006	-1.61566	0.00533948	0.0400494	0.0326072	4085	tags=50%, list=22%, signal=39%	SOD2/CYBA/DUOXA2/DUOX2/MAOB/ACOX1/FYN/CYBB
GO:0061081	positive regulation of myeloid leukocyte cytokine production involved in immune response	34	-0.525578	-1.49931	0.00533851	0.0400494	0.0326072	2972	tags=38%, list=16%, signal=32%	SIRT1/MAPKAPK2/TLR3/PLCG2/GPRC5B/SYK/CARD9/TLR4/LAPTM5/KIT/CD74/LILRB1/TLR7
GO:0071492	cellular response to UV-A	11	0.543421	1.90201	0.0054311	0.040687	0.0331263	8665	tags=100%, list=46%, signal=54%	MMP1/OPN3/MMP3/OPN5/MME/PPID/CERS1/OPN1SW/TIMP1/MMP2/MMP9
GO:0016358	dendrite development	240	-0.381197	-1.24794	0.0054656	0.0408461	0.0332558	5464	tags=40%, list=29%, signal=29%	BMP7/NDP/TBC1D24/ABI2/FBXW8/ARHGAP44/NEURL1/NFATC4/UBE3A/TLX2/TRAK1/DLG4/MAP6/ABL1/SLC25A46/CDKL5/TIAM1/SLC12A5/RELN/FSTL4/DIP2A/FMR1/IGSF9/FAT3/CHRNA3/ALK/ADGRB3/FARP1/KIAA0319/VLDLR/PPFIA2/FOXO6/MAP1S/DAB1/CC2D1A/SRGAP2/C21orf91/ARHGAP33/EZH2/FZD4/GORASP1/SMAD1/PTPRS/SEZ6/TAOK2/RAPGEF2/CAMK1D/APOE/EEF2K/MECP2/CHRFAM7A/MEF2C/DTNBP1/SLC11A2/CTNND2/LZTS1/DCDC2/SDK1/NLGN1/CHRNA7/STAU2/HECW2/CUX2/EP…
GO:0090066	regulation of anatomical structure size	496	-0.356354	-1.18843	0.0054656	0.0408461	0.0332558	5621	tags=37%, list=30%, signal=27%	SVEP1/CDKL3/PTK2B/CLASP2/RAB5A/SIN3A/XK/CLCN3/LATS1/ADRB1/ITGA1/SSH1/P2RY1/GPX1/ALOX15/SPTA1/CDHR5/PLEKHG2/GRIP2/SLC12A1/AGT/PRKCD/SLC12A6/KCNJ8/GSN/HP1BP3/CCL24/ASXL1/ABL1/PRKCE/AVPR1B/RUFY3/CDKL5/SNAPIN/PLEKHH2/CCL11/KCNMA1/SLC12A5/P2RX7/FSTL4/SERPINF2/ARHGAP35/SEMA5A/KANK2/IL7R/VILL/TMSB4Y/CDC42EP4/EDN3/SCTR/SOD2/ATP7A/NTS/DAAM2/KIAA0319/SLIT2/CNTN2/SPTBN4/FCHSD2/DNAJC16/ADRB3/LARS1/CD38/DNM2/…
GO:0032700	negative regulation of interleukin-17 production	15	-0.630907	-1.6072	0.00547679	0.0408801	0.0332835	3770	tags=60%, list=20%, signal=48%	IL27RA/VSIR/IL12A/TNFSF4/IFNG/IL12B/TLR4/FOXP3/NCKAP1L
GO:0090280	positive regulation of calcium ion import	25	-0.565444	-1.55815	0.00549246	0.0409474	0.0333383	2610	tags=36%, list=14%, signal=31%	PPP3CC/CASR/P2RX5/CXCL12/CCL2/TRPV2/AKAP5/P2RX1/MS4A1
GO:0008277	regulation of G protein-coupled receptor signaling pathway	157	-0.399671	-1.28512	0.00553996	0.0412516	0.033586	6009	tags=43%, list=32%, signal=30%	GNAI2/TMOD2/CRY1/GRK7/ULK4/GRK5/RGS14/KCTD16/AIPL1/BECN2/PDCL/RGS9/RGS11/GPR27/GRK2/PDE4A/ALK/PALM/APELA/SLIT2/CNTN2/RPH3AL/RIC8B/POMC/DRD3/USP33/GRK3/MRAP2/TUB/SYP/OPRL1/ACP3/CRTC3/SH2B3/GRK6/RGS7/PDE4D/DTNBP1/RGS8/SLIT3/APLNR/USP20/MGRN1/CCL5/ROBO1/GIT2/PADI2/RGS16/PTGDR2/ARRDC3/ADCYAP1/C3/NRXN1/PDE4B/PDE3B/ARRB2/PDE6G/SLC24A4/ARRB1/RAMP2/RGS18/LRRK2/RGS5/RAMP3/GPRASP1/RGS13/GNG7/PLEK
GO:0002371	dendritic cell cytokine production	15	-0.630147	-1.60526	0.00555674	0.0412767	0.0336064	3553	tags=47%, list=19%, signal=38%	CLEC7A/TLR3/PLCG2/TLR4/KIT/JAK3/SCIMP
GO:0002730	regulation of dendritic cell cytokine production	15	-0.630147	-1.60526	0.00555674	0.0412767	0.0336064	3553	tags=47%, list=19%, signal=38%	CLEC7A/TLR3/PLCG2/TLR4/KIT/JAK3/SCIMP
GO:0002467	germinal center formation	14	-0.656011	-1.64062	0.00561098	0.0415793	0.0338528	3786	tags=71%, list=20%, signal=57%	NFKB2/BCL6/FOXJ1/MEF2C/BCL3/PKN1/RC3H1/TNFSF13B/KLHL6/CXCL13
GO:0071888	macrophage apoptotic process	13	-0.653164	-1.60169	0.00560934	0.0415793	0.0338528	2972	tags=46%, list=16%, signal=39%	SIRT1/MEF2C/CCL5/PLEKHO2/ST6GAL1/CCR5
GO:0018126	protein hydroxylation	16	0.426871	1.7584	0.00564578	0.0417869	0.0340218	2500	tags=44%, list=13%, signal=38%	OGFOD1/PLOD1/P3H2/P4HB/PLOD3/JMJD6/P3H1
GO:0006613	cotranslational protein targeting to membrane	22	0.36103	1.59932	0.00581051	0.0429546	0.0349725	12126	tags=100%, list=64%, signal=36%	SSR3/SEC61B/SRP72/SRP68/SRP54/SRPRB/SEC63/SRP14/SSR2/ZFAND2B/TRAM1/SSR1/SEC61A1/SIL1/SEC62/TRAM1L1/SRP9/SRPRA/ARL6IP1/TRAM2/SEC61A2/SRP19
GO:0043589	skin morphogenesis	12	0.480896	1.756	0.00582172	0.0429858	0.0349979	2201	tags=42%, list=12%, signal=37%	ITGA6/ITGB4/CDSN/ERRFI1/PSEN1
GO:0032691	negative regulation of interleukin-1 beta production	30	-0.551122	-1.55255	0.00584637	0.0431161	0.035104	1164	tags=37%, list=6%, signal=34%	NLRP3/CHRFAM7A/IGF1/CX3CL1/ARRB2/CD33/FFAR4/LILRB4/CARD8/CX3CR1/GHRL
GO:1904814	regulation of protein localization to chromosome, telomeric region	14	0.47554	1.85661	0.00590197	0.0434741	0.0353955	1954	tags=50%, list=10%, signal=45%	CCT3/CCT6A/CCT7/CCT4/CCT5/ACD/TCP1
GO:0006491	N-glycan processing	22	-0.570389	-1.5424	0.00593163	0.0436404	0.0355309	3912	tags=41%, list=21%, signal=33%	MAN1A2/FUT8/ST8SIA1/GNPTAB/ST8SIA6/MAN2A2/ST8SIA4/MAN1C1/MGAT4A
GO:0006576	biogenic amine metabolic process	99	-0.426671	-1.3371	0.00598612	0.0439887	0.0358145	6302	tags=48%, list=33%, signal=33%	PNKD/DDC/GCDH/ACMSD/CHRNB2/NAPEPLD/SAT1/TRH/PAOX/SULT1A1/OAZ2/DAO/SNCAIP/GATA3/AOC1/GDPD1/ATP7A/PRKN/HAND2/AZIN2/DRD3/NPR1/ALDH2/MECP2/NR4A2/ASMT/KMO/MAOB/DRD1/SULT1B1/GCH1/MOXD1/RNF180/PDE1B/SLC1A1/GRIN2A/IDO1/NAAA/HDC/HNMT/ITGAM/HAAO/KL/IL4I1/INSM1/ITGB2/DBH/IDO2
GO:1903018	regulation of glycoprotein metabolic process	46	-0.483744	-1.43075	0.00600412	0.0440684	0.0358793	4581	tags=39%, list=24%, signal=30%	ITM2C/NECAB1/IL33/POMT1/SLC2A10/SLC51B/CCL21/IL15/ABCA7/PXYLP1/GATA1/IGF1/ABCA2/BCL2/JAK3/ITM2A/CCR7/CCL19
GO:0060907	positive regulation of macrophage cytokine production	25	-0.563636	-1.55317	0.00603017	0.0442069	0.0359921	2972	tags=52%, list=16%, signal=44%	P2RX7/MYD88/SIRT1/MAPKAPK2/TLR3/PLCG2/GPRC5B/CARD9/TLR4/LAPTM5/CD74/LILRB1/TLR7
GO:0016525	negative regulation of angiogenesis	108	-0.422758	-1.33018	0.00606048	0.0443236	0.0360871	6249	tags=50%, list=33%, signal=34%	EMILIN1/ABCC8/YJEFN3/CNMD/QKI/SYNJ2BP/TAFA5/GPR4/SEMA3E/ECSCR/DCN/HSPG2/FOXJ2/RGCC/STAT1/SPRED1/GTF2I/SPINK5/ADGRB3/AGO1/IL17F/ADAMTS9/THBS4/CLDN5/CXCL10/NPR1/PIK3CB/TIE1/MECP2/SEMA6A/PTPRM/E2F2/ZNF354C/PPARG/CD160/SERPINF1/FOXO4/TEK/AMOT/SEMA4A/PDE3B/COL4A3/FYN/VASH1/STAB1/KLF2/HHEX/PTPN6/CX3CR1/GHRL/FASLG/ALOX5/CCR2/CXCR3
GO:0031346	positive regulation of cell projection organization	351	-0.367517	-1.21709	0.00606048	0.0443236	0.0360871	5972	tags=40%, list=31%, signal=28%	SHOC2/TNN/TRIM67/C15orf62/RAB3IP/WASF2/CROCC/TIAM2/CDKL3/PTK2B/WRAP73/MNS1/BMP7/RAB8B/TBC1D24/ABI2/EPS8L3/PLXNB2/NDNF/PLXNB1/FBXW8/NEURL1/TRAK1/DLG4/MAP6/ABL1/PLA2G3/ALKAL1/NFE2L2/SAXO1/RUFY3/CDKL5/TIAM1/FZD1/RAPGEF1/TGFB3/P2RX7/RELN/GPC2/ARHGAP35/DPYSL3/SEMA5A/OCLN/FMR1/NEDD9/CDC42EP4/SETX/DDR2/MDK/ALK/PALM/ATP7A/MSTN/EP300/BRAF/CEP135/VLDLR/SLIT2/DOCK11/FGFR1/CCP110/NEGR1/DMD/TMEM30A/EZH2/PUM2/…
GO:0097278	complement-dependent cytotoxicity	10	-0.710946	-1.65206	0.00608413	0.0444438	0.036185	2827	tags=60%, list=15%, signal=51%	CFH/IL13/C3/RAB27A/CR1L/CR1
GO:0002689	negative regulation of leukocyte chemotaxis	20	-0.586048	-1.56985	0.00610579	0.0445491	0.0362707	4036	tags=45%, list=21%, signal=35%	CCN3/SLIT2/C5/PADI2/CCL2/SLAMF8/KLRK1/GPR18/STAP1
GO:2000320	negative regulation of T-helper 17 cell differentiation	15	-0.62683	-1.59681	0.0061164	0.0445737	0.0362908	2769	tags=53%, list=15%, signal=46%	LOXL3/RC3H1/IL2/STAT5A/CD69/TBX21/JAK3/FOXP3
GO:1904177	regulation of adipose tissue development	15	-0.625126	-1.59247	0.00619635	0.045103	0.0367217	3372	tags=60%, list=18%, signal=49%	PLAAT3/NCOA2/PARP1/SIRT1/LPL/PPARG/NCOA1/SPI1/GHRL
GO:1901381	positive regulation of potassium ion transmembrane transport	35	-0.518935	-1.48382	0.00624083	0.0453731	0.0369416	4709	tags=49%, list=25%, signal=37%	KCNE1/EDN3/FXYD2/KCNIP2/AKAP9/SENP1/LRRC55/LRRC26/RGS7/AKAP7/KCNH2/AMIGO1/ATP1B2/ANK2/KCNMB1/KCNJ2/KCNQ1
GO:0061470	T follicular helper cell differentiation	11	-0.68199	-1.62295	0.00625755	0.045441	0.0369969	4273	tags=73%, list=23%, signal=56%	FOXP1/TBK1/ICOSLG/RC3H1/PIK3R1/GPR183/IL21/ICOS
GO:0050890	cognition	327	-0.369262	-1.22163	0.00628357	0.0455762	0.037107	7577	tags=52%, list=40%, signal=32%	KCNK2/GABRA5/NPAS4/TLR2/CREB1/NEUROG1/GRM5/PTEN/SLC6A1/SLC6A3/SLC8A2/BLOC1S6/SLC1A4/VDAC3/ADCY3/CLN8/NF1/PDE8B/TAFA2/TBR1/PAK5/ATP1A2/KRAS/CHRM1/LMX1A/TMPRSS11E/TANC1/B2M/TTC36/TSC1/PAIP2/PPP1R1B/NLGN4Y/ABCC8/AGER/SNAP25/PPT1/DNAH11/ADNP/BRSK1/SYNGAP1/FZD9/CBR3/LHX8/CHRNB2/TMOD2/NIPBL/EHMT2/THRA/POMK/MEIS2/RPS6KB1/SGK1/RGS14/CLSTN2/PRKCG/GRIN2B/GLP1R/SLC8A3/NFATC4/UBE3A/DLG4/LGMN/ABL1/ADGRF1/SYT4…
GO:2001138	regulation of phospholipid transport	15	-0.623877	-1.58929	0.00635625	0.0457919	0.0372826	4303	tags=53%, list=23%, signal=41%	CETP/TMEM30A/APOE/ABCA7/ABCA3/ABCB4/FASLG/ATP8A1
GO:2001140	positive regulation of phospholipid transport	15	-0.623877	-1.58929	0.00635625	0.0457919	0.0372826	4303	tags=53%, list=23%, signal=41%	CETP/TMEM30A/APOE/ABCA7/ABCA3/ABCB4/FASLG/ATP8A1
GO:0042104	positive regulation of activated T cell proliferation	25	-0.562688	-1.55055	0.00633744	0.0457919	0.0372826	3452	tags=44%, list=18%, signal=36%	ICOSLG/IL23A/STAT5B/IL23R/IGF1/IL2/TMIGD2/IL12B/IL12RB1/IL2RA/SLAMF1
GO:1901343	negative regulation of vasculature development	110	-0.423762	-1.3341	0.00635793	0.0457919	0.0372826	6249	tags=50%, list=33%, signal=34%	EMILIN1/ABCC8/YJEFN3/CNMD/ANGPTL7/QKI/SYNJ2BP/TAFA5/GPR4/SEMA3E/ECSCR/DCN/HSPG2/FOXJ2/RGCC/STAT1/SPRED1/GTF2I/SPINK5/ADGRB3/AGO1/IL17F/ADAMTS9/THBS4/CLDN5/CXCL10/NPR1/PIK3CB/TIE1/MECP2/SEMA6A/PTPRM/E2F2/ZNF354C/PPARG/CD160/SERPINF1/FOXO4/TEK/AMOT/SEMA4A/PDE3B/COL4A3/FYN/VASH1/STAB1/KLF2/HHEX/PTPN6/CX3CR1/GHRL/FASLG/ALOX5/CCR2/CXCR3
GO:2000181	negative regulation of blood vessel morphogenesis	109	-0.421607	-1.32658	0.00635793	0.0457919	0.0372826	6249	tags=50%, list=33%, signal=33%	EMILIN1/ABCC8/YJEFN3/CNMD/QKI/SYNJ2BP/TAFA5/GPR4/SEMA3E/ECSCR/DCN/HSPG2/FOXJ2/RGCC/STAT1/SPRED1/GTF2I/SPINK5/ADGRB3/AGO1/IL17F/ADAMTS9/THBS4/CLDN5/CXCL10/NPR1/PIK3CB/TIE1/MECP2/SEMA6A/PTPRM/E2F2/ZNF354C/PPARG/CD160/SERPINF1/FOXO4/TEK/AMOT/SEMA4A/PDE3B/COL4A3/FYN/VASH1/STAB1/KLF2/HHEX/PTPN6/CX3CR1/GHRL/FASLG/ALOX5/CCR2/CXCR3
GO:0046488	phosphatidylinositol metabolic process	149	-0.400859	-1.28463	0.00635793	0.0457919	0.0372826	7457	tags=50%, list=39%, signal=31%	PGAP4/PIK3C2A/IP6K2/PTEN/PIK3CA/ITPKA/SMG1/BECN1/PIGK/INPP5E/INPP5K/MTMR6/PIP4P1/PI4K2B/MTMR12/PIP4K2B/PIGX/MTMR9/SYNJ2/PIGM/UVRAG/PTPRQ/MTMR7/PIK3R4/PIP5K1C/PLA2G3/MPPE1/DGKE/PGAP3/MTMR4/SLC27A1/PLCH1/MTMR3/PLCB4/INPP5F/HTR2A/PI4KB/PGAP1/INPP5J/ITPKB/INPP1/SLC30A5/PIK3CB/PLCE1/SACM1L/PIGN/PLCG2/INPP4A/PIK3C3/MTMR14/BMX/ATM/TPTE2/PI4KA/IP6K1/MTMR10/PIK3C2B/MTMR1/FIG4/PIKFYVE/INPP5B/SYNJ1/HTR2B/PL…
GO:0060397	growth hormone receptor signaling pathway via JAK-STAT	11	-0.680061	-1.61836	0.00642114	0.0461932	0.0376093	2770	tags=82%, list=15%, signal=70%	STAT6/JAK1/STAT5B/LYN/STAT3/TYK2/JAK2/STAT5A/JAK3
GO:0043304	regulation of mast cell degranulation	27	-0.550526	-1.53076	0.00648438	0.0465937	0.0379354	2377	tags=48%, list=13%, signal=42%	PDPK1/GAB2/IL13/LYN/GATA1/SPHK2/SYK/FES/CD300A/FOXF1/LGALS9/CD84/FGR
GO:0015801	aromatic amino acid transport	13	0.45464	1.72461	0.00655565	0.0469225	0.0382031	509	tags=31%, list=3%, signal=30%	SLC3A2/SLC7A5/SLC7A8/SLC38A5
GO:2000310	regulation of NMDA receptor activity	12	-0.67478	-1.62109	0.00656061	0.0469225	0.0382031	2335	tags=50%, list=12%, signal=44%	DAPK1/NLGN1/CRHBP/CCL2/IFNG/CCR2
GO:0002320	lymphoid progenitor cell differentiation	23	-0.576313	-1.5685	0.00654511	0.0469225	0.0382031	5483	tags=57%, list=29%, signal=40%	BMP4/ANKLE1/ZBTB1/FNIP1/GATA3/SOX4/SOS1/NOTCH1/SPI1/KIT/BCL2/BATF/FLT3
GO:0001780	neutrophil homeostasis	22	-0.565381	-1.52885	0.00655193	0.0469225	0.0382031	3020	tags=41%, list=16%, signal=34%	ITPKB/PIK3CB/SH2B3/XKR8/PDE4B/CSF1/MERTK/CCR2/BTK
GO:0043032	positive regulation of macrophage activation	27	-0.549578	-1.52812	0.00663786	0.0474199	0.038608	4516	tags=44%, list=24%, signal=34%	IL33/CEBPA/CCL3/TLR6/IL13/HAMP/IL10/HAVCR2/TLR4/TTBK1/LRRK2/STAP1
GO:0048935	peripheral nervous system neuron development	15	-0.622851	-1.58668	0.00667606	0.0476375	0.0387852	4753	tags=67%, list=25%, signal=50%	SLC25A46/ASCL1/POU4F1/HAND2/ISL1/RUNX1/NTRK2/ETV1/RUNX3/NEFH
GO:0071902	positive regulation of protein serine/threonine kinase activity	111	-0.42152	-1.32748	0.00672973	0.0479649	0.0390518	5499	tags=40%, list=29%, signal=28%	DDX3X/NTF3/CEMIP/ERBB2/RGCC/TRAF2/TRAF6/FLT1/FGF1/EDN3/FGFR1/ERN1/TLR6/PROX1/MAP3K5/EZH2/SIRT1/TNFSF11/ELANE/TAB1/RAPGEF2/MAP3K12/DIPK2A/SASH1/ROBO1/INSR/FGF2/IFNG/LTF/NTRK3/FGF18/TNFRSF11A/TCIM/ADRA2A/TLR4/RASGRP1/CAMK1/LRRK2/IL34/PIK3R6/PIK3R5/CCL19/PIK3CG/FLT3
GO:0032819	positive regulation of natural killer cell proliferation	10	-0.706608	-1.64198	0.00675548	0.0480372	0.0391107	3182	tags=80%, list=17%, signal=67%	IL23A/STAT5B/IL15/FCGR3A/IL23R/TYK2/JAK2/IL12B
GO:0071635	negative regulation of transforming growth factor beta production	11	-0.677362	-1.61194	0.00674833	0.0480372	0.0391107	2377	tags=36%, list=13%, signal=32%	IL13/FBLN1/TYROBP/LILRB1
GO:0032732	positive regulation of interleukin-1 production	71	-0.450418	-1.37612	0.0068109	0.0483754	0.039386	4463	tags=38%, list=24%, signal=29%	P2RX7/MYD88/TMEM106A/CCL3/TLR6/CLEC7A/ISL1/LILRA5/NLRP3/GBP5/LPL/NLRP12/IL17A/STAT3/TYROBP/IFNG/JAK2/LILRA2/NLRC4/HAVCR2/TLR4/NAIP/TLR8/CARD8/LGALS9/CCL19/IL16
GO:0048167	regulation of synaptic plasticity	206	-0.388334	-1.26254	0.00695281	0.0493265	0.0401604	6211	tags=45%, list=33%, signal=31%	AGER/SNAP25/RAB3A/BRSK1/SYNGAP1/UNC13C/KCNB1/LRRTM2/GRID1/PTK2B/RAB5A/RGS14/PRKCG/C22orf39/GRIN2B/SSH1/LRRTM1/NEURL1/SLC8A3/NFATC4/VPS13A/UBE3A/DLG4/LGMN/MPP2/ABL1/GRIN2C/SYT4/SLC24A1/RELN/FMR1/PRRT1/KMT2A/EIF4EBP2/SCTR/DAG1/BRAF/CNTN2/VAMP2/GRID2IP/SQSTM1/CD38/IQSEC2/EGR2/KCNQ3/SYP/SHISA9/LARGE1/PRRT2/CBLN1/RAPGEF2/APOE/BEST1/MECP2/CHRFAM7A/MEF2C/PDE9A/RASGRF2/CRHR2/GRM2/NTRK2/LZTS1/DRD1/CHRNA7/…
GO:0034112	positive regulation of homotypic cell-cell adhesion	18	-0.594019	-1.56829	0.00698326	0.0494855	0.0402898	3434	tags=50%, list=18%, signal=41%	HTR2A/ANK3/CTSG/TNFSF11/CCL5/EMILIN2/IL6ST/MMRN1/JAK2
